# Supplementary material for: HSPCs display within-family homogeneity in differentiation and proliferation despite population heterogeneity
Source: eLife. 2021 May 18;10:e60624. doi: 10.7554/eLife.60624 (PMC8175087; doi:10.7554/eLife.60624)
Supplement: Source code 1. [file elife-60624-code1.zip]

Archive with 59 entries (53 files):
- Generational_multiplex_analysis-master/
- Generational_multiplex_analysis-master/.gitignore
- Generational_multiplex_analysis-master/0_process_data.ipynb
- Generational_multiplex_analysis-master/1_dot_plot.ipynb
- Generational_multiplex_analysis-master/2_bar_plot.ipynb
- Generational_multiplex_analysis-master/3_bbmodel_concordance.ipynb
- Generational_multiplex_analysis-master/4_permutation_testing.ipynb
- Generational_multiplex_analysis-master/Gating_matrix.xlsx
- Generational_multiplex_analysis-master/README.md
- Generational_multiplex_analysis-master/R_script_for_Jonckheere_test/
- Generational_multiplex_analysis-master/R_script_for_Jonckheere_test/Jonckheere_test.R
- Generational_multiplex_analysis-master/R_script_for_Jonckheere_test/Note_on_csv_files.docx
- Generational_multiplex_analysis-master/R_script_for_Jonckheere_test/P24hMPP.csv
- Generational_multiplex_analysis-master/R_script_for_Jonckheere_test/P24hSLAM_HSC.csv
- Generational_multiplex_analysis-master/R_script_for_Jonckheere_test/P24hST_HSC.csv
- Generational_multiplex_analysis-master/R_script_for_Jonckheere_test/P48hMPP.csv
- Generational_multiplex_analysis-master/R_script_for_Jonckheere_test/P48hSLAM_HSC.csv
- Generational_multiplex_analysis-master/R_script_for_Jonckheere_test/P48hST_HSC.csv
- Generational_multiplex_analysis-master/R_script_for_Jonckheere_test/P_ILs24hMPP.csv
- Generational_multiplex_analysis-master/R_script_for_Jonckheere_test/P_ILs24hSLAM_HSC.csv
- Generational_multiplex_analysis-master/R_script_for_Jonckheere_test/P_ILs24hST_HSC.csv
- Generational_multiplex_analysis-master/R_script_for_Jonckheere_test/P_ILs48hMPP.csv
- Generational_multiplex_analysis-master/R_script_for_Jonckheere_test/P_ILs48hSLAM_HSC.csv
- Generational_multiplex_analysis-master/R_script_for_Jonckheere_test/P_ILs48hST_HSC.csv
- Generational_multiplex_analysis-master/csv/
- Generational_multiplex_analysis-master/csv/Single_cell/
- Generational_multiplex_analysis-master/csv/Single_cell/Pooled_data.csv
- Generational_multiplex_analysis-master/csv/Single_cell/TT21.csv
- Generational_multiplex_analysis-master/csv/Single_cell/TT22.csv
- Generational_multiplex_analysis-master/csv/Single_cell/TT23.csv
- Generational_multiplex_analysis-master/csv/Sort/
- Generational_multiplex_analysis-master/csv/Sort/Pooled_data.csv
- Generational_multiplex_analysis-master/csv/Sort/TT21.csv
- Generational_multiplex_analysis-master/csv/Sort/TT22.csv
- Generational_multiplex_analysis-master/csv/Sort/TT23.csv
- Generational_multiplex_analysis-master/pickled_data/
- Generational_multiplex_analysis-master/pickled_data/Fig2B
- Generational_multiplex_analysis-master/pickled_data/Fig2B_pvals
- Generational_multiplex_analysis-master/pickled_data/Fig2C
- Generational_multiplex_analysis-master/pickled_data/Fig2C_pvals
- Generational_multiplex_analysis-master/pickled_data/Fig2D
- Generational_multiplex_analysis-master/pickled_data/Fig2D_pvals
- Generational_multiplex_analysis-master/pickled_data/Fig2E
- Generational_multiplex_analysis-master/pickled_data/Fig2E_pvals
- Generational_multiplex_analysis-master/pickled_data/Fig3AMPP
- Generational_multiplex_analysis-master/pickled_data/Fig3ASLAM-HSC
- Generational_multiplex_analysis-master/pickled_data/Fig3AST-HSC
- Generational_multiplex_analysis-master/pickled_data/Fig4A24h
- Generational_multiplex_analysis-master/pickled_data/Fig4A48h
- Generational_multiplex_analysis-master/pickled_data/Fray_ci_MPPP
- Generational_multiplex_analysis-master/pickled_data/Fray_ci_MPPP+ILs
- Generational_multiplex_analysis-master/pickled_data/Fray_ci_SLAM-HSCP
- Generational_multiplex_analysis-master/pickled_data/Fray_ci_SLAM-HSCP+ILs
- Generational_multiplex_analysis-master/pickled_data/Fray_ci_ST-HSCP
- Generational_multiplex_analysis-master/pickled_data/Fray_ci_ST-HSCP+ILs
- Generational_multiplex_analysis-master/pickled_data/SuppFig2
- Generational_multiplex_analysis-master/pickled_data/SuppFig2B_pvals
- Generational_multiplex_analysis-master/pickled_data/SuppInfoFig2E
- Generational_multiplex_analysis-master/pickled_data/WellExperiment_test_pvals
