# Supplementary material for: HSPCs display within-family homogeneity in differentiation and proliferation despite population heterogeneity
Source: eLife. 2021 May 18;10:e60624. doi: 10.7554/eLife.60624 (PMC8175087; doi:10.7554/eLife.60624)
Supplement: Source code 1. [file elife-60624-code1.zip › Generational_multiplex_analysis-master/0_process_data.ipynb]

# %% [code]
import itertools as itt
%matplotlib inline
import matplotlib as mpl #__version__ 3.1.2
import matplotlib.pyplot as plt
import matplotlib.patches as mpatches
import numpy as np #__version__ 1.15.2
import os
import pandas as pd #__version__ 0.23.4
import pickle
import scipy.optimize as spo #scipy.__version__ 1.1.0
import scipy.special as spsp
import scipy.stats as sps
import seaborn as sns #__version__ 0.9.0

from matplotlib.ticker import FixedLocator

mpl.rcParams['axes.titlesize'] = 'xx-large'
mpl.rcParams['axes.labelsize'] = 'xx-large'
mpl.rcParams['xtick.labelsize'] = 'x-large'
mpl.rcParams['ytick.labelsize'] = 'x-large'
mpl.rcParams['xtick.direction'] = 'out'
mpl.rcParams['ytick.direction'] = 'out'
mpl.rcParams['legend.frameon'] = True
mpl.rcParams['legend.framealpha'] = 0.5
mpl.rcParams['legend.fontsize'] = 'large'

#Project's path
path_proj = os.getcwd()+ '/'
print(path_proj)

#Project's path for file from single cell data after culture
path_sc = path_proj+'csv/Single_cell/'

#Project's path for file from sort data 
path_sort = path_proj+'csv/Sort/'


# %% [code]
#(USER-DEFINED) cell_cols is a dictionary that assign to each cell type a color for the plots.
#(USER-DEFINED) cell_class_exp_time is function that determines a cell's class upon its markers,
#given user defined thresholds from Gating_matrix, which is imported in the next cell.

cell_cols = {'CD48- SLAM-HSC':'Red', 'CD48lo SLAM-HSC':'#ff9400', 'ST-HSC':'#deff19', 'MPP':'Limegreen',
             'SLAM+ Flt3+':'seagreen', 'GMP':'aqua', 'MEP':'Deepskyblue', 'SLAM+ MEP':'Royalblue',
             'MP':'DarkViolet', 'CD16/32- ckit-':'Violet'}

def cell_class_exp_time(df, thr_cd48, thr_slam, thr_slam_sca1Neg, thr_flt3,
                        thr_sca1, thr_ckitLo, thr_ckitHi, thr_cd1632):
    if df['ckit'] >= thr_ckitLo and df['SCA-1'] >= thr_sca1:
        if df['Flt3'] < thr_flt3:
            if df['SLAM'] >= thr_slam:
                if thr_cd48==-1:
                    return {'class':'SLAM-HSC', 'color':cell_cols['CD48- SLAM-HSC'], 'rank':0}
                else:
                    if df['CD48'] < thr_cd48:
                        return {'class':'CD48- SLAM-HSC', 'color':cell_cols['CD48- SLAM-HSC'], 'rank':0}
                    else:
                        return {'class':'CD48lo SLAM-HSC', 'color':cell_cols['CD48lo SLAM-HSC'], 'rank':1}
            else:
                return {'class':'ST-HSC', 'color':cell_cols['ST-HSC'], 'rank':2}
        else:
            if df['SLAM'] < thr_slam:
                return {'class':'MPP', 'color':cell_cols['MPP'], 'rank':3}
            else:
                return {'class':'SLAM+ Flt3+', 'color':cell_cols['SLAM+ Flt3+'], 'rank':4}
    elif df['ckit'] >= thr_ckitHi and df['SCA-1'] < thr_sca1:
        if df['CD16/32'] >= thr_cd1632:
            return {'class':'GMP', 'color':cell_cols['GMP'], 'rank':5}
        else:
            if df['SLAM'] < thr_slam_sca1Neg:
                return {'class':'MEP', 'color':cell_cols['MEP'], 'rank':6}
            else:
                return {'class':'SLAM+ MEP', 'color':cell_cols['SLAM+ MEP'], 'rank':7}
    else: 
        if df['CD16/32'] >= thr_cd1632:
            return {'class':'MP', 'color':cell_cols['MP'], 'rank':8}
        else:
            return {'class':'CD16/32- ckit-', 'color':cell_cols['CD16/32- ckit-'], 'rank':9}
    return {'class':'NC', 'color':'Black', 'rank':100}


def cell_class(df):
    if df.Experiment+'_'+df.Culture_time in dct_thr.keys():
        return cell_class_exp_time(df, *(dct_thr[df.Experiment+'_'+df.Culture_time]))
    else:
        return {'class':'Experiment_or_time_not_found', 'color':'Black', 'rank':100}

    
#(EXPERIMENT SPECIFIC) conds and cond_rule are used later to rename the culture conditions
conds = ['P', 'P+ILs']
def cond_rule(cond):
    if cond == 'SC2':
        return conds[0]#'Proliferation'
    elif cond == 'SC3':
        return conds[1]#'Proliferation+Differentiation'
    else:
        return 'NA'

#DETERMINES AND PRINTS FAMILLIES IN df (DataFrame OF DATA) THAT ARE PHYSICALLY IMPOSSIBLE
#GIVEN 2 CELLS ARISE, IN THE NEXT GENERATION, FROM ONE DIVIDING CELL
def find_impossible_families(df):
    fams = np.unique(df.Family)
    lst_fam_vec = [np.unique(df[df.Family==fam].Generation, return_counts=True) for fam in fams]
    cohort_number = np.array([(el[1]/np.power(2.,el[0])).sum() for el in lst_fam_vec])
    if all(cohort_number<=1):
        print('No impossible families detected')
        return []
    else:
        impossible_families = fams[cohort_number>1]
        print('Impossible families:', impossible_families)
        return impossible_families

# %% [code]
#IMPORT Gating_matrix
df_gating = pd.read_excel(io=path_proj+'Gating_matrix.xlsx', index_col=0)

#GLOBAL VARIABLE FOR cell_class FUNCTION
dct_thr = {exp_time:df_gating[exp_time].values for exp_time in df_gating.columns}

# %% [code]
#IMPORT SORT and SINGLE-CELL (AFTER CULTURE) DATA
lst_sc_files = [file for file in os.listdir(path_sc) if '.csv' in file and file!='Pooled_data.csv']
lst_sort_files = [file for file in os.listdir(path_sort) if '.csv' in file and file!='Pooled_data.csv']
print('There a sort file for every sc', all([file in lst_sort_files for file in lst_sc_files]))

df_sc_lst = []
df_sort_lst = []
file_name = lst_sc_files[1]
for file_name in lst_sc_files:
    print(file_name)
    
    #(EXPERIMENT SPECIFIC) as the filenames here ends with '.csv'
    experiment_name = file_name[:4]
    
    #(EXPERIMENT SPECIFIC) sep=';', decimal=',' are unusual
    df = pd.read_csv(path_sc+file_name, sep=';', decimal=',', header=0)
    dfi = pd.read_csv(path_sort+file_name, sep=';', decimal=',', header=0)

    #HERE THE USER SHOULD DECIDE HOW TO FORMAT THE IMPORTED DATA
    df.loc[df.Original_cell=='HSC',['Original_cell']] = 'SLAM-HSC'
    df = df.assign(
        Culture_condition=df.apply(lambda r: cond_rule(r.Condition), axis=1),
        Experiment=[experiment_name for k in range(len(df))]
    )
    df = df.assign(
        Well_experiment=lambda r:r.Well+'_'+r.Experiment,
        Family=lambda r: r.Well + r.Color + r.Culture_time + r.Original_cell + r.Experiment,
        Class=df.apply(func=lambda r:cell_class(r)['class'], axis=1),
        Cell_color=df.apply(func=lambda r:cell_class(r)['color'], axis=1),
        Cell_rank=df.apply(func=lambda r:cell_class(r)['rank'], axis=1)
    )

    dfi.loc[dfi.Original_cell=='HSC',['Original_cell']] = 'SLAM-HSC'
    dfi = dfi.assign(
        Culture_condition=dfi.apply(lambda r: cond_rule(r.Condition), axis=1),
        Experiment=[experiment_name for k in range(len(dfi))]
    )
    dfi = dfi.assign(
        Well_experiment=lambda r:r.Well+'_'+r.Experiment,
        Family=lambda r: r.Well + r.Color + r.Culture_time + r.Original_cell + r.Experiment,
    )

    #DETECT AND REMOVE IMPOSSIBLE FAMILIES
    impossible_fams = find_impossible_families(df)
    df = df[~(df.Family.isin(impossible_fams))]
    dfi = dfi[~(dfi.Family.isin(impossible_fams))]
    df_sc_lst.append(df)
    df_sort_lst.append(dfi)
    
df_pool = pd.concat(df_sc_lst, ignore_index=True)
dfi_pool = pd.concat(df_sort_lst, ignore_index=True)

#EXPORT PROCESSED AND POOLED DATA
df_pool.to_csv(path_sc+'Pooled_data.csv', sep=';', decimal=',', index=False)
dfi_pool.to_csv(path_sort+'Pooled_data.csv', sep=';', decimal=',', index=False)
