# Supplementary material for: HSPCs display within-family homogeneity in differentiation and proliferation despite population heterogeneity
Source: eLife. 2021 May 18;10:e60624. doi: 10.7554/eLife.60624 (PMC8175087; doi:10.7554/eLife.60624)
Supplement: Source code 1. [file elife-60624-code1.zip › Generational_multiplex_analysis-master/2_bar_plot.ipynb]

# %% [code]
import itertools as itt
%matplotlib inline
import matplotlib as mpl
import matplotlib.pyplot as plt
import matplotlib.patches as mpatches
import numpy as np
import os
import pandas as pd
import pickle
import scipy.optimize as spo
import scipy.special as spsp
import scipy.stats as sps
import seaborn as sns

from matplotlib.ticker import FixedLocator

mpl.rcParams['axes.titlesize'] = 'xx-large'
mpl.rcParams['axes.labelsize'] = 'xx-large'
mpl.rcParams['xtick.labelsize'] = 'x-large'
mpl.rcParams['ytick.labelsize'] = 'x-large'
mpl.rcParams['xtick.direction'] = 'out'
mpl.rcParams['ytick.direction'] = 'out'
mpl.rcParams['legend.frameon'] = True
mpl.rcParams['legend.framealpha'] = 0.5
mpl.rcParams['legend.fontsize'] = 'large'

path_proj = os.getcwd()+ '/'
path_sc = path_proj + 'csv/Single_cell/'
path_sort = path_proj + 'csv/Sort/'
path_plot = path_proj + 'figures/'
print(path_proj)

#LOAD THE PROCESSED DATA
df = pd.read_csv(path_sc+'Pooled_data.csv', sep=';', decimal=',')

#SET A RANDOM SEED TO REPLICATE THE BOOTSTRAP CONFIDENCE INTEVALS
#BASED ON RANDOM SAMPLING WITH REPLACEMENT
np.random.seed(123)

# %% [code]
#GLOBAL VARIABLES
#COLORS
cell_cols = {'CD48- SLAM-HSC':'Red', 'CD48lo SLAM-HSC':'#ff9400', 'ST-HSC':'#deff19', 'MPP':'Limegreen',
             'SLAM+ Flt3+':'seagreen', 'GMP':'aqua', 'MEP':'Deepskyblue', 'SLAM+ MEP':'Royalblue',
             'MP':'DarkViolet', 'CD16/32- ckit-':'Violet'}
gen_cols = np.array(["#660000", "#FF1000", "#FF9F00", "#40FFBF", "#00AFFF", "#0020FF",
                     "#000078"])
cnd_cols = np.array(['Steelblue', 'Gold'])
div1_cols = np.array(['Royalblue', 'paleturquoise', 'Gold', 'khaki'])

#CELL CLASS SUPPORTS AND COLORS (dict values) ORDERED BY PROGENITORS (dict keys) 
class_dct = {'SLAM-HSC':['SLAM-HSC','ST-HSC','MPP','SLAM+ Flt3+','GMP','MEP','SLAM+ MEP','MP','CD16/32- ckit-'],
           'MPP':['MPP','SLAM-HSC','ST-HSC', 'SLAM+ Flt3+','GMP','MEP','SLAM+ MEP','MP','CD16/32- ckit-'],
           'ST-HSC':['ST-HSC','SLAM-HSC','MPP','SLAM+ Flt3+','GMP','MEP','SLAM+ MEP','MP','CD16/32- ckit-']}
temp_col = list(cell_cols.values())
temp_col = np.array(temp_col[0:1]+temp_col[2:])
cols_dct = {'SLAM-HSC':temp_col,
            'MPP':np.hstack((temp_col[[2,0,1]], temp_col[3:])),
            'ST-HSC':np.hstack((temp_col[[1,0,2]], temp_col[3:]))}

#ITERATING/DATA FILTERING LISTS 
conds = ['P', 'P+ILs']
or_cells = ['SLAM-HSC', 'ST-HSC', 'MPP']
sym_labs = ['SYM UNDIF', 'SYM DIF', 'ASYM UNDIF', 'ASYM DIF']
times = ['24h', '48h']

# %% [code]
#FUNCTION THAT CALCULATE A STATISTIC func, WITH FIXED ARGUMENTS args, ON data.
#FOR EACH ELEMENT OF THE STATISTIC,  CONFIDENCE INTERVALS ARE ALSO CALCULATED BY BASIC BOOTSTRAP METHOD
#USING n_iter ITERATIONS.
#IF bool_trim01=TRUE, CONFIDENCE INTERVALS ARE CAPPED WITHIN THE [0,1] INTERVAL
def stat_bootCI(func, args, data, n_iter=250000, bool_trim01=True):
    stat = func(data, *args)
    boot_stat = np.array([func(data[boot_index], *args)
                          for boot_index in np.random.choice(len(data), size=(n_iter,len(data)))])
    boot_per = np.percentile(boot_stat, q=[97.5, 2.5], axis=0)
    boot_ci = 2.*stat - boot_per
    if bool_trim01:
        boot_ci[0,boot_ci[0,:]<0.] = np.zeros((boot_ci[0,:]<0.).sum())
        boot_ci[1,boot_ci[1,:]>1.] = np.ones((boot_ci[1,:]>1.).sum())
    return stat, boot_ci

#STATISTIC FOR FIG 2B-E
#CUMULATIVE PROPORTION OF CELL CLASSES ORDERLY IN ordered_classes
def class_distribution(data, ordered_classes, bool_stack=True):
    if bool_stack:
        classes, counts = np.unique(np.hstack(data), return_counts=True)
    else:
        classes, counts = np.unique(data, return_counts=True)
    counts_sum = counts.sum()
    if counts_sum == 0:
        return np.zeros(len(ordered_classes))
    else:
        return np.cumsum([counts[classes==cl] if any(classes==cl) else np.zeros(1) for cl in ordered_classes]
                    )/counts_sum

# %% [markdown]
## STEP 1:
Produce the paramters (dct_plot) for the bar plot in each panel, then pickle it for STEP 2.

# %% [code]
#FIG 2B
dct_plot = {}
for oc in or_cells:
    dct_plot[oc] = {}
    args = (class_dct[oc], True)
    for cnd in conds:
        print(oc, cnd)
        df_temp = df[(df.Original_cell==oc)&(df.Culture_condition==cnd)]
        data = np.array([df_temp[df_temp.Family==fam].Class.values for fam in np.unique(df_temp.Family)])
        dct_plot[oc][cnd] = stat_bootCI(class_distribution, args, data)
with open('./pickled_data/Fig2B', 'wb') as fp:
    pickle.dump(dct_plot, fp)

# %% [code]
#SUPPLEMENTARY FIG 2
#SAME AS FIG 2B BUT RESTRICTING TO CELLS IN GENERATION 1
dct_plot = {}
for oc in or_cells:
    dct_plot[oc] = {}
    args = (class_dct[oc], True)
    for cnd in conds:
        print(oc, cnd)
        df_temp = df[(df.Original_cell==oc)&(df.Culture_condition==cnd)&(df.Generation==1)]
        data = np.array([df_temp[df_temp.Family==fam].Class.values for fam in np.unique(df_temp.Family)])
        dct_plot[oc][cnd] = stat_bootCI(class_distribution, args, data)
with open('./pickled_data/SuppFig2', 'wb') as fp:
    pickle.dump(dct_plot, fp)

# %% [code]
###FIG 2C
dct_plot = {}
for oc in or_cells:
    dct_plot[oc] = {}
    args = (np.arange(7), False)
    for cnd in conds:
        print(oc, cnd)
        df_temp = df[(df.Original_cell==oc)&(df.Culture_condition==cnd)]
        data = np.array([df_temp[df_temp.Family==fam].Generation.values.max() for fam in np.unique(df_temp.Family)])
        dct_plot[oc][cnd] = stat_bootCI(class_distribution, args, data)
with open('./pickled_data/Fig2C', 'wb') as fp:
    pickle.dump(dct_plot, fp)

# %% [code]
###FIG 2D
dct_plot = {}
for oc in or_cells:
    dct_plot[oc] = {}
    args = (class_dct[oc], False)
    for cnd in conds:
        print(oc, cnd)
        df_temp = df[(df.Original_cell==oc)&(df.Culture_condition==cnd)&(df.Generation==0)]
        data = np.array([df_temp[df_temp.Family==fam].Class.values for fam in np.unique(df_temp.Family)])
        dct_plot[oc][cnd] = stat_bootCI(class_distribution, args, data)
with open('./pickled_data/Fig2D', 'wb') as fp:
    pickle.dump(dct_plot, fp)

# %% [code]
#FIG 2E
#LABEL A FAMILY (df DataFrame, ASSUMED HAVING 2 CELLS daugher1 AND daugher2 IN GENERATION 1)
#AFTER ONE OF THE DIVISION PATTERNS IN sym_labs
def first_div_class(df):
    daugher1, daugher2 = df.Class.values
    progenitor = df.Original_cell.values[0]
    if daugher1 == daugher2:
        if daugher1 == progenitor:
            return sym_labs[0]
        else:
            return sym_labs[1]
    else:
        if (daugher1 == progenitor) or (daugher2 == progenitor):
            return sym_labs[2]
        else:
            return sym_labs[3]

dct_plot = {}
for oc in or_cells:
    dct_plot[oc] = {}
    args = (sym_labs, False)
    for cnd in conds:
        print(oc, cnd)
        df_temp = df[(df.Original_cell==oc)&(df.Culture_condition==cnd)&(df.Generation==1)]
        data = np.array([first_div_class(df_temp[df_temp.Family==fam])
                         for fam in np.unique(df_temp.Family) if len(df_temp[df_temp.Family==fam])==2])
        dct_plot[oc][cnd] = stat_bootCI(class_distribution, args, data)
with open('./pickled_data/Fig2E', 'wb') as fp:
    pickle.dump(dct_plot, fp)

# %% [code]
#FIG 3A
#STATISTIC FOR FIG 3A, SAME AS class_distribution,
#BUT CALCULATED ON CELLS IN GENERATIONS 0 TO 3 (generations[:-1]) AND 4+ (generations[-1])  SEPARATELY
def class_distribution_gen(data, ordered_classes, generations):
    data_stack = np.vstack(data)
    res = [class_distribution(data_stack[data_stack[:,1]==g,0], ordered_classes, bool_stack=False)
           for g in generations[:-1]]
    res = np.array(
        res + [class_distribution(data_stack[data_stack[:,1]>=generations[-1],0],
                                  ordered_classes, bool_stack=False)]
    )
    return res

generations = np.arange(5, dtype=int)
        
for oc in or_cells:
    print(oc)
    dct_plot = {}
    args = (class_dct[oc], generations)
    df_temp = df[(df.Original_cell==oc)]
    data = np.array([df_temp[df_temp.Family==fam].loc[:,['Class','Generation']].values
                     for fam in np.unique(df_temp.Family)])
    stat, ci = stat_bootCI(class_distribution_gen, args, data)    
    for gen in generations:
        dct_plot[str(gen)] = {'':(stat[gen], ci[:,gen],)}
    with open('./pickled_data/Fig3A'+oc, 'wb') as fp:
        pickle.dump(dct_plot, fp)

# %% [code]
#FIG 4A,B
#THE STATISTIC IS THE CUMULATIVE DISTRIBUTION
#OF NUMBER OF DIFFERENT CELL CLASSES PER FAMILY n_cell_type_distribution.
#THIS STATITISTIC IS THEN COMPUTED ON n_iter DATASETS,
#WHERE CELLS IN THE SAME GENERATION ARE PERMUTED ACROSS FAMILIES,
#ENABLING THE DERIVATION OF CIs AND A P-VALUE (TESSTING H0 OF FAMILIAL INDEPENDEANCE ON DIFFERENTIATION).
def stat_permutation_and_ci(func, args, data, n_iter=250000):
    stat = func(data, *args)
    mean_from_cdf = (1 - stat).sum()
    perm_stat = np.array([
        func(
            [np.column_stack((same_gen_data[:,0], same_gen_data[np.random.permutation(len(same_gen_data)),1]))
             for same_gen_data in data],
        *args) for k in np.arange(n_iter)])
    mean_stat = np.mean(perm_stat, axis=0)
    ci = np.percentile(perm_stat, q=[2.5, 97.5], axis=0)
    ci[0,ci[0,:]<0.] = np.zeros((ci[0,:]<0.).sum())
    ci[1,ci[1,:]>1.] = np.ones((ci[1,:]>1.).sum())
    perm_mean = np.sum(1 - perm_stat, axis=1)
    pval = ((perm_mean<=mean_from_cdf).sum()+1.)/(n_iter+1.)
    return stat, mean_stat, ci, pval
    
def n_cell_type_distribution(data, cell_types_support):
    data_stack = np.vstack(data)
    families = data_stack[:,1]
    n_cell_types = np.array([len(np.unique(data_stack[families==fam,0])) for fam in np.unique(families)])
    return class_distribution(n_cell_types, cell_types_support, bool_stack=False)

max_n_cell_types = max([len(np.unique(df[df.Family==fam].Class)) for fam in np.unique(df.Family)])
cell_types_support = np.arange(1,6)
for t in times:
    dct_plot = {}
    args = (cell_types_support,)
    dct_pval = {}
    for oc in or_cells:
        print(oc, t)
        df_temp = df[(df.Original_cell==oc)&(df.Culture_time==t)]
        data = np.array([df_temp[df_temp.Generation==g].loc[:,['Class','Family']].values
                         for g in np.unique(df_temp.Generation)])
        stat, mean_stat, ci, pval = stat_permutation_and_ci(n_cell_type_distribution, args, data)
        dct_plot[oc] = {'Data': (stat, []), 'Permuted': (mean_stat, ci)}
        dct_pval[oc] = pval
    with open('./pickled_data/Fig4A'+t, 'wb') as fp:
        pickle.dump((dct_plot,dct_pval), fp)

# %% [markdown]
## SETP 2:
Construct bar plots from dct_plot parameters produced in STEP 1.

# %% [code]
def plot_bars(dct_plot, cols_dct, xlabel, ylabel,
              legend_title, legend_classes, legend_cols,
              cat_width=0.7, str_sep='   '):
    fig, ax = plt.subplots()
    n_cat = len(dct_plot.keys())
    for nc,cat_k in enumerate(dct_plot.keys()):
        x_cat = -cat_width/2 + nc
        n_hue = len(dct_plot[cat_k].keys())
        for nh, hue_k in enumerate(dct_plot[cat_k].keys()):
            y = dct_plot[cat_k][hue_k][0]
            ci = dct_plot[cat_k][hue_k][1]
            bar_width = cat_width/n_hue
            bottoms = np.hstack([np.zeros(1),y[:-1]])
            x_hue = x_cat + nh*bar_width
            x_ci = [x_hue + k*bar_width/(len(y)) for k in np.arange(1,len(y))]
            if len(ci) != 0:
                for k in np.arange(len(y)-1):
                    ax.plot([x_ci[k]]*3, [ci[0,k], y[k], ci[1,k]],
                            ls='-', marker='_', ms=5., lw=1., color='Silver')
            ax.bar(x=[x_hue]*len(y), height=y-bottoms,
                   width=[bar_width]*len(y), bottom=bottoms, align='edge',
                   color=cols_dct[cat_k])
    handles = [mpatches.Patch(color=co, label=cl) for cl,co in zip(legend_classes,legend_cols)]
    ax.legend(handles=handles, loc='upper left', ncol=1, bbox_to_anchor= (1.05, 1.), title=legend_title)

    ax.set_xticks(np.arange(n_cat, dtype=int))
    xtickslabels = [str_sep.join(dct_plot[cat_k].keys())+'\n'+cat_k for cat_k in dct_plot.keys()]
    ax.set_xticklabels(xtickslabels)
    ax.set_ylim(bottom=0)
    ax.set_xlabel(xlabel)
    ax.set_ylabel(ylabel)
    ax.set_yticks(np.linspace(0,1,5))
    ax.set_yticklabels(np.linspace(0,100,5, dtype=int))
    sns.despine(fig=fig)
    return fig,ax

# %% [code]
#FIG 2B
with open('./pickled_data/Fig2B', 'rb') as fp:
    dct_plot = pickle.load(fp)
with sns.axes_style("ticks"):
    fig,ax = plot_bars(dct_plot, cols_dct, xlabel='Progenitor', ylabel='Cells (%)', legend_title='Cell type',
                       legend_classes=class_dct['SLAM-HSC'], legend_cols=cols_dct['SLAM-HSC'])
    fig.savefig(path_plot+'Fig2B.pdf', bbox_inches='tight')

# %% [code]
#SUPPLEMENTARY FIG 2
with open('./pickled_data/SuppFig2', 'rb') as fp:
    dct_plot = pickle.load(fp)
with sns.axes_style("ticks"):
    fig,ax = plot_bars(dct_plot, cols_dct, xlabel='Progenitor', ylabel='Cells (%)', legend_title='Cell type',
                       legend_classes=class_dct['SLAM-HSC'], legend_cols=cols_dct['SLAM-HSC'])
    fig.savefig(path_plot+'SuppFig2.pdf', bbox_inches='tight')

# %% [code]
#FIG 2C
with open('./pickled_data/Fig2C', 'rb') as fp:
    dct_plot = pickle.load(fp)
gen_cols_dct = {k:gen_cols for k in dct_plot.keys()}

with sns.axes_style("ticks"):
    fig,ax = plot_bars(dct_plot, gen_cols_dct, xlabel='Progenitor', ylabel='Families (%)', legend_title='Generation',
                       legend_classes=[str(gen) for gen in np.arange(7, dtype=int)], legend_cols=gen_cols)
    fig.savefig(path_plot+'Fig2C.pdf', bbox_inches='tight')

# %% [code]
#FIG 2D
with open('./pickled_data/Fig2D', 'rb') as fp:
    dct_plot = pickle.load(fp)

with sns.axes_style("ticks"):
    fig,ax = plot_bars(dct_plot, cols_dct, xlabel='Progenitor', ylabel='Generation 0 families (%)',
                       legend_title='Cell type', legend_classes=class_dct['SLAM-HSC'],
                       legend_cols=cols_dct['SLAM-HSC'])
    fig.savefig(path_plot+'Fig2D.pdf', bbox_inches='tight')

# %% [code]
#FIG 2E
with open('./pickled_data/Fig2E', 'rb') as fp:
    dct_plot = pickle.load(fp)
div1_cols_dct = {k:div1_cols for k in dct_plot.keys()}

with sns.axes_style("ticks"):
    fig,ax = plot_bars(dct_plot, div1_cols_dct, xlabel='Progenitor', ylabel='Generation 1 families (%)',
                       legend_title='First division type', legend_classes=sym_labs,
                       legend_cols=div1_cols_dct['SLAM-HSC'])
    fig.savefig(path_plot+'Fig2E.pdf', bbox_inches='tight')

# %% [code]
#FIG 3A
for oc in or_cells:
    with open('./pickled_data/Fig3A'+oc, 'rb') as fp:
        dct_plot = pickle.load(fp)
    cols_gen_dct = {str(gen):cols_dct[oc] for gen in np.arange(5, dtype=int)}
    with sns.axes_style("ticks"):
        fig,ax = plot_bars(dct_plot, cols_gen_dct, xlabel='Generation', ylabel='Cells (%)',
                           legend_title='Cell type', legend_classes=class_dct['SLAM-HSC'],
                           legend_cols=cols_dct['SLAM-HSC'], cat_width=1., str_sep='')
        ax.set_title(oc)
        fig.savefig(path_plot+'Fig3A'+oc+'.pdf', bbox_inches='tight')

# %% [code]
#FIG 4A,B
times = ['24h', '48h']
for t in times:
    with open('./pickled_data/Fig4A'+t, 'rb') as fp:
        dct_plot, dct_pval = pickle.load(fp)
    gen_cols_dct = {k:gen_cols[1:] for k in dct_plot.keys()}
    print('p-values '+t+'\n', dct_pval)
    with sns.axes_style("ticks"):
        fig,ax = plot_bars(dct_plot, gen_cols_dct, xlabel='', ylabel='Families (%)',
                           legend_title='Number of cell type', legend_classes=np.arange(1,6),
                           legend_cols=gen_cols[1:], cat_width=0.7, str_sep=' ')
        ax.set_title(t)
        fig.savefig(path_plot+'Fig4A'+t+'.pdf', bbox_inches='tight')

# %% [code]
#STATISTICS FOR SUPPLEMENTARY TABLES

#SUPPLEMENTARY TABLE 1
for oc in or_cells:
    for cnd in conds:
        print(oc, cnd)
        df_temp = df[(df.Original_cell==oc)&(df.Culture_condition==cnd)]
        print('Total clones:', len(np.unique(df_temp.Family)))
        print('Clones in generation 0 clones:', len(np.unique(df_temp[df_temp.Generation==0].Family)))
        print('Clones with 2 cells in generation 1:',
              len([fam for fam in np.unique(df_temp[df_temp.Generation==1].Family)
                   if (df_temp[df_temp.Generation==1].Family==fam).sum()==2]))
        print('Clones recovered at 48h:', len(np.unique(df_temp[df_temp.Culture_time=='48h'].Family)))
        print('Cells in generation 1:', len(df_temp[df_temp.Generation==1]))
        print('\n')
#SUPPLEMENTARY TABLE 3
for oc in or_cells:
    print(oc)
    for g in np.arange(4):
        df_temp = df[(df.Original_cell==oc)]
        print('Total cells in generation {0!s}: {1!s}'.format(g, (df_temp.Generation==g).sum()))
    print('Total cells in generation 4+: {!s}\n'.format((df_temp.Generation>=4).sum()))

# %% [code]
#STATISTICS AND THEIR CONFIDENCE INTERVAL FROM FIG 2E DATA
#(SOME OF THESE APPEAR IN THE PAPER)
def fig_2e_stats(data, ordered_classes):
    classes, counts = np.unique(data, return_counts=True)
    counts_sum = counts.sum()
    if counts_sum == 0:
        return np.zeros(len(ordered_classes))
    else:
        return np.array([counts[[cl in ocl for cl in classes]].sum()
                         if any([cl in ocl for cl in classes]) else 0.
                         for ocl in ordered_classes
                        ])/counts_sum

lab_stats_lst = [['ASYM UNDIF', 'ASYM DIF'], ['SYM UNDIF'],
                 ['SYM DIF', 'ASYM DIF'], ['SYM DIF'],
                 ['ASYM DIF'],['ASYM UNDIF'], ['SYM UNDIF', 'SYM DIF']]

args = (lab_stats_lst,)
dct_stat_ci = {}
dct_stat_ci_pooled = {}
for oc in or_cells:
    print(oc)
    df_temp = df[(df.Original_cell==oc)&(df.Generation==1)]
    data = np.array([first_div_class(df_temp[df_temp.Family==fam])
                     for fam in np.unique(df_temp.Family) if len(df_temp[df_temp.Family==fam])==2])
    dct_stat_ci[oc] = stat_bootCI(fig_2e_stats, args, data)

print('Pooled data')
df_temp = df[(df.Generation==1)]
data = np.array([first_div_class(df_temp[df_temp.Family==fam])
                 for fam in np.unique(df_temp.Family) if len(df_temp[df_temp.Family==fam])==2])
dct_stat_ci_pooled = stat_bootCI(fig_2e_stats, args, data)
    
with open('./pickled_data/SuppInfoFig2E', 'wb') as fp:
    pickle.dump((dct_stat_ci, dct_stat_ci_pooled), fp)
with open('./pickled_data/SuppInfoFig2E', 'rb') as fp:
    dct_stat_ci, dct_stat_ci_pooled = pickle.load(fp)
for oc in or_cells:
    print(oc)
    stat, ci = dct_stat_ci[oc]
    for k in range(len(lab_stats_lst)):
        print(lab_stats_lst[k], '{0:.3%}'.format(stat[k]), '[{0:.3%}, {1:.3%}]'.format(*(ci[:,k])))
print('pooled', dct_stat_ci_pooled)
stat, ci = dct_stat_ci_pooled
for k in range(len(lab_stats_lst)):
    print(lab_stats_lst[k], '{0:.3%}'.format(stat[k]), '[{0:.3%}, {1:.3%}]'.format(*(ci[:,k])))
