# Supplementary material for: HSPCs display within-family homogeneity in differentiation and proliferation despite population heterogeneity
Source: eLife. 2021 May 18;10:e60624. doi: 10.7554/eLife.60624 (PMC8175087; doi:10.7554/eLife.60624)
Supplement: Source code 1. [file elife-60624-code1.zip › Generational_multiplex_analysis-master/Gating_matrix.xlsx]

## Sheet: Sheet1
	TT22_24h	TT22_48h	TT23_24h	TT21_24h	TT21_48h
CD48	-1	-1	-1	-1	-1
SLAM	400	300	300	250	200
SLAM_for_sca1-	200	200	300	250	200
Flt3	400	250	500	500	250
SCA-1	150	100	200	100	80
ckit_1	100	100	100	100	100
ckit_2	150	150	150	150	150
CD16/32_2	300	300	350	500	300
