# Supplementary material for: HSPCs display within-family homogeneity in differentiation and proliferation despite population heterogeneity
Source: eLife. 2021 May 18;10:e60624. doi: 10.7554/eLife.60624 (PMC8175087; doi:10.7554/eLife.60624)
Supplement: Source code 1. [file elife-60624-code1.zip › Generational_multiplex_analysis-master/R_script_for_Jonckheere_test/P24hMPP.csv]

	maxdd	ckit	SCA-1	Flt3	SLAM	CD48	SLAM-HSC	ST-HSC	MPP	SLAM+ Flt3+	GMP	MEP	SLAM+ MEP	MP	CD16/32- ckit-
0	0	-0.37896868469393685	1.361224498734513	0.07277702597059882	-0.6937973737240221	-1.0028415394146952	0	1	0	0	0	0	0	0	0
1	0	0.6827963997526615	0.5926940194114416	-0.8905808839997418	-1.2453465247456168	-0.7462187364639733	0	1	0	0	0	0	0	0	0
2	0	0.37683376871339835	0.3178654297814064	1.1544661448771334	0.9596539506641663	0.27549426455557957	0	0	1	0	0	0	0	0	0
3	1	1.7789248478901225	-1.2684199978461916	-0.24434623513629658	-1.051377174923961	0.6123259958811855	0	0	0	0	1	1	0	0	0
4	0	0.6008863541743037	-1.4558147345138164	0.4964383508950833	-1.3261247926072819	1.7205810245112227	0	0	1	0	0	0	0	0	0
5	0	-0.3871586771399698	0.6546668148679997	-0.523757336974097	0.10115131512553419	0.2254420101424751	0	0	1	0	0	0	0	0	0
6	0	-0.20752214695835552	-0.0038014652283696183	1.1931787370277276	-0.7852166535942314	-0.010152528209606637	0	0	1	0	0	0	0	0	0
7	0	-0.10235149358130788	0.20161324360166263	-0.6739459713437861	-1.5939515067440972	0.8331629514473795	0	0	1	0	0	0	0	0	0
8	0	2.14239844441933	-1.3069824119220546	-0.8309401060107285	-0.7350371608308532	0.4080362356918835	0	1	0	0	0	0	0	0	0
9	0	0.7130055962600422	1.201314326853178	-0.7359729581439934	-0.9783845617311614	-0.6383364456410155	0	0	1	0	0	0	0	0	0
10	0	-0.9511632604952736	1.2737340349374124	0.5820087441622912	0.8789463309052997	0.7955513142885481	0	0	1	0	0	0	0	0	0
11	0	0.3370724805714312	0.30619799404570464	-1.1142183539316832	0.9651224990681039	-0.6609627864419908	0	1	0	0	0	0	0	0	0
12	0	-0.5769076091153225	-0.5807371979172712	0.1109948453925742	0.7579282431029463	-0.7194594880016955	0	0	1	0	0	0	0	0	0
13	0	-1.1111188492700939	0.016702045935418235	-0.3695241605233634	-1.4893220870091322	-1.0496680305808228	0	0	1	0	0	0	0	0	0
14	0	-1.6947667116733514	-0.7125698379933585	-1.0469821871384153	0.9537698364836004	-1.841795042239115	0	0	0	0	0	1	0	0	0
15	1	-0.415893129751503	-0.06800061047845829	0.4646522822009824	1.1820617331365373	-0.4246083376026437	0	0	1	0	0	0	0	0	0
16	0	1.3157899025813125	1.4160245578294426	-1.0937405405774208	-0.6781324645043365	-0.5817689595750173	0	0	1	0	0	0	0	0	0
17	0	-1.5716648589908595	0.9814820192180987	-0.43307568844588107	0.8267776897952721	-0.6927965386945891	0	0	1	0	0	0	0	0	0
18	0	0.5902669336009875	-0.1384234741731286	-1.4044175177669818	0.5348405610588132	-0.0069508924860174045	0	0	1	0	0	0	0	0	0
19	0	0.41559463574689687	0.33129879579806404	2.84285574621388	0.28806625195471913	-0.9268646651944545	0	1	0	0	0	0	0	0	0
20	0	-0.8648810821844095	0.11256950251583356	-0.2996606712283754	0.71270775292178	0.7887805829526671	0	0	1	0	0	0	0	0	0
21	0	0.312302095128823	-1.0231993291102925	0.02152147457942483	1.0655713165274598	-0.008036660460729607	0	1	0	0	0	0	0	0	0
22	0	-0.2226372220681438	1.3037487942475	0.4279766569463532	-1.7061347042404482	-0.09116001379226367	0	0	1	0	0	0	0	0	0
23	1	-0.6924615758983018	-0.3194621566741926	0.402696937579933	0.7082500275628785	0.6631954375546644	0	0	1	0	0	0	0	0	0
24	2	0.07690323592250532	-1.0935787902876022	0.3776773696005586	0.03513271893333806	-0.5744314894737267	1	0	0	0	0	1	0	0	0
25	1	0.7918151946767483	-2.365721068141917	-0.0871847932283387	0.3271580528874145	1.0653101644627003	0	0	0	0	1	0	0	0	0
26	1	-1.1166681755829124	0.6312429463473807	-0.5800155891429695	-1.0872764529977923	-0.6057004561903958	0	0	0	0	0	1	0	0	0
27	0	1.462059223438815	-0.3450849656508276	-0.9243484863651781	0.8227342089850695	1.7923994917498813	0	0	0	0	0	1	0	0	0
28	0	-0.3986753880820499	1.2232488875240568	2.5224870420913867	1.2684785673028471	-1.8284891240742325	1	0	0	0	0	0	0	0	0
29	1	-0.40704670046448743	0.17280859029247822	-0.5711133172673585	0.8215212842291686	0.6513583574979792	0	0	1	0	0	1	0	0	0
30	0	-0.5209391703582263	0.5836683537422743	-0.8162151136984168	-0.5696243671034603	-1.8194880698807399	0	0	1	0	0	0	0	0	0
31	0	-1.4748931833650283	0.6024112749230146	0.599946693066343	0.9491219889481279	-0.8499043298831368	0	0	1	0	0	0	0	0	0
32	0	1.3311890654557663	-1.5165953692178797	0.14958667602534234	-0.8372972385284386	0.6417666490477171	0	0	1	0	0	0	0	0	0
33	1	0.9163339436747749	-1.2428556053981819	1.8901788930532937	-1.2471937418992058	-0.21827713817188849	0	0	0	0	1	0	0	0	0
34	1	0.1812447628509134	1.3332510023764057	1.4427084874703426	-1.6428170962087123	-2.468937377504326	0	0	1	0	0	0	0	0	0
35	1	-0.5965705721004166	-0.7233283187104662	-0.8775535587128318	-1.0292128055753864	0.37916648149587023	1	0	0	0	0	1	0	0	0
36	0	0.682872509294268	0.49055338033928797	-0.3356304966354666	-0.8064630280128662	1.526359896349107	0	1	0	0	0	0	0	0	0
37	0	-1.9655390060695128	-0.5763475429228855	0.28410921246404436	1.0146071064679958	0.8000574344051996	0	0	1	0	0	0	0	0	0
38	0	1.260236766419402	-1.128393186564775	-0.899459244504517	0.7929605493524755	1.25833691708424	0	1	0	0	0	0	0	0	0
39	0	0.35560123120006015	-0.7803566902400307	-0.34162535478987505	0.5021940857828069	0.9826065327664668	0	0	1	0	0	0	0	0	0
40	1	-1.3794466219769186	1.5102992259754837	-0.6894942486480503	-0.37632566683430985	-0.9694566899817292	0	0	1	0	0	0	0	0	0
41	0	-0.7564622218768972	-0.3220799058479517	2.011235781863711	0.3064303896163176	1.0841215420796904	0	0	1	0	0	0	0	0	0
42	1	0.18972430192570716	1.8549863182296045	1.2863817870299563	1.1873496507568455	0.27563833919790465	0	0	1	0	0	0	0	0	0
43	0	-0.6482064591765654	-1.013246351820309	0.3199750136014793	-1.2604816011662543	-0.006761621057823817	0	0	1	0	0	0	0	0	0
44	0	-1.170432452191498	0.7301144853541255	0.36169166102980194	1.1243256436549138	-1.6392514438852541	0	0	1	0	0	0	0	0	0
45	0	0.9264402981432178	-1.0291579907345019	-0.4245796340606911	0.2937749786800853	0.6269553219577962	0	0	1	0	0	0	0	0	0
46	0	0.18415080439370457	-0.2768912754479385	-0.18783695172740414	-1.6811582879943112	0.4729499895500422	0	0	0	0	0	1	0	0	0
47	1	0.9541978684660561	0.7641482241733449	1.5373778389913342	1.4958866833340616	1.71998244832523	0	0	1	0	0	0	0	0	0
48	0	-0.5039752780152219	0.7685135043520601	-0.17020237241730937	0.7542858011326006	0.5486598224279052	0	0	1	0	0	0	0	0	0
49	0	0.9366689905232776	-1.5925419928657178	-0.4188747839756796	1.423982352515197	2.1486086424159607	1	0	0	0	0	0	0	0	0
50	0	0.3204850330986548	1.1473165240022896	-1.0688105775240002	1.1775269515177966	-1.9703047242682938	0	1	0	0	0	0	0	0	0
51	0	0.020083675209805467	0.16365145937562522	-1.45283350166938	-1.8247575204046544	-0.7823001156969306	0	0	1	0	0	0	0	0	0
52	0	-1.178406396454057	1.790876442694298	-0.787146956133125	-0.03456155556435857	0.3574441333342107	0	0	1	0	0	0	0	0	0
53	0	-1.5241905480684763	-1.8601327709038824	-0.7454071855204913	-0.5720582803252429	0.7338202681306244	0	0	0	0	0	0	0	1	0
54	0	-0.9892716684854603	0.462090971010196	-0.6287741825109809	-0.22376295154731818	-0.39111162420125783	0	0	1	0	0	0	0	0	0
55	0	-0.5857226944324129	1.1211033066260476	-0.478631829816199	0.4627412551222361	0.755948952303167	0	0	1	0	0	0	0	0	0
56	0	-0.7106663329136338	0.5742981976176431	-1.027397837791001	1.0698145571147855	0.21920629900189145	0	0	1	0	0	0	0	0	0
57	1	0.7486812935344084	-1.158331463834425	1.6109010432870292	0.7806754355261264	1.0973984435698916	0	0	1	0	0	0	0	0	0
58	0	0.7498858830730525	-0.9461209931755452	0.34994339581723477	0.2219732403813082	0.37519817589893406	0	0	1	0	0	0	0	0	0
59	0	0.2795245663656406	-0.9724582385562165	-0.6994005925982573	-1.3462011084352306	-0.5838047979934012	0	0	0	0	0	1	0	0	0
60	0	1.9985244247465694	-0.9777509348575099	-0.8568510491940887	0.7137325411346022	0.3557205047297899	0	0	0	0	0	1	0	0	0
61	0	1.9598073865327001	0.23158469418257374	2.636285804147806	0.7865584273841599	0.7945626835471907	0	1	0	0	0	0	0	0	0
62	0	-1.6041188881307524	0.7891348822145414	0.3599248607192113	-1.6631529876898687	-0.6350428250987182	0	0	1	0	0	0	0	0	0
63	0	0.2901821893926806	0.2062873857137328	-0.5069692596072268	-0.770592816122516	-0.811521728329739	0	0	1	0	0	0	0	0	0
64	0	-0.84806776225313	-0.22077130721533314	-0.0985890356110275	0.14043789890708347	-0.3448527424402603	0	0	1	0	0	0	0	0	0
65	0	0.5472895647410413	-0.6980069825996916	-0.22646210453151153	0.5932365220072672	-0.2994820196463847	0	0	0	0	0	1	0	0	0
66	1	1.1270211498995355	0.494436826006577	0.05259216279728292	0.25427411108332776	-0.7854083257781549	0	1	0	0	0	1	0	0	0
