# Supplementary material for: HSPCs display within-family homogeneity in differentiation and proliferation despite population heterogeneity
Source: eLife. 2021 May 18;10:e60624. doi: 10.7554/eLife.60624 (PMC8175087; doi:10.7554/eLife.60624)
Supplement: Source code 1. [file elife-60624-code1.zip › Generational_multiplex_analysis-master/R_script_for_Jonckheere_test/P24hSLAM_HSC.csv]

	maxdd	ckit	SCA-1	Flt3	SLAM	CD48	SLAM-HSC	ST-HSC	MPP	SLAM+ Flt3+	GMP	MEP	SLAM+ MEP	MP	CD16/32- ckit-
0	0	0.39854793115843823	-1.0485196241259684	-1.6495217100231498	1.6230202213980378	0.17981461528400347	1	0	0	0	0	0	0	0	0
1	1	1.2124849165446048	-1.316754629694936	-0.8544280745573724	1.301055377007369	0.04243248119093754	0	0	0	0	0	0	1	0	0
2	0	-1.7372908894801415	1.5364093642822665	-0.5038661379372811	1.0707580403816537	-1.067684386733621	1	0	0	0	0	0	0	0	0
3	0	-1.6171967077362681	1.2486941137482677	-1.5218271956621097	0.7689963483956883	-0.016314088393344837	1	0	0	0	0	0	0	0	0
4	0	-1.7549451817108705	1.0674868191719116	0.6533333252319513	0.30591191218196495	-0.2674706311095419	1	0	0	0	0	0	0	0	0
5	0	0.7898730239275324	-0.09153968368400335	-0.04237415780385507	0.5905142970941579	-1.1762637551149877	0	0	0	0	0	0	1	0	0
6	1	-0.1817871443667144	-0.044426701371239226	-1.5245666881291817	-1.4532862065785812	0.7746543396713315	0	0	0	0	0	0	1	0	0
7	0	1.481763984701641	-1.0661403939731526	-0.14718871762285432	0.494283091727729	0.5597198770556562	0	0	0	0	1	0	0	0	0
8	0	-0.3904303114006986	-0.9407763329442127	-0.39305446932750066	-0.3072956828951427	-0.661497679646434	1	0	0	0	0	0	0	0	0
9	0	0.20253485159830942	-1.5659651980504614	-0.21744440387844738	0.40681007848847567	0.5788178948848401	0	0	0	0	0	0	1	0	0
10	1	0.5288966496150735	0.029422140894037538	0.9726753094450217	-0.1250487651798347	2.3144264223950706	0	1	0	0	1	0	0	0	0
11	1	0.05725057707484591	-1.1143356683289427	-0.3238276874092592	-0.08609167459360191	1.314243503865671	0	0	0	0	0	0	1	0	0
12	0	-1.3114010827176668	1.4171911665024164	-0.0340922496888722	1.3565621910484378	-1.9668734590781771	1	0	0	0	0	0	0	0	0
13	0	0.4702895399875406	0.4131908276163868	-0.2772450960244966	0.9255357849748147	0.827358137244458	1	0	0	0	0	0	0	0	0
14	1	-1.7898736112354994	0.799741189166289	0.08265767525026922	-0.23785909415989387	-0.8252297608457088	1	0	0	0	0	0	0	0	0
15	0	-0.24115347528450665	0.049576869087356534	-1.6182000121566882	0.07490377998478673	-0.7414254211587494	0	0	0	0	0	0	1	0	0
16	1	0.22388659700169544	-0.4673935403302604	0.8015764438347287	0.7440621666162647	-2.2361674884663154	0	0	0	0	0	0	1	0	0
17	0	1.0416610736088792	0.1893805490980034	0.7507360234421406	-0.9376312662139336	-2.723613545330544	1	0	0	0	0	0	0	0	0
18	0	0.15118668762580956	0.3958741151032127	-0.6250746873622071	1.1728983249819989	0.22106605871548834	1	0	0	0	0	0	0	0	0
19	0	-0.8471119906282482	-0.8082576158845568	0.054985035940069454	-0.404639664851942	0.689521896795531	0	0	0	0	0	0	0	0	1
20	0	0.48845887577156855	-0.08749575432670834	1.131355311461101	-0.14474651791256568	0.016822997708706683	1	0	0	0	0	0	0	0	0
21	1	-0.6237966484503145	-1.637725418448328	-0.8008104492399604	0.6233902603633601	0.9257809059310347	1	0	0	0	0	0	0	0	0
22	1	-0.12370520778516898	-0.20794566080696686	-0.31206109257506914	0.3716651444545619	0.9860711521105421	1	0	0	0	0	0	0	0	0
23	0	-1.3451304031131737	0.8788019341540951	-0.6842976300636603	0.6644228300417442	-1.4174130256837203	1	0	0	0	0	0	0	0	0
24	1	0.27405489659807536	-1.0668335625467198	-0.40894546644733554	1.1901544936991173	0.43554283610966155	0	0	0	0	0	0	0	0	1
25	0	-0.16787752681949633	0.9359044584686931	0.22604908495774773	-1.139259591455727	-0.12789164128798416	1	0	0	0	0	0	0	0	0
26	0	-1.5842340373583572	1.4884657518210023	-0.5836029553514404	-0.8872573183095115	-0.5291569354824724	1	0	0	0	0	0	0	0	0
27	0	-1.0708933595344827	1.793894048024785	-0.6212713126623212	1.829122645989521	-2.9138718843451037	1	0	0	0	0	0	0	0	0
28	0	1.8397127140511467	-0.6098865275785152	2.0801906630237963	-1.0085309481904994	0.20417089494073068	0	0	0	0	1	0	0	0	0
29	1	0.5771711278029673	-0.26222590408955815	-0.811586255863715	0.8203269973080153	0.508825734327523	1	0	0	0	0	0	0	0	0
30	0	-1.087873625187993	1.1943746402644768	-0.7687473773679275	0.07126080396554932	-0.8002352216661905	1	0	0	0	0	0	0	0	0
31	1	0.8504101298980531	0.7811866039850343	-0.3356551813562373	-0.24101757073973631	1.1573168387655512	1	0	0	0	0	0	0	0	0
32	0	0.03770879292926051	0.47237133837106476	-1.5522051634735796	1.3978202945835063	-0.2726111414601031	1	0	0	0	0	0	0	0	0
33	1	0.7378354883352107	-1.5121663826837632	1.8176138297355886	-0.08047930511889885	0.7454618019455516	0	0	0	0	0	0	1	0	0
34	0	-0.9001923285211787	1.34546200734113	0.4053725354662948	0.48680274507966087	0.3921960304550938	1	0	0	0	0	0	0	0	0
35	0	-0.35603196373811097	-0.43936512926219934	-0.03004115384084979	0.5986319689747002	0.7490309705618178	1	0	0	0	0	0	0	0	0
36	0	0.826127171422484	-1.2418832175257588	0.6738489311226118	-0.5740264953296593	0.9882473164125664	1	0	0	0	0	0	0	0	0
37	1	0.9179804545610993	0.36914716107350676	0.8140363806488785	0.2462461387035456	0.9971104664791433	1	0	0	0	0	0	1	0	0
38	0	-0.5045283161411915	1.603113835822085	1.8286151456657904	0.03929530564487809	-1.0388506297493771	1	0	0	0	0	0	0	0	0
39	0	0.2516021420752624	0.7535680803499338	-0.8855754831996783	-0.785817054907716	0.3681282240644209	1	0	0	0	0	0	0	0	0
40	0	0.2370538460752859	0.7457034519102688	0.8629260919919576	-1.8227982995009457	-0.06015526727696172	1	0	0	0	0	0	0	0	0
41	0	1.79017873886846	-0.19331869521091624	-0.34563477971794454	-0.9963699518530206	0.21583247553654417	1	0	0	0	0	0	0	0	0
42	0	0.48358726824494075	-0.3335023918604074	-0.8578648836127764	0.0393931641150213	0.509933247134109	0	0	0	0	0	0	1	0	0
43	3	1.1351601537131832	-0.4806741026886986	-0.02382107331901171	-1.2942142762339595	0.7364778375344326	1	0	0	0	0	1	0	0	0
44	1	0.12297560957766678	-0.9162649526317478	-0.2893081918577705	-0.6463197886265364	0.9001621435008504	0	0	0	0	0	1	0	0	0
45	0	0.9214198852084897	-0.9198216455415917	-0.5814216421026743	-1.3321703122349393	0.23815337390562186	0	0	0	0	0	0	1	0	0
46	1	0.9498379964813354	-0.3766557875576004	0.9573716467955186	-1.7217824049308414	0.8237963322905179	0	0	0	0	1	0	0	1	0
47	1	0.14278782884684443	-0.6430072151253653	0.7853777398029358	0.4878739269711229	0.7153052793117257	0	0	0	0	0	0	1	0	0
48	0	-0.9046411919953155	1.044149101632569	0.008463617809265163	-0.8596947319680635	-0.2289913455441409	1	0	0	0	0	0	0	0	0
49	1	1.1274181703922572	-0.5970541100396978	0.8594813170253846	0.6087391152353575	-0.8383202987711347	0	0	0	0	0	0	1	0	0
50	0	0.8379253909477016	1.890678959342562	0.8554188621804809	0.7526865079211522	-3.3117916229450644	1	0	0	0	0	0	0	0	0
51	0	0.1820132486178667	-0.7726131487277818	-0.3610732802337933	0.8374410980791528	-0.32431944056448925	0	0	0	0	0	0	1	0	0
52	0	-0.38451989601723646	0.2127062398896673	1.4549826527971572	0.313408269858347	0.6660303484641663	1	0	0	0	0	0	0	0	0
53	0	0.0008179235875563475	-1.0774203306787884	1.5242652791168596	0.04677089651274047	-0.10742417631485618	0	0	0	0	0	0	1	0	0
54	1	-0.24384105265880618	1.302211608306384	0.9840811310621937	-0.21067774090099667	1.4200435375512883	1	0	0	0	0	0	0	0	0
55	0	-0.24481259903959632	-0.46947280905363165	0.04384565524000476	1.7175637084219966	0.514806872962142	0	0	0	0	0	0	1	0	0
56	1	-0.33410529492853586	-1.0593602411696172	0.5224515926922387	-1.209060185581041	0.7282806415819665	0	0	0	0	0	1	0	0	1
57	0	-2.681510824010012	0.9717129468736974	1.1097758390019705	0.9624729087542202	-2.2976575347242907	1	0	0	0	0	0	0	0	0
58	0	-0.893758685247956	1.303664452711794	-0.97460434036776	0.33922615448528237	0.3182092692931224	1	0	0	0	0	0	0	0	0
59	0	1.2636076099627618	0.23071073995514718	0.6617760609283784	-2.1348875585419127	0.6872200757759875	0	0	0	0	0	1	0	0	0
60	0	0.5649127001511325	-0.4156155710070657	-0.38646813450654305	-1.0488274634565309	-1.0073215014919996	1	0	0	0	0	0	0	0	0
61	1	1.082749816816142	0.2569263319367468	-0.521359119192081	-2.0017914114618685	-0.4864895551541084	0	1	0	0	0	0	0	0	0
62	1	0.7183474504018362	-0.4262359095023663	1.258924602810134	-1.119132627930394	-0.052779515982037284	1	0	0	0	0	0	0	0	0
63	0	-0.766660532775832	-0.8672167064371264	1.6500594381115912	0.6115587404615321	-0.45204277335694026	0	0	0	0	0	0	1	0	0
64	0	-1.3337834315687627	-1.1927486042075879	1.144528549582745	-1.5643663090026143	0.7229021633841195	0	0	0	0	1	0	0	0	0
65	0	-0.24452075935484843	1.0497106432166952	-1.254845277650943	-0.7369457165000654	-0.5238537560214711	1	0	0	0	0	0	0	0	0
66	0	0.1751742389923443	-0.7305407700320599	0.8763661782207524	-0.6119444631426578	0.023107174331889746	0	0	0	0	0	0	1	0	0
67	0	-1.4949875716391838	-1.241668497525915	0.9168940884508138	0.0471512603832669	0.21796979893378782	0	0	0	0	1	0	0	0	0
68	0	0.3510125733257272	-1.505365299292737	1.7497261886332376	-1.0073728407697349	0.020046070493046724	1	0	0	0	0	0	0	0	0
69	0	0.3900132737706104	-0.26093829548663927	1.6006040559775456	-1.7080615610494159	0.43137371839033506	0	0	0	0	0	0	1	0	0
70	0	-2.17478425152913	-0.6056245313690072	0.03666845588875824	0.4524849445962356	-0.7497182993856131	0	0	0	0	0	0	1	0	0
71	0	1.0879306639201842	-1.569220866620538	-0.3180776209321348	0.8793278563326599	-0.04164868213258067	0	0	0	0	0	0	1	0	0
72	0	-0.31855475552315327	1.073736892507158	1.295550033882884	1.0685693656486874	-1.5489215090510566	1	0	0	0	0	0	0	0	0
73	0	0.12452905725457915	0.9514788201871232	-1.2936148547944901	0.4947298059482115	-0.007523747126096188	1	0	0	0	0	0	0	0	0
74	0	1.632449958211767	-0.7940081037213031	-0.7235563131851553	-0.8906781798630118	-0.003836097647840996	0	0	0	0	0	0	1	0	0
75	0	-0.8050496458296501	1.2282232853622648	-0.630418022907679	0.8458466526571279	-2.6833976469003273	0	0	0	0	0	0	0	1	0
76	1	0.33047039611949597	-0.6237453735772632	-0.12725225915706873	-0.5620129286512251	0.8717404209499569	0	0	0	0	0	0	1	0	0
77	0	-0.055873325535383093	1.8052739178167114	-0.861278501778856	0.35840580002988176	0.9688515872373901	1	0	0	0	0	0	0	0	0
78	0	-0.3586846220827765	1.786967522301828	-1.4633692729233532	-0.3247208722393778	-0.28887695110321115	1	0	0	0	0	0	0	0	0
79	0	1.0327849709410526	-0.10210894962326945	0.619186769405291	-1.3795745495090026	-0.5832407210495439	1	0	0	0	0	0	0	0	0
80	1	0.36298324620204375	-0.22677099070456797	1.385865380945973	1.009641703935545	0.8174103388026138	0	0	0	0	0	0	1	0	1
81	0	0.13561711954218883	-0.8019446522267886	-0.6285914089098372	0.2804350637934949	0.17926111653347374	1	0	0	0	0	0	0	0	0
82	0	-0.7739192023015258	0.8306416617299903	-0.038720903865701234	-1.629082227402068	0.03796954397950561	1	0	0	0	0	0	0	0	0
83	0	1.6841802462615472	0.8889155605361686	0.05386490704099987	-0.1513406327213588	0.5011258585404431	0	0	0	0	0	0	1	0	0
84	0	0.5403353736854517	1.3309278255234813	2.269777597424238	0.7874133843717446	0.31583688584782027	0	1	0	0	0	0	0	0	0
85	1	0.10303134584873046	-0.137628583398606	-0.6441064781422731	0.3789424117250379	0.49446952126485044	0	0	0	0	0	0	1	0	0
86	1	-0.795847500748657	0.512345861197657	-1.1922982146461427	-1.523011819722469	0.5057070779681423	0	0	0	0	0	0	1	0	0
87	0	-0.3716685222686868	0.6576902185346432	1.133655937698502	-0.912279489604323	-0.4414314910819467	0	0	0	0	0	0	1	0	0
88	0	0.4116034036715479	1.3400181956875643	-1.4044519570837797	0.8116837075554212	-1.0685213858235314	1	0	0	0	0	0	0	0	0
89	1	-1.817695100042448	-1.460222204764125	1.073938758222592	0.3974218619942701	0.08243297676714992	0	0	0	0	0	0	1	0	0
90	1	0.29031770774030907	-0.3573939230499186	0.8660062294177312	0.6834693318750535	0.8291686807395661	0	0	0	0	0	0	1	0	0
91	0	1.4410417605954065	0.007595496459022071	-1.1365885882671936	1.6956152466501675	0.7283422916030277	0	0	0	0	0	0	1	0	0
92	1	1.6936407050096671	-1.5130223935043703	-0.6731765472938004	-1.1363864155328236	0.7273519927853492	0	0	0	0	0	1	0	0	0
93	1	0.4741792534089466	-1.47109071455488	-0.9386381798431643	-0.5446143883998315	0.432583212665652	0	0	0	0	0	0	1	0	0
94	0	-0.023186558907614667	0.1383067895698304	-1.4207387613674258	-1.7356004071159057	-0.5192046014459321	0	1	0	0	0	0	0	0	0
95	1	1.2473792084529856	0.0024648213575130403	0.04960420752843911	0.9267741630185308	0.9194187129057734	0	0	0	0	0	0	1	0	0
96	1	-0.41860076680516584	-1.5216009067966156	-1.4649912015217434	1.2707588680000836	0.7300691971223615	0	0	0	0	1	0	0	0	0
97	1	-2.763351825626918	1.466699108130953	-1.726477035358014	1.9315331960644069	0.9772842421159522	1	0	0	0	0	0	0	0	0
98	1	-0.5890940394904278	-0.5992032436785604	-1.0942269073483972	1.0169163523989146	0.4246032013275465	0	0	0	0	0	0	1	0	0
