# Supplementary material for: HSPCs display within-family homogeneity in differentiation and proliferation despite population heterogeneity
Source: eLife. 2021 May 18;10:e60624. doi: 10.7554/eLife.60624 (PMC8175087; doi:10.7554/eLife.60624)
Supplement: Source code 1. [file elife-60624-code1.zip › Generational_multiplex_analysis-master/R_script_for_Jonckheere_test/P24hST_HSC.csv]

	maxdd	ckit	SCA-1	Flt3	SLAM	CD48	SLAM-HSC	ST-HSC	MPP	SLAM+ Flt3+	GMP	MEP	SLAM+ MEP	MP	CD16/32- ckit-
0	0	-1.874697136211689	1.8500268690410528	-2.392369899298248	0.9312556430059222	0.1933671457356538	1	0	0	0	0	0	0	0	0
1	0	-0.427104312104679	0.6026404308498252	1.0916324796789447	0.6144427209229932	0.29536344009572313	0	0	0	0	0	1	0	0	0
2	0	-1.7549911149090818	1.4889876874023142	0.6197544158223751	-1.3428402496652063	-2.983053036396266	0	1	0	0	0	0	0	0	0
3	0	-0.1996212044049749	0.7218895178251452	-1.1260529308535085	0.5541625335302255	0.8506124528757494	0	0	1	0	0	0	0	0	0
4	0	-0.10031025820579753	1.0698295510806646	-0.22428434742591433	0.4794976333670908	-0.160570869837642	0	1	0	0	0	0	0	0	0
5	0	-0.1753778391667768	1.9845924361789913	0.8401805578062133	-0.8661054908376472	0.4916673384534045	1	0	0	0	0	0	0	0	0
6	0	0.3496567605221301	-1.2026198227664855	1.2245891671380327	-1.6982863570032396	0.7023119351186079	0	1	0	0	0	0	0	0	0
7	0	-0.038402781640017945	0.8141292637493158	-2.0293914164555633	0.9429144503933604	0.04070184157456872	0	1	0	0	0	0	0	0	0
8	1	-0.06975627904573474	1.4322192860501375	0.6389474533711829	0.09167607197995858	0.6353904027781013	0	1	0	0	0	0	0	0	0
9	0	-0.663564205673796	1.045187947108387	1.2065892845630934	0.7865547540357156	-0.023694744953516374	1	0	0	0	0	0	0	0	0
10	0	0.9460330048969084	-1.310868024184782	1.461170115439893	0.08903237174898887	0.3144293781295878	0	0	0	0	0	1	0	0	0
11	1	1.0665533969100713	0.44150144271612274	-0.06918444048085182	-1.599945501693413	0.35521663911184126	0	0	0	0	0	1	0	0	0
12	1	0.5882309453778845	-1.2849045270942618	-2.6097253993759875	-1.8014958694091703	0.5960387515228597	0	0	0	0	0	1	0	0	0
13	1	-0.4156346363840517	-1.5022257417712577	-1.6053031779381874	0.4395271170142683	0.8230466505762334	0	0	0	0	0	0	1	0	0
14	0	-1.3490758940015157	0.41233727551067617	0.702821619207941	0.6771855635041159	0.630521166517113	0	1	0	0	0	0	0	0	0
15	0	1.385604285444222	-0.03844579683590444	0.8375930509658168	-1.9038790217150907	-0.27162391311579875	0	0	0	0	0	1	0	0	0
16	0	1.3767173825648888	-1.7742983733242446	0.4643555897728185	0.8093407827925276	0.7994483527467035	0	1	0	0	0	0	0	0	0
17	0	0.045967191523408016	-1.0046629427087446	-0.15528460562349905	-1.685735133335033	0.7571399706032278	0	0	0	0	0	1	0	0	0
18	1	1.145962056680943	0.15402988133650575	0.929767216735586	0.5434134380959404	1.0256673742380638	0	1	0	0	0	0	0	0	0
19	1	0.745583461994544	-1.506429786610651	0.8996089479114986	-2.038274733880867	0.7349687846996897	0	0	0	0	1	0	0	0	0
20	0	0.19835703835005072	-0.6492942540358762	-0.30946975558945367	-1.5386585476857506	0.08538498098958923	0	1	0	0	0	0	0	0	0
21	0	0.5013580777111476	-0.9982610168672744	-0.9425638405562832	0.7770298012517965	0.8653175852514116	0	1	0	0	0	0	0	0	0
22	1	0.38824442119403585	-0.0928134861516622	0.8982806533435649	-1.9587253461448337	1.4119432881637755	0	0	0	0	0	1	0	0	0
23	1	-1.2839437948169146	-0.536007950110804	-0.7683742806099333	-0.6450670622911185	0.6296344897627617	0	0	0	0	0	1	0	0	0
24	1	1.0661425768798336	-0.28182300295658563	-0.0556836492095071	0.2918018321016337	-0.6870598622092478	0	0	0	0	0	1	0	0	0
25	0	-1.2863771439920482	1.3937942509748873	1.029544454693601	1.2103037064620077	-0.07852079350607392	0	0	1	0	0	0	0	0	0
26	0	1.1162299740919557	0.1615360670340771	-0.388033222525293	0.64655993908707	-1.4777887345853111	0	0	0	0	0	0	0	0	1
27	0	-2.0771383012513955	-1.226347802637923	-0.04570852170282561	0.6184786296268051	0.508666482519004	1	0	0	0	0	0	0	0	0
28	0	0.25289016671370823	-0.9809628074429558	-1.696800393621206	0.46854495896645165	-0.3471192293157267	0	1	0	0	0	0	0	0	0
29	2	1.5070098703995627	-1.362305789636431	1.0313392751700527	0.4212492829506473	0.5540808098541155	0	0	0	0	1	0	0	0	0
30	0	0.6482442380164236	0.906243376029713	-0.11008328168192943	-1.1681803533090154	-0.6651207562366499	1	0	0	0	0	0	0	0	0
31	0	1.3285165731503117	0.4899065506659241	-1.3014045950846316	0.8884243225251417	-2.5392185540411716	1	0	0	0	0	0	0	0	0
32	0	-0.3150639534732335	1.6524074053380442	0.5029999199355285	-0.8220777934547758	-0.18334402283397006	0	0	1	0	0	0	0	0	0
33	0	-1.335719142917144	0.12792778278832467	0.7496793701639365	-0.3226623539933576	0.8450355301373903	0	0	0	0	1	0	0	0	0
34	0	-1.442575705473649	0.2761253039532532	1.1226635189996659	0.4480954940596049	-2.086242270324114	0	0	0	0	0	1	0	0	0
35	0	-0.5501873101381929	0.8772920033721096	0.6356047390911511	0.6018771475833812	-0.2219725186840256	0	0	0	0	0	1	0	0	0
36	1	-0.3977513394398822	-0.4063010983471805	1.5578199969181712	-0.24334462784367725	0.4811824719203388	0	0	0	0	0	1	0	0	0
37	0	-0.4492496233948148	0.8431686656893627	-1.8715267834794345	0.4559063038445052	-0.393318019125842	0	1	0	0	0	0	0	0	0
38	0	-0.17991233711569482	-1.0755448075760465	-0.4197001271024961	-2.3624175857595953	1.4955392178253015	1	0	0	0	0	0	0	0	0
39	1	0.7966770224419011	-0.6457343644179881	0.10538808096217703	-1.9760806145899354	0.7946123320328471	0	0	0	0	0	1	0	0	0
40	0	0.22470538217518282	0.3086152813263936	1.3939845568251725	0.6131523416298731	1.1617338408184714	0	1	0	0	0	0	0	0	0
41	0	-1.68322466675075	1.31208339636913	-1.4053231316878279	1.210348381837751	0.496169279366641	0	1	0	0	0	0	0	0	0
42	1	1.5504571772278999	0.7655170724590108	-0.11284056952358938	0.8520114364149024	0.6709900089762403	0	1	0	0	0	0	0	0	0
43	0	-0.27217781058756146	-0.3973128490235203	0.4588467719812225	0.2202355909933471	0.5462508543872154	0	1	0	0	0	0	0	0	0
44	0	1.2153312637432934	-1.2360688675893376	0.18572391124323662	-1.6086643314896172	-0.8195875062797965	0	0	0	0	0	1	0	0	0
45	0	-0.5193982482258124	-0.0344959025226572	-1.0584628889563406	0.6880368892000143	-2.8684053010172517	0	1	0	0	0	0	0	0	0
46	0	-0.8193536969005447	1.4001497002457393	-0.7102103211686561	-1.559724025258505	-0.2389274664837828	0	0	0	1	0	0	0	0	0
47	1	0.09551431505975272	-0.2404539954805952	-0.5349178402224902	0.3352914572580949	1.1239378156649809	0	0	0	0	1	0	0	0	0
48	0	0.01769675454317622	0.3815800757947467	-0.5403445928752078	-1.9610663729015196	0.6063778719515778	0	0	0	0	0	1	0	0	0
49	0	-0.5601022053611128	-1.806252266733674	1.6103965817759474	0.4372346081626287	0.7790640077647338	0	0	1	0	0	0	0	0	0
50	1	1.7394933492385427	-0.8621901910165972	-0.7758222019206609	1.0012252551285592	-0.40660097262144645	0	0	0	0	0	0	1	0	0
51	0	-1.0638670332159144	0.09038943362251242	-0.16701430226176006	0.8778641369066169	0.2179386688511712	1	0	0	0	0	0	0	0	0
52	0	0.3435827952146035	0.0155156246222531	0.24095927930137118	0.3749700057359339	-3.1230581404810596	0	0	0	0	0	1	0	0	0
53	1	-0.5421629974716234	-1.1243201677318515	0.23908783493876112	0.5096172511208873	1.407750834144286	0	0	0	0	1	0	0	0	0
54	1	-0.030877243101275955	0.01746931291962152	0.9255076387331167	0.34579830813490586	-1.6407113473387813	0	1	0	0	0	0	0	0	0
55	0	-1.015170636332406	1.6092322552796106	0.20118042100807296	0.3185282309587259	0.10234980511019945	0	1	0	0	0	0	0	0	0
56	0	-0.8123063948487598	2.2696844293179637	0.34231613084576573	1.0327472082269276	-0.469952341580638	0	1	0	0	0	0	0	0	0
57	0	0.38945600626520116	-0.22756997336172022	-1.5231063201375696	0.785137674937158	0.2969674147322383	1	0	0	0	0	0	0	0	0
58	0	-1.3100815580607632	-0.3422608545037656	-0.5374544971631696	0.9948829793439825	0.6973576872656585	0	1	0	0	0	0	0	0	0
59	0	-2.8494707809333524	0.9679052218667313	0.38225767720493586	-0.02059094087653644	0.6102172906825244	0	1	0	0	0	0	0	0	0
60	0	-0.670001354492281	1.097928947294273	0.36580457253718984	-1.6835136066590255	0.7440393620327523	0	1	0	0	0	0	0	0	0
61	1	-0.7798303394040492	0.6020853635962903	0.8854671567691736	0.022363053788984604	0.8850624843285647	0	0	0	0	1	0	0	0	0
62	1	-1.978112824403658	0.10398194140737085	0.056705937548147275	-0.33619856990915525	0.49368952396040894	0	0	0	0	0	0	0	0	1
63	0	1.1817235812190718	-0.37268711450967906	0.8991020484967072	-0.8234325967374507	0.23859684514148713	0	1	0	0	0	0	0	0	0
64	1	0.4369186562308465	-0.31720042176143604	-1.997693663298035	1.0208389227350572	-0.7381364210966349	0	0	0	0	0	1	0	0	0
65	3	0.5918142843462064	0.35871552746799934	0.2226757193209951	0.12438432347389626	-1.376906876230459	1	0	0	0	0	0	0	0	0
66	1	-0.5675966854020393	0.8087824263693139	0.002794082463034912	1.1112024436619612	-0.4723622158021122	0	0	0	0	0	1	0	0	0
67	0	1.1982359107339762	0.20021576519184875	-0.1394194091169425	0.39037621816856144	-0.4226609644091715	0	0	0	0	0	1	0	0	0
68	0	1.5799485799854251	-1.6786632442185017	0.8126256207345444	0.9808505499992763	-0.2512461624167003	1	0	0	0	0	0	0	0	0
69	0	0.30910013108583545	-1.232234540217549	0.07375015361584046	0.3927960259078804	-0.4883635476636321	0	0	0	0	1	0	0	0	0
70	0	1.141318740491143	0.09079250201341948	-0.3892042752476775	0.13541361563496512	0.7150474485366588	0	1	0	0	0	0	0	0	0
71	0	-0.6759747909554242	0.07925467782446013	0.34427784797105676	0.4248777792463874	-1.4271266576131105	0	0	1	0	0	0	0	0	0
72	0	-0.6065440894997097	-1.4478736595369184	0.07548578596357164	0.6341804037273006	0.5154722999973355	0	0	0	0	0	0	1	0	0
73	0	0.8146707795897166	-0.23694107171800802	-1.0325544575625147	0.6348300023225263	-1.5778483613446768	0	1	0	0	0	0	0	0	0
74	0	0.16956810434344105	-0.4763053799730836	-2.270834424737158	0.200874087976489	-0.7508722822351601	0	0	0	0	0	1	0	0	0
75	0	-0.7494175329205598	0.04363264007918499	-0.49441037893319234	0.38944338525915007	-1.9818905892013363	0	1	0	0	0	0	0	0	0
76	0	0.587735935853288	-0.8607811496580354	1.1079596573658435	-0.9446661812898657	1.1931519938498192	0	0	1	0	0	0	0	0	0
77	0	-1.4895021897385534	-0.1957216287729432	0.5454750975066499	-1.7351406592934642	0.5649617659687548	0	1	0	0	0	0	0	0	0
78	0	1.356357388647558	-1.0785249705649025	-1.3892835986502319	0.3157833095988843	-0.12412836401194945	0	0	0	0	0	1	0	0	0
79	0	-0.5296372784752894	0.8456530106742824	1.0057970015772097	0.8421637620099758	0.6068689117237732	0	1	0	0	0	0	0	0	0
80	1	1.518323388267823	-1.1388754885253012	0.9672316641326192	-1.5652203684491048	0.27463938329998244	0	0	0	0	1	0	0	0	0
81	0	-0.6391523090469227	0.027762568085914204	-0.1017249804006626	-1.8185567562584013	1.1545236873424838	1	0	0	0	0	0	0	0	0
82	1	-1.8828920394637563	-0.772528732617904	-1.2394094886846099	0.15002424681435314	0.16995947993542337	0	0	0	0	1	0	0	0	0
83	1	0.4330188271705356	-0.573205964398679	-1.4440099062226341	1.1548495053156906	-0.26519288882447456	0	0	0	0	0	1	0	0	0
84	0	1.0475952387713692	-1.244930144138666	0.7381509459865893	-0.4871175205609677	1.1389384571637458	0	1	0	0	0	0	0	0	0
85	0	-0.04706919737033498	0.08889071660625024	0.9686099080586584	0.029166933743992297	0.7991687951730945	0	0	0	0	1	0	0	0	0
86	0	0.12457147947988186	0.20006014508754802	0.6298446230136618	0.5193733749694077	0.06433020959909742	0	0	0	0	0	0	1	0	0
87	0	0.03647751423411089	0.7344899544969893	0.5090739527572268	0.4818147898493407	-0.37617165797423385	0	0	1	0	0	0	0	0	0
88	0	0.6906398735588724	-0.17278125695076058	0.18204090482564975	0.6529232441159265	-1.5505313010831623	0	1	0	0	0	0	0	0	0
89	2	0.3129526368152236	-1.487647001157682	0.6033103049479095	0.7494739750459516	0.9787299970045455	1	0	0	0	0	0	0	0	0
90	0	1.412938762835314	1.6539742454711437	0.7071635411261807	0.7301408939044094	-1.1782558288817622	0	0	0	0	0	1	0	0	0
91	0	0.8961252329268604	0.34965638314708875	-0.6102241957871815	0.5426003656474844	0.3530117175043133	0	0	0	0	0	1	0	0	0
92	0	-0.21411533650208356	0.4841335324199146	1.1555335564933435	-0.20431263255743634	-1.1881126270101563	0	1	0	0	0	0	0	0	0
93	1	0.5858261987978441	-2.014959368012592	-0.13238238514641898	0.9596583772669777	0.2800596972713102	0	0	0	0	1	0	0	0	0
94	0	0.8915112183853496	0.6668066476819997	-1.548753696853693	0.7208251953405219	-0.3878498255875724	1	0	0	0	0	0	0	0	0
95	0	1.0858970508514505	0.894666412369663	0.7940467830865705	0.5079899471678851	-1.1486270112048924	0	0	1	0	0	0	0	0	0
96	0	-0.44467734269084674	0.5729029285060028	-1.0031192797001556	0.9962217422799943	0.061216978839602795	1	0	0	0	0	0	0	0	0
97	1	-0.29431410703639016	1.6643364658639135	1.0959478970258778	-1.4778155249609155	0.5263107519365093	0	0	0	0	0	1	0	0	0
