# Supplementary material for: HSPCs display within-family homogeneity in differentiation and proliferation despite population heterogeneity
Source: eLife. 2021 May 18;10:e60624. doi: 10.7554/eLife.60624 (PMC8175087; doi:10.7554/eLife.60624)
Supplement: Source code 1. [file elife-60624-code1.zip › Generational_multiplex_analysis-master/R_script_for_Jonckheere_test/P48hMPP.csv]

	maxdd	ckit	SCA-1	Flt3	SLAM	CD48	SLAM-HSC	ST-HSC	MPP	SLAM+ Flt3+	GMP	MEP	SLAM+ MEP	MP	CD16/32- ckit-
0	0	-0.4300119921493007	1.0599341535108855	1.1652821176817374	1.4393895330138782	-0.6625882143979486	0	0	1	0	0	0	0	0	0
1	1	-0.2992379312459476	0.07401038834301851	-0.5683011636637944	-0.6643346948801427	0.3511985171577243	0	0	1	0	0	0	0	0	0
2	2	0.47284924361634684	-1.8547327836740901	-1.2777209420409386	0.09333651015599069	-0.5920503457020236	0	0	0	0	1	0	0	0	0
3	1	-0.2840201633950603	-0.7155934291939027	0.28404320696102237	0.7128501095383889	0.3085811974837145	0	0	1	0	0	0	0	0	0
4	1	0.032381865219946376	-0.6374626251276473	-0.05001395414595712	-0.7669246222234869	-0.45750008757613075	0	0	0	0	1	0	0	0	0
5	1	-0.5838940046364103	0.8839216219895654	-1.1034688146246683	-1.5564224647976137	0.40887280579155055	0	0	0	0	0	1	0	0	0
6	1	0.9316653951709316	-0.9452834901024804	-0.5634777756079903	-0.49870228465557337	-0.7963525910036175	0	0	1	0	0	0	0	0	0
7	1	0.4556424177864443	1.0351977027187504	2.438313007282568	-0.7274428095060226	1.5424300552229722	0	0	1	0	0	0	0	0	0
8	0	-0.35543068652603027	-0.9482290747787874	1.1210703246519298	-0.8329168891913286	-0.006243529744608797	0	0	1	0	0	0	0	0	0
9	0	0.3462674202419153	-0.7797355750000059	-1.101426056683282	1.0252937870718783	-0.3424640716518051	0	0	0	0	1	0	0	0	0
10	2	1.2813422376327073	0.9397738791348007	0.4263633349897307	1.2263711104484778	-0.0715985712906265	0	0	1	0	0	1	0	0	0
11	3	1.7258662530608357	0.28272922684640056	-0.5297933417185217	1.3571803555177784	-0.6377045980134933	0	0	1	0	0	1	0	0	0
12	3	1.0076725120168775	-2.1240611816669746	-0.5700006341065094	-1.1136825644966344	1.1173296842183806	0	0	0	0	1	0	0	0	0
13	2	-0.2715147281937143	-1.4032375050577337	-1.2759067233492685	-1.500211553779868	1.3698667222146537	0	0	0	0	1	0	0	0	0
14	3	-0.4052903442437283	-0.4077473373997292	-1.092995048430758	-0.7815570360658569	1.0299294388728764	0	0	0	0	1	0	0	0	0
15	0	-2.1908130047676635	0.6380752767948147	0.32535208387574943	-0.9701670608639456	-0.03788790333599727	0	0	1	0	0	0	0	0	0
16	1	0.009850357298357188	1.2324860234570891	-0.24893481917233717	0.36174974433839024	0.8021827791024944	0	0	1	0	0	0	0	0	0
17	1	-0.7205484734448034	0.27833379282493825	-0.41667741410837755	1.090048046969231	0.4342585773301519	0	0	1	0	1	0	0	0	0
18	2	0.8595738786986284	0.48933647372458705	-0.6626281718263345	1.296300198426548	0.7184134458353167	0	0	0	0	1	1	0	0	0
19	1	0.2607391277213467	1.0118280368372248	1.7792400109874693	-1.7093587089629698	0.5493826233667481	0	0	0	0	0	1	0	0	0
20	3	1.483379808497979	0.6927794428259385	-1.4546744438191814	0.49136308509042087	-0.8122597184616877	0	1	0	0	0	1	0	0	0
21	2	-1.3467491398599112	0.5930391035069843	-1.1353138222363286	-0.7600879749394374	0.9215220522886637	0	1	0	0	0	0	0	0	0
22	1	-0.20249327472511508	-0.44456097865811	0.64739359599367	-0.9192965110192545	0.8729111066792412	0	0	1	0	0	0	0	0	0
23	1	0.8551944335512632	-1.8444864281936928	0.6476024847510038	0.9042851026687155	0.42692557496318034	0	0	0	0	1	0	0	0	0
24	1	0.23469906149978245	-1.451959741820397	-1.0355904810290235	-0.9132133198180016	0.998956140942809	0	0	0	0	1	0	0	0	0
25	2	1.5508152637990449	-0.7337387697973491	2.9491020024692665	-1.2327003495711701	-0.029128668054828836	0	0	1	0	0	1	0	0	0
26	2	0.6992467289913893	-0.3876056144925142	-0.5871078063702873	-0.6200523102982058	0.21715050081542575	0	0	0	0	1	1	0	0	0
27	0	-0.4436463302461653	0.23234327560678084	-0.8880282016757136	0.8972636316141371	1.0561866677410519	0	0	1	0	0	0	0	0	0
28	0	-0.011736048690389989	-1.0452063044361375	-0.3750000892694384	0.3787818676516288	-2.6957799514057506	0	0	0	0	0	1	0	0	0
29	1	-1.831011904863902	0.0902699983575042	-0.837397679237005	-0.8198359256568142	-1.9405531149300699	0	0	1	0	0	0	0	0	0
30	1	2.3509401228469877	-1.5433865021588218	0.15514831673555604	-0.783248008530151	0.4966963326085913	0	0	0	0	1	0	0	0	0
31	1	0.3939501653037297	0.5722213615253202	0.5781549429474079	1.043355138395889	-0.8234253051812798	0	0	1	0	0	0	0	0	0
32	1	0.5856525329065299	0.49311590131047783	-0.5043563189938397	0.7501721275580978	0.9000472103243183	0	0	1	0	0	0	0	0	0
33	2	0.21960803922540723	0.10779687321990668	0.025284497932820275	0.4885778890152664	-1.095791632383563	0	0	0	0	0	1	0	0	0
34	1	-1.3691952273047732	0.5918561942540289	0.029433316439351067	0.7679220929573226	0.5751189235744757	0	1	1	0	0	0	0	0	0
35	2	-0.7932675548072462	0.874860284435486	1.3220804464887794	1.269735304291981	0.5625039873187827	0	0	1	0	0	0	0	0	0
36	2	1.0329798487449342	-0.6101925682934758	0.20365876428029442	-1.1708630563290394	1.616651186561825	0	0	1	0	0	0	0	0	0
37	0	-0.4526931609497764	1.809515841822269	0.8257045884605854	-0.061256987140022014	-1.3796538022052245	0	0	1	0	0	0	0	0	0
38	1	-0.6274508422698551	0.6360099464005059	1.1417756184115182	1.2939261082809534	-1.4254825973933702	0	0	1	0	0	0	0	0	0
39	1	-0.8407231416088509	1.3170799563958695	0.952854601469612	0.7268749218046249	-1.960569580169852	0	0	1	0	0	0	0	0	0
40	1	-1.7672710259351074	0.992212105706671	-0.19777767638517352	-1.637818420005688	0.8254480115905545	0	0	0	0	0	1	0	0	0
41	1	-0.6569609895054508	0.04269221449972335	0.6075934034912641	-0.3638658432180185	-0.5558958275846441	0	0	1	0	0	0	0	0	0
42	1	-0.8336759368625016	0.6409186396903296	0.06110920222837861	0.8999209332682024	-0.6122686010363629	0	0	1	0	0	0	0	0	0
43	1	-0.051276297306206954	0.4814084871044834	-1.0128080023525394	1.0971528979080816	-1.793941222202747	0	0	1	0	0	0	0	0	0
44	2	1.242111986319303	0.08521915351844118	1.250485870409657	-0.2894407265189773	0.25347083869402975	0	0	1	0	0	1	0	0	0
45	5	-0.5914083602991645	0.5626634665046832	-0.6405320558885049	0.9690946622683002	0.7820117827224542	0	0	0	0	0	0	0	0	1
46	1	0.9193242239181678	-1.9825415360069318	-0.2112207516789976	-0.9794131823626665	0.16280702434233274	0	0	0	0	1	0	0	0	0
47	1	-1.5914323602317357	1.11813262299132	-0.5958935505245979	1.0918681465767048	-0.5717132540386464	0	0	1	0	0	0	0	0	0
