# Supplementary material for: HSPCs display within-family homogeneity in differentiation and proliferation despite population heterogeneity
Source: eLife. 2021 May 18;10:e60624. doi: 10.7554/eLife.60624 (PMC8175087; doi:10.7554/eLife.60624)
Supplement: Source code 1. [file elife-60624-code1.zip › Generational_multiplex_analysis-master/R_script_for_Jonckheere_test/P48hSLAM_HSC.csv]

	maxdd	ckit	SCA-1	Flt3	SLAM	CD48	SLAM-HSC	ST-HSC	MPP	SLAM+ Flt3+	GMP	MEP	SLAM+ MEP	MP	CD16/32- ckit-
0	2	0.4063980529476556	-0.1726332145543311	1.2306734637376688	0.43139717504157343	-0.451419820817175	1	0	0	0	0	0	1	0	0
1	2	-1.1146712164927293	0.9726435058937837	0.767407024965185	0.3969919024249055	0.5552678574296644	1	0	0	0	0	0	0	0	0
2	2	-0.6667319070353308	0.482215135337685	-0.5435377857674344	-0.3075479939859053	0.27477333250449865	1	0	0	0	0	0	0	0	0
3	1	0.745635810066546	-1.0023398923285993	-0.045595830184724934	0.10018073564759024	0.7107292053490699	0	0	0	0	1	0	1	0	0
4	2	0.15521169705076607	0.19554538623994427	1.8523521163845258	-1.3533536706566025	1.8413366291608846	0	0	0	0	1	0	0	0	0
5	3	1.3605164384574528	0.20324095201123285	1.243076526656121	-1.1088736215328687	0.8069017035086625	1	0	0	0	0	0	1	0	0
6	3	-0.7748389518666727	-0.6678088839881696	1.3903962636361604	-0.5165230893719778	-0.22185620984244955	0	0	0	0	0	1	0	0	0
7	2	0.41640080904851	-1.213731406150496	-0.12823505846142988	0.09860181275743986	-0.6057650341886837	0	0	0	0	0	0	1	0	0
8	1	-0.8221433800178567	1.2875617762768328	-0.10904352915887904	0.31734788589791113	-0.619468653024748	1	0	0	0	0	0	0	0	0
9	1	-0.5469801249412553	-1.3645942786047145	-1.2838993760671584	-0.5199141986932175	1.065733942785384	0	0	0	0	0	0	1	0	0
10	3	-0.28857491567208754	-0.4164014634626296	-0.8917684679773485	0.9876405565367017	0.13190127652663716	0	0	0	0	0	1	1	0	0
11	1	0.8137543413887628	-1.1610815040739912	-0.740688407623154	-0.4046320598813784	1.5591221341372303	1	0	0	0	0	0	0	0	0
12	3	0.8596930095355809	-1.4649674876722536	-0.13827223981543607	-1.1936839654280103	0.7193785543078284	0	0	0	0	0	1	0	0	0
13	2	0.3960574437525429	-1.3726626879590618	-0.9106636887004427	0.17721204360608597	0.5234335481427733	0	0	0	0	0	0	1	0	0
14	3	0.8058732056186166	0.8599807556439443	0.20438691604243414	0.9887345074776	0.43840740556840374	1	0	0	0	0	0	1	0	0
15	2	0.8905498058664956	0.47914607352964783	-2.3869461560137033	1.33719039387917	0.5099150259276098	1	0	0	0	0	0	0	0	0
16	3	2.1232677239819364	-1.0687595161241696	0.7753542253789041	-0.36759298301598925	0.7679975152453957	0	0	0	0	0	1	1	0	0
17	2	-1.273759123020282	1.722923574965998	1.6087138353931567	2.899645253782122	-0.6996528604301012	1	0	0	0	0	0	0	0	0
18	1	2.143080665554033	-1.3275626527771967	0.6689270214648683	-0.12642512868034134	0.5615094073195852	0	0	0	0	0	0	1	0	0
19	3	0.4217666402258804	0.3062056393725179	-2.0204140235962798	1.8098500674668947	0.5650690464538871	1	0	0	0	0	0	1	0	0
20	0	-1.476288995537567	1.1557084618996958	-0.5695567892209833	0.2699654796145826	-1.187298366502825	1	0	0	0	0	0	0	0	0
21	1	0.08036324235070443	-0.03017849937747765	-0.3323972212443221	-1.1639473983177484	0.3599088350685346	1	0	0	0	0	0	0	0	0
22	3	0.29632031458784797	0.10229215702514803	-1.8089384761339147	1.3979021584722555	0.6217780678968597	1	0	0	0	0	0	1	0	0
23	2	0.04053177246686003	1.0663279564887214	-0.6575407880402486	-0.5662382754246547	-0.8235027530017286	0	1	0	0	0	0	0	0	0
24	3	1.7443016306454777	-1.55980203703955	-0.25884845987470984	-0.5404933049529888	-2.446421753628612	0	0	0	0	0	1	1	0	1
25	0	-0.045930700037037885	1.5573146791745742	1.4630159104004485	-1.0256861147427951	-0.46679629546965457	1	0	0	0	0	0	0	0	0
26	3	-0.44117182207630745	-0.7559627419694092	-0.6856537080739844	1.5216428905278752	0.14375449442692603	0	0	0	0	0	0	1	0	0
27	0	-0.269711029669807	1.6468188856153516	1.1943561647899117	0.20291136835373255	0.2428274328850016	1	0	0	0	0	0	0	0	0
28	2	-0.19643030105991116	0.45340949960491805	1.1648582827737997	-0.47690730964492944	0.11694158738650627	1	1	0	0	0	0	0	0	0
29	1	-1.2624874017906733	0.8941407411007973	-0.04924272954745699	0.15474012422820144	-1.2814516516216177	1	0	0	0	0	0	0	0	0
30	0	-2.490271477956185	1.3129993881055682	-1.0296397319169432	-0.13115132911311497	-0.038858908491948396	1	0	0	0	0	0	0	0	0
31	2	1.0843916070175397	0.9466752727667844	1.532422841106474	-0.28685926998497574	0.513010834087166	1	1	0	0	0	0	0	0	0
32	0	1.036191841942795	1.062464308831845	0.9260376952111343	1.3395611920474917	0.24904801817066452	1	0	0	0	0	0	0	0	0
33	1	-0.14077058849299742	-0.15698600732516493	0.039923840187528654	-0.8308272281642743	1.0412553019177602	0	0	0	0	0	1	1	0	0
34	0	-0.12386779842957026	1.4625758046874169	1.2912268484777505	1.0265203058313463	-0.17719794174844106	1	0	0	0	0	0	0	0	0
35	6	-1.8320432844586598	-0.9405978820125207	-0.5935045129765373	-0.3257615239191793	-1.155561297104972	0	0	0	0	0	0	0	0	1
36	1	-0.9825671172893182	0.2631973322258405	-0.5866552764998563	-0.646883775521283	-1.5676587124485548	1	0	0	0	0	0	0	0	0
37	0	-1.3500363876968628	-0.8190572422465328	0.9959794415211696	-0.6109589154211676	-0.7469583096448111	1	0	0	0	0	0	0	0	0
38	2	0.7053633361209963	0.43416984641440437	-1.5583340653514128	0.05114526950404154	0.004299846355722094	1	0	0	0	0	0	1	0	0
39	3	0.6998231799654285	-1.515761537151942	-0.680409768323438	-1.5587437511074052	1.6655295783406778	0	0	0	0	0	0	1	0	0
40	2	0.4866909590583967	-1.1438923030661146	-0.3654420647888093	0.6269886135825655	-2.1148139735250204	0	0	0	0	0	0	1	0	1
41	2	0.9495609831167418	0.2791855579682015	1.1614746895362402	-1.230501742481198	0.7330810672363305	0	1	0	0	0	1	0	0	0
42	1	-0.9793522498852021	1.6529157743714995	0.8458819046962408	1.5200347552757647	0.5549127551855041	1	0	0	0	0	0	0	0	0
43	2	-1.1172519766850588	0.9637915029464833	-1.071004028993533	1.5438712019428653	0.05809466104521648	1	0	0	0	0	0	0	0	0
44	3	-0.5381402663453981	0.2903007801036831	-0.37154961623010535	0.3504315575055578	-0.16328519770179997	0	0	0	0	0	0	1	0	1
45	1	-0.34254828717725905	1.4000539988877168	0.36869499221868557	-0.6332488155406364	0.2511855432283054	1	1	0	0	0	0	0	0	0
46	1	-0.8032524254181308	0.5794246547033629	-0.006093456037896954	-1.5178351072278025	-0.35222415322127454	1	1	0	0	0	0	0	0	0
47	2	0.4371271958896053	0.4506511361981112	1.7685338877702923	-0.10202595917313545	-1.5316834677729996	0	1	0	0	0	0	0	0	0
48	2	0.66678353938684	0.09385759074380894	-0.33782287806169703	0.24539888661319978	0.8732467499432927	0	0	0	0	0	0	1	0	1
49	2	0.7561231471052263	-1.386880139450216	1.0559816274715554	-1.536982735790632	0.18407450708005868	0	0	0	0	1	1	0	0	0
50	1	-0.3999237226551384	0.3100345291733473	0.8181811072818775	1.626695848473415	-0.5290750746759451	1	0	0	0	0	0	0	0	0
51	2	0.809147222377768	-0.3332503713312084	0.31282571110969315	-1.2561922144860482	-2.2631358121009915	0	1	0	0	0	1	0	0	0
52	2	-0.8911670461217868	1.1367905035890364	-0.977836885804182	-0.8632027585365877	1.0067999209887277	1	1	0	0	0	0	0	0	0
53	2	0.5855333078770614	0.049205661613649254	-0.629045780559865	0.16603852023148732	0.14797042807738173	0	0	0	0	0	0	1	0	0
54	2	-0.28838560633356014	1.2084725775549885	-0.021516896678952752	1.0405273858434632	-0.40917547621102957	1	0	0	0	0	0	0	0	0
55	2	-0.0798995041166252	-0.3158177107536686	-1.449037364597247	0.015953122392245334	1.7221085744973086	0	0	0	0	0	0	0	0	1
56	2	-0.20279177032585516	0.5246468670092145	0.20010818424929747	0.7176318205540924	-1.6074476410356275	1	1	0	0	0	0	0	0	0
57	2	-1.084443793923994	0.4213317311750867	0.18887033117260277	0.03415866528216249	0.5801578850078258	0	1	0	0	0	0	0	0	0
58	1	0.1323749197376492	-0.9734891874041846	0.8976819486734056	-0.18757734985811295	-1.9098543524295906	0	0	0	0	0	1	0	0	0
59	1	-1.5267167106443955	0.7817225639540458	-1.3283479705900487	0.9591605538946285	-0.6438476438100696	1	0	0	0	0	0	0	0	0
60	3	0.6783135368114375	-0.1264127653121047	-0.4517511932599756	-0.6192598571286109	1.274511641909016	0	0	0	0	0	0	0	0	1
61	2	0.9914029889005307	-0.4675968580359267	-0.21704664707218307	1.1926798132984784	0.3852558164785636	1	0	0	0	0	0	0	0	0
62	5	0.6208292778737419	-0.9025184487136148	-1.2110105990594517	1.285396695571086	-0.8396886007628216	0	0	0	0	0	0	0	1	0
63	0	-1.1002574128776368	-0.4545756884044128	0.2647218071304557	0.19512866510807655	0.7078488215953491	1	0	0	0	0	0	0	0	0
64	2	0.6243714188389152	-0.5871750545598134	-1.7349294104522373	2.1460807432587443	-0.7335495655341776	0	0	0	0	0	0	1	0	0
65	1	0.2456690571234745	-0.6080354223818845	1.7584543768436565	-1.3006209639510178	1.6094803317558455	0	0	0	0	1	0	0	0	0
66	0	-2.7503823194002464	1.8622704343389234	-0.23405916321614037	-1.1580200021078533	0.27548981458399735	0	1	0	0	0	0	0	0	0
67	2	0.2874205431529936	-1.444738528742014	0.13551104452206686	-0.3255126619640615	-0.09239174170737258	0	0	0	0	0	1	0	0	0
68	2	-0.1703015224488873	-0.879393645918582	-0.7624592470149683	-1.3405846313196688	1.168748129314932	0	0	0	0	1	0	0	0	0
69	3	1.4818126999669803	-0.2675192756485583	0.7565812271866699	-0.998491248209987	0.7461730919958546	0	0	0	0	0	1	0	0	0
70	3	1.8063697959399767	-1.0620688120919939	-0.16112387561034777	-0.7960662137662702	-2.4155419502587705	0	0	0	0	0	1	0	0	1
71	3	0.12916864522466637	-2.0715617587261814	0.507976604325562	-0.3344359608204839	0.24479623912782078	0	0	0	0	0	0	0	0	1
72	2	-0.5401006690741297	-0.8363980921851709	-0.05072469371810821	-0.9117948420024401	-0.4181833412408595	0	0	0	0	0	0	0	0	1
