# Supplementary material for: HSPCs display within-family homogeneity in differentiation and proliferation despite population heterogeneity
Source: eLife. 2021 May 18;10:e60624. doi: 10.7554/eLife.60624 (PMC8175087; doi:10.7554/eLife.60624)
Supplement: Source code 1. [file elife-60624-code1.zip › Generational_multiplex_analysis-master/R_script_for_Jonckheere_test/P48hST_HSC.csv]

	maxdd	ckit	SCA-1	Flt3	SLAM	CD48	SLAM-HSC	ST-HSC	MPP	SLAM+ Flt3+	GMP	MEP	SLAM+ MEP	MP	CD16/32- ckit-
0	2	0.1578784325437575	-0.3075758719938311	1.009691432985409	-0.21664885738232764	0.0826782144116457	0	0	0	0	0	1	0	0	0
1	1	0.36214784279028855	0.9409107179330557	-1.986196573719784	0.5884529686295195	-2.584308263813826	0	1	0	0	0	0	0	0	0
2	2	-0.8522526449077862	-0.7178966770679333	-2.666162373386077	0.6095123392132459	1.015680478244253	0	0	0	0	1	0	0	0	0
3	1	0.6601100311696894	-1.3488268380542674	0.5046411012007128	-0.34912080040190363	0.3308779357992659	0	0	0	0	1	0	0	0	0
4	2	-0.562954678424993	0.8050455415132766	0.3072034201914341	0.03318970409723298	-0.059757665941016634	0	1	0	0	0	1	0	0	0
5	3	1.5615019815795586	-0.2064201883834063	-0.368893168835881	0.9126866571657908	1.0834575356098581	0	0	0	0	1	1	0	0	0
6	2	0.7924940204571413	-1.3081012453807397	-1.1383386271766447	0.134689715839785	0.1311302943954228	0	0	0	0	0	1	0	0	0
7	2	-1.0758338072697338	0.3653713007822123	-0.17912625538514193	0.6868142608189745	0.6576942590883861	0	0	0	0	0	1	0	0	0
8	2	-0.01532535638024561	0.4894868910638134	0.3261284317176058	-0.19548504233604075	0.22397406312475165	0	0	0	0	1	0	0	0	0
9	3	-0.7155588679668207	-0.9923696153868418	1.2378374341975962	-1.7619463861315208	0.9221085842257938	0	0	0	0	1	0	0	0	0
10	2	0.24953148464081604	-1.2951136999216961	1.1331369191082332	0.9665705949141391	1.3562222948707274	0	0	0	0	0	1	0	0	0
11	2	-1.043081701720246	1.2413857380953703	1.3673233503755804	0.942096066516429	0.8540163900317613	0	0	0	0	1	1	0	0	0
12	2	-1.13072249284628	-0.03666545440068318	0.3753385449054801	-1.4072570017953094	-0.07414898368653576	0	0	0	0	1	0	0	0	0
13	2	1.0223798960930646	0.46681896670523876	0.6430373532617862	0.43369694237253437	0.7072817067948584	0	0	0	0	1	0	0	0	0
14	2	-0.2635924827386488	-1.1896137994429	0.045196129276909684	0.4867849200250183	0.20635385443992713	0	0	0	0	1	1	0	0	0
15	2	-0.9648135347497211	2.4765879176040415	0.7656659127667564	-0.8343013365361028	0.4458238146974369	0	1	1	0	0	0	0	0	0
16	2	-0.09531127089024834	1.7421001111608794	0.6749131410943031	-1.1305826020764527	-0.2933279816452926	0	1	1	0	0	0	0	0	0
17	3	2.7923523537984414	-0.9133410370774139	0.21295061236549132	-1.3992574483222113	0.31775072800761445	0	0	0	0	1	1	0	0	0
18	2	-0.9406611765235896	-1.3635534372695874	-0.07857526844851519	0.55569522003786	-0.23001518911418675	0	0	0	0	0	1	0	0	0
19	2	-0.3121394703531633	-0.6904535447576942	0.5480710240404758	1.178047512040485	0.34603768547438174	0	0	0	0	0	0	1	0	0
20	2	-0.6263268642492523	0.3305339588303743	-0.33525133046231503	-1.3137509753601362	-0.4773718628915194	0	0	0	0	0	1	0	0	0
21	2	0.21915174897069564	0.9390158636133599	-0.9542902687717972	0.5989458835031648	-0.7765245869565857	0	1	0	0	0	1	0	0	0
22	2	-0.8533426667747451	-0.47369206424909566	-0.34449475470067575	0.49789500278631843	0.4840535380677525	0	0	0	0	1	0	0	0	0
23	1	-0.3518126504811266	-0.4146967854859164	-1.9155626016311516	1.2400048678753117	0.7115044883350125	0	0	0	0	1	0	1	0	0
24	1	0.304596803679351	-1.2635134224908826	0.5750703575312203	-0.48225592843367565	-0.15990230490786408	0	0	0	0	1	0	0	0	0
25	2	0.23521122421148852	2.0559288874676938	-1.5186833940907503	1.1718754190011056	-0.48941116851214056	1	1	0	0	0	0	0	0	0
26	2	0.2211456676095779	0.596775071340064	-1.0540579747355623	0.8340263916482835	-1.7127632413440832	0	1	0	0	0	0	0	0	0
27	3	-0.887250412080862	-1.0056966900677842	0.6403598950092899	1.272632104283305	1.2651491417899323	0	0	0	0	1	0	0	0	0
28	2	-1.9472396704334738	0.6218659971627446	1.1332562460816267	-0.8990141180364092	0.021962138718190208	0	1	0	0	0	1	0	0	0
29	1	0.20987325741531734	-0.8283157879731738	1.232655989858696	-1.590773072830985	0.4497641428676491	0	0	0	0	1	0	0	0	0
30	2	-0.6163274900549803	1.3300316096639615	0.7427307602210089	1.0282801193999642	0.5288314644576956	0	0	1	0	0	0	0	0	0
31	3	0.058377715568357434	0.3063725873095278	1.2995650786403732	-1.1849423500356497	1.2179514642302627	0	0	0	0	1	0	0	0	0
32	2	0.19786802514197407	1.8738000506765704	-0.48132220128706554	0.9658385629026746	0.156925114280127	0	1	0	0	0	0	0	0	0
33	2	-0.3751869227831665	-0.30411318464238624	0.4140507403873444	-1.239676776083806	0.7270205603508605	0	0	0	0	1	0	0	0	0
34	4	-0.7565662769134717	1.3860428985381883	0.37902697994917345	0.9463141861120381	-1.1325893726450555	0	1	0	0	0	0	0	1	0
35	2	-1.3071650410214808	1.502190119309858	0.4824556862036199	1.0224215077897718	0.1393914593384534	0	0	1	0	0	1	0	0	0
36	2	0.0008551472529624275	-0.607283660894511	0.7305852354328729	-1.9137903525328843	0.6751397993094329	0	0	1	0	1	0	0	0	0
37	2	0.6351841191311002	-0.8161916859639233	1.2185871900085312	-1.308946729010063	0.5381977490820097	0	0	0	0	1	0	0	0	0
38	2	-0.28679527921144043	-0.8814253758431736	-0.349764891899607	-0.6957731284721561	0.763851434747758	0	0	0	0	1	0	0	0	0
39	1	0.9028465821664938	0.028777235632803627	-0.31840217457916864	0.9493121306230462	-0.8565519409911053	0	0	0	0	0	1	0	0	0
40	3	-0.4331332317841778	-0.8640125845896757	-1.66719613477185	1.125246654089442	-0.43220042556432303	0	0	0	0	1	1	0	0	0
41	1	-0.581148426414726	0.5698547571415157	1.0806613921173485	-1.292006081493959	0.2779898495725172	0	0	0	0	1	0	0	0	0
42	2	0.40040607525173716	-0.4096163703327272	-0.26546417266333694	-1.1635255513314733	0.6861379097885452	0	0	0	0	1	0	0	0	0
43	1	-0.05364588389897528	-0.6793432394492646	0.7210698386416038	-0.5487831349511406	0.5513617487101125	0	0	0	0	1	0	0	0	0
44	2	0.5720640596269271	-0.07232516449574292	1.3932625112815462	-0.5928241820318504	0.4189567324996626	0	0	0	0	1	0	0	0	0
45	2	0.9424393565259112	-0.7164076172187299	-0.7409065382289162	0.9591800201335463	0.9893855926056678	0	0	0	0	1	0	0	0	0
46	3	1.0960871883591259	-0.7544634106164314	-0.7035385843593164	0.938542501519884	0.2797558283982658	0	0	0	0	0	1	0	0	0
47	2	2.2963530941242456	-0.8689891905618191	-2.548012439504548	0.7415131602975069	-2.9692081690295784	0	0	0	0	0	1	1	0	0
48	2	0.5656835928573567	-0.38388887601893684	0.15319222259555437	-1.4995654212975251	0.737216415485488	0	0	0	0	1	0	0	0	0
49	3	1.740005934545968	0.4210249631702841	-2.1400225960018555	1.0870666054498437	-1.2567603339985738	0	0	0	0	0	1	0	0	0
50	2	1.392452229058887	0.10968237837604815	0.31650045990079984	0.8334353317978243	0.3642961960308902	0	0	0	0	1	1	0	0	0
51	2	0.24260892435579395	-0.7588423702215484	1.0697012836675663	0.6104631950665668	0.25937540998807146	0	0	0	0	0	1	0	0	0
52	1	-0.7930530955293388	-0.3535181129366469	-1.2458346982373643	-1.3353538269621994	0.01147572923883004	0	1	1	0	0	0	0	0	0
53	2	0.7617949107037189	0.786201313084816	-1.7579660117727096	1.1716281749676336	-0.8958567178998225	1	0	0	0	0	0	1	0	0
54	2	0.5361237763758652	1.0942057567571806	0.6335696336233728	-0.8775848672218377	-2.9153387840706704	0	1	1	0	0	0	0	0	0
55	2	0.3096974165521523	-0.7206959905452159	0.33693313019735194	-1.518575720591249	0.3188152069837398	0	0	0	0	1	0	0	0	0
56	1	0.7634599057248302	-0.7005694958190195	1.3826260977768845	-0.4599821388261393	0.05409934702707288	0	0	0	0	1	1	0	0	0
57	1	-0.801827138006852	-0.600275737193759	0.14554717597725228	-0.3481217500791849	-0.08622592032948942	0	0	0	0	1	0	0	0	0
58	1	-0.5196122800022925	-0.18593421726516032	-0.5792414826371171	0.6720348838401615	-0.4120804627496863	0	1	0	0	0	0	0	0	0
59	2	-2.134417061451792	0.36173825473807625	-0.4635389903782149	0.5724773348042185	-2.46049512338635	0	0	0	0	0	1	0	0	0
60	1	-1.7837031161921335	0.3949717505416022	-1.282326321916923	0.5943024540992856	0.8775012629071969	0	0	0	0	1	0	0	0	0
61	3	-0.6134757584109642	0.19774997416121692	0.34989005126864137	1.1892012986636693	1.147749644702697	0	0	0	0	0	1	0	0	0
62	0	-0.9355813327245199	-1.213857939676266	0.2827016948891531	-0.9081910410096761	0.6207372840478385	0	0	0	0	0	1	0	0	0
63	2	0.45331817519211903	0.28698825279116713	0.3752331216234826	-1.0247120244495642	-1.9521272206987725	0	0	0	0	0	1	0	0	0
64	3	-0.40135862083856894	1.5910487281186407	0.6295787664080409	0.8246268845010264	-0.13880028699088	0	0	0	0	0	1	0	0	0
65	2	-0.3997721719664911	-1.2809064334897062	-0.3717586046562746	0.6872246170442599	0.6718519261050777	0	0	0	0	1	0	0	0	0
66	2	-0.813821405875132	0.8174118319017153	-0.05734767341176547	0.5416466715108752	-1.1094992623703055	0	1	0	0	0	0	0	0	0
67	2	-0.7882021252179907	1.5859638187506682	0.7901655430128068	0.8285131627730877	-0.6147709226523684	0	1	0	0	0	0	0	0	0
68	3	1.487727742597791	-0.9945529654693571	-0.449677461035529	-1.0442707917117353	-0.3350661665655512	0	0	0	0	0	1	0	0	0
69	1	1.4281175333360268	1.0521511912920973	-1.6416586502532544	1.1313590895486114	-2.9793910462667794	0	1	0	0	0	0	0	0	0
70	3	-0.0835220585621046	-0.03541603807530915	0.30318477566671326	-1.4768284709034663	1.0179023239308	0	0	0	0	0	1	0	0	0
71	2	-0.019989419692610765	0.4529614653615221	-1.2332812850324755	0.9277148874686011	0.17080955146022023	0	1	0	0	0	0	0	0	0
72	2	1.5755161081207765	-1.6937401057380874	0.8301047872662384	0.7985273211088972	0.8041665391754889	0	0	0	0	1	0	0	0	0
73	0	-2.756580872600422	1.3396001678451468	0.2033149660279426	-1.102689956202545	0.3486896810633985	0	0	1	0	0	0	0	0	0
74	2	0.4601641333071913	1.7718137968055532	0.6466305464953022	0.8718616113456936	-0.33836216531369195	0	0	0	0	0	1	1	0	0
75	2	0.7352373115833144	-0.6408436752627267	0.20174795307808127	-1.0315343803917154	0.2025293636818284	0	0	0	0	1	0	0	0	0
76	2	1.5503409555248395	-1.4393502635163054	0.9917985856443589	-1.0142766923937427	0.5712216921414336	0	0	0	0	0	1	0	0	0
