# Supplementary material for: HSPCs display within-family homogeneity in differentiation and proliferation despite population heterogeneity
Source: eLife. 2021 May 18;10:e60624. doi: 10.7554/eLife.60624 (PMC8175087; doi:10.7554/eLife.60624)
Supplement: Source code 1. [file elife-60624-code1.zip › Generational_multiplex_analysis-master/R_script_for_Jonckheere_test/P_ILs24hMPP.csv]

	maxdd	ckit	SCA-1	Flt3	SLAM	CD48	SLAM-HSC	ST-HSC	MPP	SLAM+ Flt3+	GMP	MEP	SLAM+ MEP	MP	CD16/32- ckit-
0	0	-0.4192212118290174	-0.09998964966066874	1.8274383211475016	1.0443836456113382	0.7560534713450204	0	0	1	0	0	0	0	0	0
1	0	-0.345052739795361	0.45883176191040326	1.0423074238912369	-1.21787994679618	-0.08888389488482056	0	0	1	0	0	0	0	0	0
2	2	-1.0912168392322767	-2.1898990404982897	0.6493781546344976	-0.6775700393430168	-1.0991104749118388	0	0	0	0	1	0	0	1	0
3	0	-0.9538638201387449	1.0750907360253483	0.43566693277864144	-1.6336338209404808	-0.9084785087790797	0	0	1	0	0	0	0	0	0
4	1	-0.3426674334321668	0.26267681847026936	-0.1968198822266419	1.331535657635054	0.1767490338492676	0	0	1	0	0	0	0	0	0
5	0	-0.8746742624294864	-0.041448122664486935	-0.34078145103948737	0.3411161358333077	0.035167419272899826	0	0	1	0	0	0	0	0	0
6	1	0.44536628485504104	-1.106588387601616	0.33437355206479535	1.2021909195850229	0.5941076232458252	0	0	1	0	1	0	0	0	0
7	0	-0.2236823179165368	1.0978082816677512	0.38402339466173707	0.9199944841566824	-1.8687869528018959	0	0	1	0	0	0	0	0	0
8	1	2.2194123446938607	0.24615274988630773	-1.087548405841977	0.9016894516308381	0.48074085473613726	0	1	0	0	0	0	0	0	0
9	1	-0.1112842031849756	-0.3029162440609255	-0.09363285121820819	-1.7547991677633206	-0.2113149261604859	0	0	1	0	0	0	0	0	0
10	0	-0.7977801761377424	1.1817468759866425	0.2851865635980157	0.4036708110703242	-0.33879853514545133	0	0	0	0	1	0	0	0	0
11	0	0.6327301778985694	-1.9455065374805345	-1.1727634461577514	-0.9031472329164009	-0.3907063818467841	0	0	1	0	0	0	0	0	0
12	0	-0.11686905047683924	-1.534005782667983	-0.35335618614414965	-0.46851180307764	-0.13494850108982165	0	0	1	0	0	0	0	0	0
13	0	-1.0893443459931673	-0.1110417168569692	-0.9523417101891211	0.6249696615796839	-1.21440058865029	0	0	0	1	0	0	0	0	0
14	0	0.3868308735526291	-0.06686121760056624	-1.0789176970823906	-1.0379153705647612	-1.8088768045263373	0	0	1	0	0	0	0	0	0
15	0	0.21517932078799865	0.7670988158816714	-0.13810985870370712	0.2073182011885271	-1.0178091764812585	0	0	0	1	0	0	0	0	0
16	1	0.07768934598396757	-0.46787139639828146	0.7183966376110169	0.2949249650622999	1.173466043563747	0	0	1	0	0	0	0	0	0
17	1	-0.372435444634931	-0.9658564434362111	-0.3899939640636545	0.5899095165471482	1.1106197704567542	0	1	1	0	0	0	0	0	0
18	0	1.2668437698093675	0.7680892702154326	0.3625028950431182	-1.1542478250992738	-0.7415100092429039	0	0	0	1	0	0	0	0	0
19	0	-1.3613049376253026	0.8573022919613442	-0.6588973255588609	-0.9467524921303787	0.014261099921964131	0	0	0	0	0	0	0	1	0
20	1	1.3204393015933251	0.9680633118301005	-0.03518858633991029	0.42435034639325475	-0.27153059119710415	1	0	1	0	0	0	0	0	0
21	0	1.1920193687900396	-1.4592399030010135	-0.1833517414637431	0.37501894859155405	0.029498995065078866	0	0	1	0	0	0	0	0	0
22	1	-0.02132268307675725	-1.5732773128464692	-0.5951302464741305	-2.026271358617662	1.039196908326528	0	1	1	0	0	0	0	0	0
23	0	-0.6472878544929812	0.8835270892883286	0.5410246230074469	-1.0527197099006924	-0.4669615412080135	0	0	1	0	0	0	0	0	0
24	0	-0.775390304376802	0.8768396004342474	-0.17917652327429326	-1.6100580210782487	0.6105657426147684	0	0	0	1	0	0	0	0	0
25	1	0.32304615732627345	1.623643496986651	1.7670542272985597	-0.8415047280945547	1.0632900337944624	0	0	1	0	0	0	0	0	0
26	0	0.1389613050462249	0.6686426297787949	0.046928117624777034	0.8371911554907792	-0.04687286988639686	0	0	0	1	0	0	0	0	0
27	0	-0.9173287673299424	-0.5992439477385292	-0.6860814242921011	0.913958184105681	1.0165191773837277	0	1	0	0	0	0	0	0	0
28	0	-0.60209188576288	-0.3501182121614781	-0.43126590729528924	-0.3166351397870164	-0.7671987423415453	0	0	0	1	0	0	0	0	0
29	1	-1.35470288305563	0.4888735932536868	0.798402630639302	0.7126019654374096	0.8279631794555408	0	0	1	0	0	0	0	0	0
30	0	-0.5710853088354697	-1.3504785273599869	0.6091573177572478	-1.3083387894448546	0.843740820378878	0	0	1	0	0	0	0	0	0
31	0	0.9292617919579031	-0.7651111682209569	-1.8515020473900423	-1.0163771294110848	-0.8129499275636268	0	1	0	0	0	0	0	0	0
32	1	0.7040202799546691	1.0415634639899705	-0.8631785793942556	0.906135424056102	0.9826540930860578	1	0	0	0	0	0	0	0	0
33	0	0.09841644672670014	-1.4296581483212272	-0.41256328636505724	0.3986534905066836	-2.003904293804237	0	0	1	0	0	0	0	0	0
34	0	-2.203987199603265	0.3553402039061322	1.0073141854711185	0.29681149507920335	-0.09780818983879944	0	0	1	0	0	0	0	0	0
35	1	1.4006503202665732	0.4665057123450356	-0.2502414424357929	1.0277349172768295	-0.5124827515695818	0	0	1	0	0	0	0	0	0
36	0	-0.6827384133982417	1.288563773745795	0.1566945634668028	1.0472418375350703	-2.2510074234776902	0	0	1	0	0	0	0	0	0
37	0	0.03736084597954126	0.40119661852906324	1.5663172911057492	0.23119428501555417	0.5902793627319209	0	0	1	0	0	0	0	0	0
38	0	0.6018107810625577	-0.4539050789588336	-1.5865894558239955	0.27003245885005167	0.5359491451613673	0	1	0	0	0	0	0	0	0
39	1	1.6689830970435096	1.6951600356364813	0.12398127791297107	0.9972158217034085	-1.523444435108016	0	0	0	1	0	0	0	0	0
40	0	0.44910144279253245	-0.844720522596334	-1.0463152588845783	-1.7048904818194959	0.4963715637053213	1	0	0	0	0	0	0	0	0
41	0	-0.15080667770637662	-1.401965934127437	-0.9435993162651642	1.0529733907552519	-0.22046936142566326	1	0	0	0	0	0	0	0	0
42	0	0.7331513426351945	0.005510020840368977	-0.4596979077372133	0.7770816738694367	0.24774563754086149	0	0	1	0	0	0	0	0	0
43	0	-0.2534081353426232	-0.9507313297897273	0.924166893928244	-2.1016381597173144	1.7916304216529175	0	0	1	0	0	0	0	0	0
44	0	2.1908839497528083	-1.150269975238572	0.5529498207227208	0.6835265619684883	0.6550759971693181	0	0	1	0	0	0	0	0	0
45	0	-0.10674823029840794	0.31461748685087143	0.9821501155956104	-0.22548875599174578	1.459770961416608	0	0	0	1	0	0	0	0	0
46	1	-1.5054684341171312	0.8983316094306235	-1.485633712784563	0.7248169653382895	-1.8689355257835367	0	0	1	0	0	0	0	0	0
47	0	-0.7863568996790126	1.0111686475780097	2.068557752161254	0.702867089838516	-0.7647034888203172	0	0	0	1	0	0	0	0	0
48	0	-0.213303190284853	-0.4488201364924106	2.1026345128141135	0.10783168353441071	-0.713679216053607	0	1	0	0	0	0	0	0	0
49	0	-0.4187766268885428	-0.6027162171989906	0.4867073121403899	-0.076140114916099	0.17414960925912015	0	0	0	0	0	1	0	0	0
50	1	0.7680644307594623	-0.03644200528115153	0.10414151404995825	0.6667247419592238	0.5775997647161979	0	0	1	0	0	0	0	0	0
51	0	1.5662201240964169	-0.8708382442519119	-1.5157717566237154	0.49223418456583384	-1.6122831507949629	0	0	1	0	0	0	0	0	0
52	0	-1.789539761047263	-0.27946073627730184	1.050079938189154	0.3975142812261614	0.2529927632529364	0	0	1	0	0	0	0	0	0
53	0	-0.2879528897963455	1.408378205446513	-0.4986883099599974	-0.3757260382092123	-1.106765707845132	0	0	0	1	0	0	0	0	0
54	1	-0.8075096104365115	-0.15931986602514406	0.6047805807529292	-1.707107148547652	0.9504394039345679	0	0	1	0	0	0	0	0	0
55	0	-1.2487220350046773	1.1361360516769325	0.7826776563265808	0.6795303540886257	0.7906305286130141	0	0	0	1	0	0	0	0	0
56	1	-0.26513361347393394	1.452876559881148	-0.21069505962040289	-1.1065882053489229	-0.3831338699532041	0	0	1	0	0	0	0	0	0
57	0	1.0182716161503238	1.2756051009694285	0.31377658345243564	-1.9490357741789368	0.5289157036431323	0	0	1	0	0	0	0	0	0
58	0	0.7492956678713351	1.089043125514773	2.677338492337275	0.6175595764318315	0.05974217566673404	0	1	0	0	0	0	0	0	0
59	1	0.5934418775455822	-1.070693713025019	-0.28703513467848946	0.45900597161722473	-0.5048515817037479	0	0	1	0	0	0	0	0	0
60	0	0.6288269991540005	-2.0275268395865846	-1.041112862426177	0.9124765458474687	0.4854802554183361	0	0	0	0	1	0	0	0	0
61	0	1.851542108524408	-1.2351361690762046	1.3253660519034678	1.2650563202740561	1.0373925460178155	0	0	1	0	0	0	0	0	0
62	0	-1.4255179089223855	-0.17202690514896538	0.2861549884627666	-1.1803312533927226	0.9967813335585677	0	0	1	0	0	0	0	0	0
63	0	0.19777953269752513	-1.3192643033967755	0.8151243299573464	0.5841493213654709	1.2437032941326058	0	0	1	0	0	0	0	0	0
64	0	0.8934817508862796	0.11931009346234123	-1.3612136598116298	-1.2133228796314597	-0.14466236421287568	0	0	1	0	0	0	0	0	0
65	0	0.01073539484817633	0.6091918107649945	-1.2026867830781884	-1.7290006918756615	0.3993135627750917	0	0	0	1	0	0	0	0	0
66	1	-0.18206677532869275	0.6390846286362486	-0.8546712644933656	-0.6285233978298843	0.15258632552003779	0	0	1	0	0	0	0	0	0
67	0	-0.6853331097860149	1.745278671066299	-0.6740463720571525	0.820291754591851	0.18808939349252224	0	0	1	0	0	0	0	0	0
68	1	0.1512666213146741	1.0815456294108559	0.9904906197668617	0.5407400530426034	0.9800802864070838	0	0	1	0	0	0	0	0	0
69	1	0.5323969670339863	0.8197272576297272	-1.1639559655520029	-0.6254561353267614	-3.0760985197125983	0	1	0	0	0	0	0	0	0
70	0	-1.309379755828825	0.4296001924919224	-1.2885654237347024	0.46780078636435213	-1.034214951673206	0	0	1	0	0	0	0	0	0
71	0	0.4149734450185475	0.7629819041021977	0.6608895072353412	0.9207212049459473	1.136216542483658	0	0	1	0	0	0	0	0	0
72	0	-0.9394937079439799	0.6144262044144347	-0.4942800359716566	0.7647704850726759	-0.19433257515450023	0	0	1	0	0	0	0	0	0
73	0	2.7219295023079373	-1.1468110211058287	-0.579352734222945	-1.580674752717388	1.9662750785026832	0	1	0	0	0	0	0	0	0
74	1	1.0613325707370782	-0.4348411224968959	-0.10629458708849392	0.8592565038117764	0.24670232241277032	0	1	0	0	0	0	0	0	0
75	0	1.203314559832967	-1.6854368503231567	-1.75766328915316	-1.2724554983622467	0.13987080962947204	0	0	1	0	0	0	0	0	0
76	0	-0.6029106095725675	0.07208462475724538	-1.1202347418234193	0.11941866415259482	-1.3260579304613642	0	1	0	0	0	0	0	0	0
77	1	-1.3274864915668478	-0.11404034123816861	1.5584906430617733	0.9374783044537784	0.4736758930227574	0	0	1	0	0	0	0	0	0
78	0	-1.6522629447405386	-0.9951787521317744	1.1002696907171066	0.9738753843359768	1.2216431896769906	0	0	1	0	0	0	0	0	0
79	0	0.5026195835569236	0.05475730903972284	-1.043823936781095	0.500205631689815	-0.3787218784280807	1	0	0	0	0	0	0	0	0
80	2	0.3880119768640516	-0.07699012613996442	-0.594214232570369	1.0293701113534397	1.2201676943661819	1	0	0	0	0	0	0	0	0
81	0	-0.4521537871849369	0.823875682789156	1.224089250803237	1.0856205363941598	0.15282981016148897	0	0	1	0	0	0	0	0	0
