# Supplementary material for: HSPCs display within-family homogeneity in differentiation and proliferation despite population heterogeneity
Source: eLife. 2021 May 18;10:e60624. doi: 10.7554/eLife.60624 (PMC8175087; doi:10.7554/eLife.60624)
Supplement: Source code 1. [file elife-60624-code1.zip › Generational_multiplex_analysis-master/R_script_for_Jonckheere_test/P_ILs24hSLAM_HSC.csv]

	maxdd	ckit	SCA-1	Flt3	SLAM	CD48	SLAM-HSC	ST-HSC	MPP	SLAM+ Flt3+	GMP	MEP	SLAM+ MEP	MP	CD16/32- ckit-
0	0	1.5904270922102322	-0.6714883671111274	1.3177808697730706	0.46029544541310047	0.07319626252277439	1	0	0	0	0	0	0	0	0
1	0	-0.3947567309341333	0.31605735246834	1.2729990977072492	-1.6138025339496291	0.45544688814623524	0	1	0	0	0	0	0	0	0
2	0	-1.4048193534307072	-1.1945438147367107	0.423822131593844	-0.08383287563918032	-1.5043657089406008	0	0	0	0	0	0	1	0	0
3	1	0.4684718830731618	-1.3439107162239832	0.9916810353199881	0.17886176889716868	0.822688727306157	0	0	0	0	0	0	1	0	0
4	0	-0.12704136807013325	1.228538234176752	1.1112387313031002	-1.4171569582358323	0.3666483136501479	1	0	0	0	0	0	0	0	0
5	1	0.06498439395806994	-1.146710757881595	-1.200317485419665	0.2069076436179819	0.49081788106678853	0	0	0	0	0	0	1	0	0
6	0	-0.8509406306032061	1.4402446542240475	0.8478172525066535	-0.25952666811022446	-0.3274113829111932	1	0	0	0	0	0	0	0	0
7	0	1.924283869032337	1.1492518283095274	2.146316177129897	-1.0764274054868324	0.7713963611346495	1	0	0	0	0	0	0	0	0
8	0	-0.07787491589058929	-0.7805705832660509	0.9049831941689577	-0.4536142907922088	0.7176007014020938	0	0	0	0	0	0	1	0	0
9	0	-2.30508224133746	1.4255830223660255	-1.539648563832754	2.4721384478894928	-2.552310996598982	0	0	0	0	0	0	0	0	1
10	1	-1.4436600272556437	-1.119474627621985	-0.22168593699784778	-0.5245064605633648	1.0341561246095752	0	0	0	0	0	0	1	0	0
11	0	1.2455729514342648	0.105061895883951	1.5227760179425092	0.03884993494830544	0.9406458927063519	1	0	0	0	0	0	0	0	0
12	1	0.21469232858877307	-1.164925178096198	-0.6236833225788851	-0.20795139360951556	0.8436884540631849	0	0	0	0	0	0	0	0	1
13	0	-0.32404538767849506	-0.5415677442587257	-0.8270043666701223	1.2005133378699915	0.6414265234937534	0	0	0	0	0	0	1	0	0
14	1	1.396044130202855	0.5966418630120942	0.591265844950598	-0.8862509436897509	0.7212578943127655	1	0	0	0	0	0	0	0	0
15	1	0.15429096924631297	-0.926661422524078	0.7820257672664307	0.7532138837719634	-1.3225917887558862	0	0	0	0	0	0	1	0	0
16	1	-1.064145865020447	-1.2387783067542302	0.060960064951316756	-0.31569031452788915	1.8827258896350145	0	0	0	0	0	0	1	0	1
17	0	0.7309270603256863	-1.167377968536333	0.1918319097363496	-0.03811388428272346	-0.9310756340341304	0	0	0	0	0	0	1	0	0
18	1	-0.4124301817042942	1.4885796613160505	1.2289530965965678	0.3202577475105961	-0.1876183188081185	1	0	0	0	0	0	0	0	0
19	3	-1.3311041128053616	0.26128264952292973	0.03050949772849323	-1.2914504837816867	0.9644077030358621	1	0	0	0	1	0	0	0	0
20	0	0.39543925405443947	0.9108680221924126	-2.2736881411214003	1.3221167778449767	-1.9663811077009035	1	0	0	0	0	0	0	0	0
21	0	1.0104572950069437	-1.0477768711904505	0.3347000274485735	-0.49331352269805817	0.506476667635711	1	0	0	0	0	0	0	0	0
22	0	1.639032217457227	-0.6724930576209746	0.5696172588918842	0.9888724762027457	0.8015535055370023	0	0	0	0	0	0	1	0	0
23	0	0.030484230095848445	1.0504049681683323	0.5731231937763939	-0.3729606291578287	0.35281371374607184	1	0	0	0	0	0	0	0	0
24	0	-0.5609552136195672	0.017032843511159374	-1.3430330258157828	-0.8981378614601259	-0.13417068479816835	1	0	0	0	0	0	0	0	0
25	2	-1.3389299359072697	-0.9759676286362212	0.20560101166500785	-0.2663717561320175	0.23160108970366963	0	0	0	0	0	0	1	0	1
26	1	0.1420693657805179	-0.32179043010181724	-0.3296145840005593	0.427780389076532	-0.16837164488385803	1	0	0	0	0	0	0	0	0
27	1	0.18917194650371588	-1.3109757461082272	-1.0163725376009667	1.0155386740681172	0.9519403591627822	0	0	0	0	1	0	1	0	0
28	1	0.25155784894669797	-1.6277205875878549	-0.1933951863929737	-0.8536651704838959	0.9783258345061131	0	0	0	0	0	0	1	0	0
29	1	-0.0219912622564197	-0.7894507387590981	1.0143083226522207	-0.2523030756072936	-0.24472875072416567	1	0	0	0	0	0	0	0	0
30	0	-0.7774168615660011	-0.6947106492782206	0.3276444567464351	1.1139749148721092	1.0164651812356202	0	0	0	0	0	0	1	0	0
31	1	0.7037780400284172	-0.9803642446941758	-1.2567154044310238	0.5716539895606753	0.8573999244976185	0	0	0	0	0	0	1	0	0
32	1	0.7419220364813967	-1.2810178008444795	-1.841565154135569	0.2749932986124994	0.3735554543876209	0	0	0	0	0	0	1	0	0
33	1	-0.681822117121022	-0.9609168552178071	1.7613055890297247	1.1204276775707935	1.1360359402794988	0	0	0	0	0	0	1	0	0
34	0	0.8208549040134162	0.5003143972157841	-0.8121879107114496	0.2575670715344211	-0.570738711858292	1	0	0	0	0	0	0	0	0
35	0	-0.879240591262361	1.2575924787978836	1.7302309279625572	1.3914899850076465	-0.5394124745736094	1	0	0	0	0	0	0	0	0
36	0	0.7768462046984	0.021545813305909628	-0.7042165295846552	0.3461279267687878	-1.7366710981877789	0	0	0	0	0	0	1	0	0
37	1	0.9184122844746043	0.015905074846491094	1.116045432490833	-0.6242497462555515	0.362152615832919	0	1	0	0	0	0	0	0	0
38	0	-0.29047025417990774	-0.455929653856989	-0.9189967049425152	0.9354556057597536	1.0053812118083716	0	0	0	0	1	0	0	0	0
39	1	-0.9532323402507473	-0.6925543918406695	0.5427545366417931	-0.25846027993811466	-0.05950850418866045	0	0	0	0	0	0	1	0	0
40	0	-0.29881197368423895	-0.5409304150072025	-1.408826103038506	-1.4824290240608675	0.4587036990480288	0	0	0	0	0	1	0	0	0
41	0	0.7042095335274448	1.148140780112696	-0.5281222462503625	1.6612467691514379	0.17799444816102367	1	0	0	0	0	0	0	0	0
42	1	-0.47203981886646323	-0.32633864815156416	-0.31557200060913326	0.19511452090875236	1.0245409572581794	0	0	0	0	1	0	0	0	0
43	0	-1.0445317103851852	1.742124765436139	1.262925387740743	-0.37949462321648714	-0.022786785982619077	1	0	0	0	0	0	0	0	0
44	0	-0.46129386733796174	0.20354400374942141	-2.078444354008761	0.6968999228185103	-1.0175978048103975	1	0	0	0	0	0	0	0	0
45	1	0.6375041985987698	1.5073390886295295	1.3930534712602174	0.37660559425536366	-1.4968829175601754	1	1	0	0	0	0	0	0	0
46	1	1.4344082381321508	1.352004449427824	-1.0428519588949987	-0.20962475445956638	0.3237342558769388	1	0	0	0	0	0	0	0	0
47	1	-1.32756772701059	-1.1216868932614856	-1.1409624501378084	0.2567358816439891	0.3744400053484005	0	0	0	0	0	0	1	0	0
48	0	-0.5589813355694243	1.382172400499148	-0.19547100374789836	-0.7692053634554037	0.5714846709904999	1	0	0	0	0	0	0	0	0
49	0	-0.2771051815374996	1.3664900894298342	-0.758905851630669	0.5431227251953372	0.41654878587426225	1	0	0	0	0	0	0	0	0
50	1	-0.628739788841549	-0.9532046770885967	0.43870486908966805	-0.07531603883435857	1.0112827725364202	0	0	0	0	0	0	1	0	0
51	0	-1.287581107022873	1.3246225513273666	1.2044006541493237	-1.447255332950718	-0.9334616943779478	0	0	0	1	0	0	0	0	0
52	1	0.39117133436083806	1.722284034197551	0.8299849317093775	0.7572193934981485	0.8293773639209407	0	0	0	0	1	0	0	0	0
53	1	-1.0911913050830855	0.13635147241664064	-0.6688181083569721	-1.5075568023547183	1.04074690069401	0	1	0	0	0	0	0	0	0
54	0	-0.3175406763053827	-0.232012765753573	-1.7572033640382994	2.3102784474764504	0.28069181819421696	1	0	0	0	0	0	0	0	0
55	1	1.412745956694447	-1.1215968754060113	0.31531451610134653	1.3108879173645935	0.10658647378252271	1	0	0	0	0	0	0	0	0
56	0	1.3984492806427156	-0.38540853446378964	-0.073237425405358	-1.3447391719204338	-2.676631779082633	1	0	0	0	0	0	0	0	0
57	3	0.045173459819368315	0.1295307151774312	-1.5041365105023488	2.5329172524308303	-1.9872868137187465	1	0	0	0	0	0	0	0	0
58	0	0.34334939989641755	-0.6015711550561216	-1.2884904752477722	1.4751048669039837	-2.24167973103715	0	0	0	0	0	0	0	0	1
59	0	1.1052670798565813	0.11009454483255281	1.0360706121634071	-0.3316366277235463	-0.923761609238023	1	0	0	0	0	0	0	0	0
60	0	0.920970691422216	0.5607908095718864	0.8917812143190159	-0.0073702528743472655	-0.7949615786876374	1	0	0	0	0	0	0	0	0
61	0	-1.3018751521258989	-1.5305853790883932	1.3449998667059986	-0.7775062197162775	0.7726268925006354	0	0	0	0	0	0	1	0	0
62	0	-0.7580282653938996	-1.00242585839733	0.7351525613955593	1.2774026234243583	1.1060593090414403	0	0	0	0	0	0	1	0	0
63	0	-1.6458002724160499	0.8039464062624415	0.8717359654220559	-1.4071975914733792	0.11776505290116572	1	0	0	0	0	0	0	0	0
64	0	1.1600399968527344	1.1893194614157208	-0.856233511504461	1.077643095221235	-1.844103111094438	1	0	0	0	0	0	0	0	0
65	1	0.9296030652893239	-0.07574891431210001	-1.0312411194465918	1.2395254972182295	-0.35303272441957	1	0	0	0	0	0	0	0	0
66	0	0.9142351840005783	0.39975108544679805	0.1794031654682923	-0.20256689777502196	0.39857036219321296	1	0	0	0	0	0	0	0	0
67	0	1.7308225120187575	-0.629860571187473	0.6174677533594392	0.4723829924236742	0.9747651778857618	0	0	0	0	1	0	0	0	0
68	0	1.94808052093888	0.023050039772268504	-0.5096090563832003	0.5293962029441676	-0.17999087438441266	1	0	0	0	0	0	0	0	0
69	1	0.6797551261077163	-1.0070244904289327	-0.10392277797632843	0.20252977563009897	0.6405357721415474	0	0	0	0	1	0	0	0	0
70	0	-1.3771020817063437	-0.8683729340547418	-0.05204044444918879	-0.7689262423277904	0.1383722546257982	0	0	0	0	0	0	0	0	1
71	0	1.1366583503409953	-0.0435285013859024	-0.3710623289435049	0.11924717249932962	-0.13009691219176445	1	0	0	0	0	0	0	0	0
72	0	0.47816457457337935	0.2186673368961275	-1.219262669693842	0.5992550201630187	-0.95089309194597	1	0	0	0	0	0	0	0	0
73	1	-0.5376295363266619	-0.41210192945305824	0.40024471336563533	-0.9539001050675424	0.5031744154321524	0	0	0	0	0	0	1	0	0
74	0	-0.3272992874552635	1.4001996795466078	-1.2870367535667753	-0.6358710721931096	-0.37414957201302307	1	0	0	0	0	0	0	0	0
75	1	1.1903378338748603	-1.2563424218125034	0.023934662643712478	-0.8654389661091426	0.9447990347828963	0	1	0	0	0	0	1	0	0
76	1	0.8443369908662832	-1.0704147863097526	0.0705322673179502	0.037711298127056724	0.8564453253828082	1	0	0	0	0	0	0	0	0
77	0	-0.2754620560647501	0.8694561935832085	-0.6973610002556668	1.3002899314588918	-1.512216602722135	1	0	0	0	0	0	0	0	0
78	0	-1.3960012120505165	0.2779641853841947	-0.6208403116551078	-0.9745119599553873	-0.28351909539006126	1	0	0	0	0	0	0	0	0
79	1	-0.3127988431951674	-1.044019430165265	-0.7433484398654285	-1.0487219914568555	0.9341827011954176	0	0	0	0	0	1	0	0	1
80	0	0.17553823453336762	1.304200438957703	-1.2720376130375202	-0.6049097922633926	-0.7060555765599227	1	0	0	0	0	0	0	0	0
81	0	0.49987779492829415	0.14835448575189578	0.780539503719391	0.8408315808691227	-2.6717618400869556	0	0	0	0	0	0	1	0	0
82	0	0.21516165903404344	-1.067471154340219	-0.5231617990982455	-0.5135073480543777	0.5945931769919818	0	0	0	0	0	0	1	0	0
83	0	0.5228356071716236	1.785739549724423	-0.09174628881709125	2.363247564933683	0.4122565215214701	1	0	0	0	0	0	0	0	0
84	0	-1.8800302044966608	0.7002954966681026	1.2173967893635427	-1.2869374480242077	0.12274830085455454	0	0	0	0	0	0	0	0	1
85	0	-1.7316797545223352	-0.5644011771654434	0.3547463660967836	0.9373650633729791	0.7812538069627245	0	0	0	0	0	0	1	0	0
86	1	0.4267857084589736	-0.7461458139258516	0.6759060326975163	-1.6101778229723898	0.9272992368031919	0	0	0	0	0	0	0	0	1
87	1	-0.3542161205587445	2.006529580675097	0.5776639726622862	-0.32865864494106195	1.120026472106307	1	1	0	0	0	0	0	0	0
88	0	0.5735429557745605	0.6676907378327932	-0.9659190892482268	0.0016018825899924117	-0.34005107558679026	1	0	0	0	0	0	0	0	0
89	1	-0.843674264633342	0.19830232243895035	0.21744904357644737	-0.0839472173882363	0.39636152814584963	1	0	0	0	0	0	0	0	0
90	0	-1.6429597037636285	1.0738417524449082	0.8011086788629753	-0.7629052404962194	-0.9259025578508236	1	0	0	0	0	0	0	0	0
91	0	-0.8756413589692361	0.08233057033498237	1.286414069847807	-0.9469621955016799	1.159554557834764	0	0	0	0	0	0	1	0	0
92	0	-1.0625014077702801	1.0321198414220345	0.8659961857652018	0.09355677588398348	0.18322530840371168	1	0	0	0	0	0	0	0	0
93	0	-0.35281601831533294	1.887374351823915	0.9069467319085036	-0.4122687713398393	0.6693243436571792	1	0	0	0	0	0	0	0	0
94	0	-0.5672458943154439	1.157196515707885	1.4700590590583325	-1.0656475847672864	-0.8698538644229948	1	0	0	0	0	0	0	0	0
95	1	1.888091448531664	-0.675089652967864	-1.6249122924997847	0.2773412839556478	-0.03687714270076133	0	0	0	0	0	0	1	0	0
96	0	-1.7865635146273438	0.6909817186760183	-0.173085401599747	2.1871818497907527	-2.0693408837913276	1	0	0	0	0	0	0	0	0
97	0	-0.7068700468737014	1.2559207637803675	1.0515846754153373	0.15555335461749037	-2.057438694629943	1	0	0	0	0	0	0	0	0
98	1	0.4894653113480701	-1.2372758832521826	-0.7714423162773213	0.5867546651841604	0.8738844923169258	0	0	0	0	0	0	1	0	0
99	0	-0.4513638393029681	-0.5357265177670455	-1.443607949053196	-1.536526833883666	-0.11870711388207592	0	0	0	0	0	1	0	0	0
100	1	0.1379201917838151	-0.09537782673509955	-1.0140142942766834	-0.8205484223428933	-0.025719350716422788	1	0	0	0	0	0	0	0	0
101	1	0.9131060596515725	-1.2713256735804168	-0.46722190864012286	-0.6512982376991898	0.15809073631515044	0	0	0	0	0	0	1	0	0
102	0	1.6936855725233066	-0.48422003249076956	-0.40788721381024406	-0.9745734515392844	-0.9881559053595264	1	0	0	0	0	0	0	0	0
103	0	1.0864840136659129	1.269792517254742	0.06098751986998633	-1.2466970481786792	-0.41496266583775543	1	0	0	0	0	0	0	0	0
104	0	-0.24459547341101479	-0.9055324401702213	0.6273645991670309	-1.589366567033941	0.49138412994593805	0	0	0	0	0	1	0	0	0
