# Supplementary material for: HSPCs display within-family homogeneity in differentiation and proliferation despite population heterogeneity
Source: eLife. 2021 May 18;10:e60624. doi: 10.7554/eLife.60624 (PMC8175087; doi:10.7554/eLife.60624)
Supplement: Source code 1. [file elife-60624-code1.zip › Generational_multiplex_analysis-master/R_script_for_Jonckheere_test/P_ILs24hST_HSC.csv]

	maxdd	ckit	SCA-1	Flt3	SLAM	CD48	SLAM-HSC	ST-HSC	MPP	SLAM+ Flt3+	GMP	MEP	SLAM+ MEP	MP	CD16/32- ckit-
0	1	1.033383126682766	-0.8720381369669384	-0.3312320853151696	1.0597720715554688	-0.17711071691677785	0	0	0	0	0	1	1	0	0
1	0	0.00074243806409071	0.8614296499768662	-0.48922110065535684	0.7871297377644928	1.0700741004583685	1	0	0	0	0	0	0	0	0
2	0	0.12096978840582498	-0.22172652750292537	0.5233070290863424	0.5717514746207827	-1.8275218917525364	1	0	0	0	0	0	0	0	0
3	1	-0.4412949850372563	-1.1617774024657468	-1.8518319397195229	1.170977982975208	0.6640579224242703	0	0	0	0	0	0	1	0	1
4	0	-1.1216726083920874	0.1679530855828376	0.8028247431510966	-1.2645230900481421	1.0982064604580866	0	0	1	0	0	0	0	0	0
5	1	0.03566082134287091	-1.2096121628538545	-0.6727801433366638	-1.3781952933717807	0.5136446008263107	0	1	0	0	0	0	0	0	0
6	0	-0.8852891349622346	0.5921141848955227	0.018152942647386247	0.25743909285137456	0.76567559130486	0	0	0	1	0	0	0	0	0
7	0	-0.987984073312813	1.2833765489690945	-2.565612940044327	0.7451270115337426	-2.5271671776010316	1	0	0	0	0	0	0	0	0
8	0	-1.5566312626670484	1.3370737676497106	0.5781980865091723	0.712823335655411	0.7487842741798061	0	0	1	0	0	0	0	0	0
9	0	0.7623274892090648	-0.35900920314960294	-1.2064235037395967	0.6285607851294238	-0.26524805132964246	1	0	0	0	0	0	0	0	0
10	0	-1.4406733380490435	1.0168279461082752	0.46362073952191335	0.6128276838816779	0.6483927190806545	0	1	0	0	0	0	0	0	0
11	0	0.4581351834850892	0.26094669550013466	0.025101029663017048	0.8806163966266213	0.6793830249838886	0	1	0	0	0	0	0	0	0
12	0	-1.6493597940483007	0.5067879683841002	0.6348726248937523	0.8102177667871873	0.3069598993211215	0	1	0	0	0	0	0	0	0
13	0	-0.5213654228889684	-0.13934314713625065	0.7117301781911812	-1.8600367831158777	0.429977036543511	0	1	0	0	0	0	0	0	0
14	0	0.46931762962520085	-0.817539134010913	-1.7776997470402647	0.9351924952758316	-0.6069113358287199	0	0	0	0	0	0	1	0	0
15	0	0.7450374401806557	-0.14508965402169846	0.2679275111084983	0.7022891896036331	0.4674160083675213	0	1	0	0	0	0	0	0	0
16	0	0.6476401440842467	0.20696456641258643	0.11616150244840025	-1.1404259823050305	0.36144239891235896	0	1	0	0	0	0	0	0	0
17	0	0.09833249729185169	-0.3659393332778166	0.9171603199898481	0.42978695397077543	-1.9941319687032677	0	1	0	0	0	0	0	0	0
18	1	0.6822872748524588	-0.5683882185693724	0.306636253319918	-0.9753854039850159	0.07035761412221252	1	1	0	0	0	0	0	0	0
19	3	-2.7093451458206825	1.8125741882023962	0.4651916925077451	0.2874974845430143	-0.6761298798937353	1	0	0	0	0	0	0	0	0
20	0	1.9569682492421574	0.3919399230712517	1.080867698936845	-1.738200839725006	-2.2052385501827234	0	0	1	0	0	0	0	0	0
21	0	0.571181195306052	1.4470151437204597	0.2666523015393123	-1.6362372663118971	-0.3669997559086751	1	0	0	0	0	0	0	0	0
22	0	0.9215756027943194	-0.47863109048430375	0.5505246926573785	-0.2026925269327115	1.4914227621581262	0	1	0	0	0	0	0	0	0
23	0	-0.281140108430948	0.8734636729442168	1.257542759070638	0.9769717826368436	-1.0264059731115962	0	1	0	0	0	0	0	0	0
24	1	2.545969064184831	-0.34863328341404004	-0.5910841311168964	0.6017903323387219	0.9250801995141865	0	1	0	0	0	0	0	0	0
25	1	-0.3724514074554844	-1.5672526385160586	0.011470171273253522	-0.549766108781701	0.5644769904840398	0	0	0	0	1	0	0	0	0
26	0	-0.9231108446409484	-0.29058528234697806	-1.5622207774722	0.5842685518487847	0.0758663196313331	0	0	0	0	0	1	0	0	0
27	0	0.44927847469156784	-0.9206360275553148	0.9692259965592717	-2.3433783405102284	1.090478354951087	0	1	0	0	0	0	0	0	0
28	1	1.9830034237895215	-0.505828337284943	0.7459783031254944	0.8385107412693587	-0.30442325635454354	0	0	0	0	1	0	0	0	0
29	0	-1.9210602987222556	1.9920853192965506	1.5457585858086238	-0.7804373158404484	-0.4547846702015399	0	0	1	0	0	0	0	0	0
30	0	-0.3329535914477938	0.22090002681616253	1.0733706816442496	0.7534123171419383	-0.17551138239307293	0	1	0	0	0	0	0	0	0
31	0	0.04705536879511	0.3518889744468619	0.29203460222637573	0.34531152303690466	0.29408250890944476	0	1	0	0	0	0	0	0	0
32	0	-0.17279275111820439	1.4568509805083096	-1.0834513111885788	0.8394122711883976	-1.1499793040184247	1	0	0	0	0	0	0	0	0
33	0	0.36940884796716505	-0.620524392940087	0.3925873916384032	0.1210128876789784	0.6041469154152755	0	1	0	0	0	0	0	0	0
34	0	-0.09050119941587527	-0.1832833941668957	-0.5996602003381464	0.42761067604850833	0.7949783350081324	0	0	0	0	0	0	1	0	0
35	0	0.1566134133012865	-0.3260059040239357	1.5076323652534371	0.3469336007897214	1.6120836772893334	0	1	0	0	0	0	0	0	0
36	0	0.6969833909742076	-1.5424310054478718	-0.5037031104592187	-1.6237047390699084	1.0417262909096576	0	1	0	0	0	0	0	0	0
37	1	-0.08305775640585629	-0.5794631861882997	-0.10589170665860347	-1.8122091636605033	1.4409780597413435	0	1	0	0	0	0	0	0	0
38	0	-0.05629850571978428	2.171422855173976	-0.8346441784293068	1.2315207499756156	1.1117858303027528	0	0	0	0	0	1	0	0	0
39	0	-0.08388476160309252	-1.6073901643135549	-0.8476708301852792	-0.9091265794402122	0.22289934490343913	0	1	0	0	0	0	0	0	0
40	0	0.714404185085066	0.47242185156634225	0.46113446559832355	0.43029878833125185	-0.05134444414943709	0	1	0	0	0	0	0	0	0
41	0	0.759096531560508	0.6932993212005644	0.10612696626222504	-1.5575745194838457	-0.549324659760126	1	0	0	0	0	0	0	0	0
42	1	0.9240911159117773	-1.5194749238589773	-1.3046679898322737	1.150413446283833	0.62012261919373	0	1	0	0	1	0	0	0	0
43	1	1.1720598320643363	-2.1900477985236657	-0.7539839269153783	-1.4305902337004015	1.2052939190254042	0	0	0	0	1	0	0	0	0
44	0	-0.5987334811676025	0.3464873560375436	0.3577398849994446	0.0417849629555543	-0.14837683968049187	0	0	1	0	0	0	0	0	0
45	1	0.5511431875483641	-0.0270229879176311	-0.7349989469570226	0.7851644783341412	0.5477725587435968	0	1	0	0	0	0	0	0	0
46	1	0.17231043651407993	-1.5531016704960143	-0.3518409752404593	0.49606863441112076	0.26706202254937933	0	0	0	0	0	0	1	0	0
47	0	0.807001448045129	1.4187846457025581	0.3557871095333133	-0.257043763810732	-0.9658399765402581	0	1	0	0	0	0	0	0	0
48	1	-0.1852532166365392	-0.4214097062411115	-0.7326009498629706	0.9365158513554583	1.108645501166145	0	0	0	0	0	1	0	0	0
49	0	-0.41011552543150415	-1.720747618201918	0.08086312397830893	0.3331588034228448	-0.1465943340176398	0	0	0	0	0	1	0	0	0
50	0	-0.7335531011250843	-0.13647384860150838	0.27087234730383614	-1.5136450204453988	0.15085133166633394	0	0	1	0	0	0	0	0	0
51	0	-1.0283377172464567	1.1554169117983304	-2.4230436296250897	1.126631463283091	-0.5236343848849152	0	1	0	0	0	0	0	0	0
52	0	-0.12052828407982152	-0.35412901607289754	-1.146344564301038	0.7554795484337657	-0.25122467045302815	0	0	0	0	1	0	0	0	0
53	0	-0.38659356703344394	0.04342251398843784	0.6170792414363663	-0.12044915430635984	0.3546296247952881	1	0	0	0	0	0	0	0	0
54	1	-1.7240791985751072	0.027962743518655735	-1.0238191457590733	1.1070632198737829	1.1334836660437841	0	1	0	0	0	0	0	0	0
55	1	0.9096407551404561	-0.1678300166973437	-0.1139322617044891	0.44428989266084784	0.11055003357630325	1	0	0	0	0	0	0	0	0
56	1	1.6564539770704314	-1.4357214046750888	0.5700224910689551	1.150630333927253	1.00709206748128	0	0	0	0	1	0	0	0	0
57	1	0.7992567586861431	0.6860747071431608	1.3496448124882219	-0.5353081151335405	0.49416689797692626	1	1	0	0	0	0	0	0	0
58	0	-1.8713174053440138	1.7176017066980098	1.3690148072325958	0.7233239104573413	0.02573880367794445	1	0	0	0	0	0	0	0	0
59	0	-1.1046270047964366	-0.4855405440840916	0.45142873592058697	-2.0598366621678026	0.5327903212924275	1	0	0	0	0	0	0	0	0
60	1	0.9872090652766154	-1.6534926092366844	0.008792654814313395	0.4638024993840161	0.9556680835350403	0	0	0	0	0	1	0	0	0
61	1	-0.5821371957158916	1.2335604295135354	-2.3927895855223134	0.6254648238390109	0.16048273766326893	0	1	0	0	0	0	0	0	0
62	0	0.5296230603213158	-0.6636781912071046	0.603518702479592	1.0490416388986796	-2.767952475494233	1	0	0	0	0	0	0	0	0
63	0	-0.09925410642729654	0.42982450792893506	-0.7814641142552736	-1.1768152948874395	-1.0743112007466866	1	0	0	0	0	0	0	0	0
64	0	-0.3494209166925576	-0.45936034438206846	1.153096617692338	0.45359468007405074	0.029630906984500893	0	1	0	0	0	0	0	0	0
65	0	-0.7049873219511045	-0.11525613842514211	-0.19871013048507302	0.6918987024303438	1.0940867587572936	0	1	0	0	0	0	0	0	0
66	0	0.6275816155257347	-0.7906831220972116	0.2084404229308974	0.7343906308321336	0.5372122797294266	1	0	0	0	0	0	0	0	0
67	1	0.5093714014871188	1.6463998945329634	1.1532757195109553	0.21571689631124236	0.1571165707465662	1	0	0	0	0	0	0	0	0
68	1	-1.5141641083824056	-1.0775587967019902	1.6177581398288023	-0.690753469939866	0.5574802669590347	0	1	0	0	0	1	0	0	0
69	0	-0.010583262493749562	0.5441492357105577	1.0900073030639152	0.4892447313455275	-1.55183120455443	0	1	0	0	0	0	0	0	0
70	0	-0.4180545507630973	-1.0210656505635378	-0.6212743102284551	-1.422084280795416	0.6138312000602784	0	0	0	0	1	0	0	0	0
71	0	-2.942576469282888	1.1278405286298256	1.0151002456609264	-1.1946639443354596	-0.5107843364025207	0	0	0	1	0	0	0	0	0
72	0	1.5410373317352568	-0.30257474541326956	-0.52563132088231	-1.5156889125295043	0.5587270893480456	1	0	0	0	0	0	0	0	0
73	1	1.7694854938582256	-0.5572882795343856	0.7705430350981011	0.526543813588251	-1.3003590631516813	0	1	0	0	0	0	1	0	0
74	1	0.34357322200402296	-0.5319721969178881	0.05912589307204773	0.704024793036819	0.1923132526856738	0	0	0	0	0	1	0	0	0
75	1	0.379089410316367	0.928186974963903	0.2194939406519442	0.811998613907797	-1.5719416048435828	1	0	0	0	1	0	0	0	0
76	0	0.1255867745449375	-0.3402063460644452	0.09299555028344594	-0.9491047213863881	-1.272240861462825	1	0	0	0	0	0	0	0	0
77	0	0.48279907099086267	-0.3912778823704161	1.2015851479871256	0.06588943409581186	-0.10690543272403175	0	1	0	0	0	0	0	0	0
78	1	-0.3384467330192857	0.7517524544878137	0.4484836541222772	0.729984355585768	0.21262230613335648	0	1	0	0	0	0	0	0	0
79	1	-0.14967915557665082	-1.4751199131163872	-1.0980637946905405	1.2221981898715346	1.537185517896144	1	0	0	0	0	0	0	0	0
80	0	-0.2518697839354747	1.906370174911541	-1.6254772659856809	-1.1789449124542668	-1.450332609584479	1	0	0	0	0	0	0	0	0
81	1	1.3017226772283876	-0.6275552007966202	-2.593204559669536	0.9233976964321962	-2.301136322029763	0	1	0	0	0	0	0	0	0
82	0	-0.3174389289966583	0.25804016144718134	1.012173741761734	0.6755590927688874	-0.04318497299275227	0	0	1	0	0	0	0	0	0
83	0	-0.3814091029320921	-1.4171865551304121	-0.2200899157389437	0.5422328292144825	0.425723542608075	0	1	0	0	0	0	0	0	0
84	1	-0.38695428841345847	0.7340582889698405	0.9013500320765252	0.5145170803396062	-2.4223455455027945	0	1	0	0	0	0	0	0	0
85	0	-0.20445803970312995	1.7970263482308784	-0.8926857426488476	1.0141815977949913	-0.9216761453140483	1	0	0	0	0	0	0	0	0
86	0	0.7169763921205206	-0.6731376936076402	-0.4011422811497638	-1.6164930249006972	-0.1624345347059341	1	0	0	0	0	0	0	0	0
87	0	0.791573984819997	-0.8765321893949523	-1.7345342657485259	-1.5577539244917489	-0.13221083422877442	0	1	0	0	0	0	0	0	0
88	0	1.5113286790295046	-0.34468560091953787	-1.5502786070448127	-0.9916537034466582	-0.28576603052429816	0	0	0	0	0	0	1	0	0
89	1	-0.302616982307941	0.9836614133159073	0.8387404570520502	0.6662733675815914	-1.7822554699409505	1	1	0	0	0	0	0	0	0
90	1	0.18944010701689803	-0.7755386546719634	-0.45730297495559913	-1.7915540868967255	0.6004658157930101	0	1	0	0	0	0	0	0	0
91	0	0.2343269579540988	1.383166561724636	-0.2528563579579069	0.08538623961735012	0.20357753283865426	0	1	0	0	0	0	0	0	0
92	0	-2.5382321938503307	1.3945383110895473	0.7637744945923515	0.29740136712857834	0.8396165672855664	0	0	0	1	0	0	0	0	0
93	1	0.49438819168752507	-1.6857673614786721	-0.14607808901341687	-0.21515260681154294	0.8785755533375106	0	0	0	0	1	0	0	0	0
94	2	-0.22051493206002187	-0.4571698384842372	-0.3854024994388578	0.8697278130564247	-0.48409185703768537	1	1	0	0	0	0	0	0	0
95	0	-0.10596907212259092	-0.06550514559791741	1.6066928772019864	0.10516789329480092	0.8133916857435717	0	1	0	0	0	0	0	0	0
96	0	-0.635607832147013	0.1550782417416308	1.2628971690644037	-2.232405601717569	0.863524340780379	0	1	0	0	0	0	0	0	0
97	0	0.6516022292906362	1.1917501066239977	-1.2105371771425575	-0.626853108008316	-2.4883900227497997	1	0	0	0	0	0	0	0	0
98	0	0.7080493780306212	-0.4264334606879349	0.30166395470305785	-1.0277949334141212	-0.19921031495264846	1	0	0	0	0	0	0	0	0
99	0	0.6031489351064087	0.11753049627851161	0.6422833213698458	0.23983940363404258	0.24420489373468363	0	1	0	0	0	0	0	0	0
100	0	-1.4796255215818659	0.8500802700327633	-0.36675064933030366	0.3632533294778276	0.034229153319359946	0	0	1	0	0	0	0	0	0
101	0	-1.0186558987051664	0.6938353386518052	1.2733703496720021	0.8757550677479036	0.6557398017069249	0	1	0	0	0	0	0	0	0
102	0	1.0314188183934676	-0.06826391529065504	1.3032261245012737	0.780408616413893	0.4052815975900844	0	1	0	0	0	0	0	0	0
