# Supplementary material for: HSPCs display within-family homogeneity in differentiation and proliferation despite population heterogeneity
Source: eLife. 2021 May 18;10:e60624. doi: 10.7554/eLife.60624 (PMC8175087; doi:10.7554/eLife.60624)
Supplement: Source code 1. [file elife-60624-code1.zip › Generational_multiplex_analysis-master/R_script_for_Jonckheere_test/P_ILs48hMPP.csv]

	maxdd	ckit	SCA-1	Flt3	SLAM	CD48	SLAM-HSC	ST-HSC	MPP	SLAM+ Flt3+	GMP	MEP	SLAM+ MEP	MP	CD16/32- ckit-
0	2	0.42527265236473266	0.6676068139188946	-0.09439028709003693	-1.4682976970562183	-0.32906834698148074	0	0	0	1	0	0	0	0	0
1	1	-0.08953763293790998	-0.6026631372991206	-0.2034621251668287	0.7977937379210893	-0.09896543608166368	0	0	1	1	0	0	0	0	0
2	3	0.5411630978397195	0.45400681135217136	-0.006020936045141507	-1.0500322416514933	1.04193719519948	0	0	1	1	0	0	0	0	0
3	4	0.4640310308802349	-0.6121680088796475	-0.6478485731599266	0.7195756727032824	1.4892950031725145	0	0	0	0	1	0	0	1	0
4	4	1.319652243431597	-1.501780606616826	-1.3299467467262878	-1.4273017046236205	0.2710791602347511	0	0	0	0	1	0	0	0	0
5	2	0.2197864051072049	0.18149341293904475	-0.5594246463974998	0.4799531237387931	0.20195519424532796	1	0	1	0	0	0	0	0	0
6	4	0.31462382266906785	-1.4248902941955905	1.696886513638459	-0.6470668729306248	0.027833937246175392	0	0	0	0	1	0	0	0	0
7	2	0.6147389703619952	-1.1721041085335913	-0.3783772571355773	0.6564774734207572	0.024785199010991167	0	0	1	0	0	0	0	0	0
8	1	-0.10895108138115431	1.1155313156495508	-0.9831080478663045	-1.6182248097230707	-2.265679905727086	0	0	1	0	0	0	0	0	0
9	2	-0.2160372593714377	1.58823120330545	-0.7411517813618357	0.45591366944889605	-0.0020122039519616546	1	1	0	0	0	0	0	0	0
10	4	0.2317404054078698	-1.1335372892915834	-0.4120620658161706	1.0785706672505135	-0.40332309758181556	0	0	0	0	1	0	0	1	0
11	2	-0.9271301609362916	-0.20329422611443293	0.3676866945029871	0.8416957952702847	-0.41223400594035603	0	0	1	0	0	0	0	0	0
12	2	-2.071721464210532	1.4198917273452356	-0.26076167989806615	0.3608392761031555	-0.3852918545553407	0	0	1	0	0	0	0	0	0
13	3	-0.18691273598547906	-1.0322799304150057	-0.3063433613103315	-0.5724961886996809	-0.12325466411754141	0	0	0	0	0	0	0	1	0
14	4	1.1838459636422505	-0.6747038177663712	3.1500692714895075	-1.5844082108692494	-0.16573621839905275	0	0	0	0	1	0	0	1	0
15	3	1.4168310984474235	0.5477683675127932	0.7487098097372862	0.0028105394035596795	1.6028929522441804	0	0	1	0	0	0	0	0	0
16	3	-0.9303757103899732	0.8629695370636823	-0.11320535903019224	0.3666026895138888	0.7438926573762252	0	1	1	0	0	0	0	0	0
17	1	0.031940548107199075	0.23501409690650912	-0.22182870913331462	0.6007592716823434	-1.3901233360509906	0	0	0	1	0	0	0	0	0
18	3	-0.5742616841501051	0.2716281407299297	-0.21927598178892635	-0.7417338024861733	0.7921622511353655	0	0	1	0	0	0	0	0	0
19	2	0.3598865609933562	0.8138860709559671	-1.077125464296898	1.2810503881311726	0.6506856476427293	0	0	0	1	0	0	0	0	0
20	2	-1.1091340587015142	0.08333798173372138	2.047546893270013	1.394270850588188	1.7543044021549274	0	0	1	1	0	0	0	0	0
21	2	-0.8101278252894528	0.15219052966094607	-1.101408534554854	-0.895642997018502	0.32101737870351527	0	1	0	0	0	0	0	0	0
22	1	-0.17493033287476437	-0.9366796363887181	0.7027267627638961	1.15668718321473	1.102342239214827	0	0	1	0	0	0	0	0	0
23	3	1.358655582287264	-0.030345176018050476	-0.0020715674770853164	1.364394881167704	1.0547223605798526	0	0	1	1	0	0	0	0	0
24	1	-1.6423462980506878	0.9643932311985304	0.43300171899545614	-0.765133355275441	-0.7328319569066577	0	0	0	1	0	0	0	0	0
25	0	-1.483648201777938	1.2928858446543536	-0.646430844754493	1.1055805189331205	-0.7508093506412554	1	0	0	0	0	0	0	0	0
26	4	-1.853198237037012	-1.5012511652601284	-0.7180366297745261	0.17266160016044108	-0.2639273788160826	0	0	0	0	0	0	0	1	0
27	5	1.6532617776563245	-1.6923898354316764	-1.087204544138117	-1.3928116478372694	1.0449218171701815	0	0	0	0	1	0	0	0	0
28	3	1.2183449380661815	1.0640054529640783	-0.5093346907993629	-0.7430825234319878	-0.46569775072298136	0	0	0	1	0	0	0	0	0
29	2	0.5039654191483621	-0.2021404513191016	-0.5911713267644677	0.9696631333879506	-1.5645599039594964	0	0	1	1	0	0	0	0	0
30	5	1.3595841900419305	-0.013451425718295312	0.4185522534853348	0.8464312086837175	0.7382108618086309	0	0	0	0	1	0	0	0	0
31	1	0.3306540122557795	0.4657685839502349	-1.0437722518546435	-0.870711804057738	-1.0334179800936945	0	0	0	1	0	0	0	0	0
32	2	0.562970302694058	1.0706337988454155	0.03671403698073472	-1.260782749469694	-1.576188908390298	0	0	1	1	0	0	0	0	0
33	2	0.6642873775271739	-0.2600878509438505	0.9971488269850411	0.5465244251505592	1.0458793050229087	0	0	1	0	0	0	0	0	0
34	6	-0.4142070436919244	1.4242014854817378	1.3377564284196755	1.2303941897016737	0.880731962198194	0	0	0	1	0	0	0	0	1
35	1	-0.8915662468939568	0.8548777172103122	-1.4868911152128008	-0.8047622580680655	-0.7503749628055771	0	0	0	0	0	0	0	1	0
36	5	0.4544611818663515	-1.866824100195814	1.191778268621376	-0.8164337405807334	0.8791563722771699	0	0	0	0	0	0	0	1	0
37	3	-0.2017031261460642	0.8984524872923704	0.9764766099139723	1.1471593864533072	0.662110592319826	0	0	1	0	0	0	0	0	0
38	3	1.6936816791944749	-0.29421636340352025	-0.2983909484813593	0.5489425348322855	-0.8254868022415461	0	0	1	0	0	0	0	0	0
39	2	0.261515839023593	-1.412310395298073	-0.09098935300457588	-1.3932275636691893	0.5575690074245311	0	0	1	0	0	0	0	0	0
40	5	-0.7378101016683017	-1.2877102987376536	1.929974282322028	-1.2156772640632219	-0.7217213929013692	0	0	0	0	0	0	0	1	0
41	5	-1.7060525900534866	1.16691047681444	-0.3758312180738983	0.673641634232716	-2.444758933310374	0	0	0	0	0	0	0	1	0
42	2	-1.0552433074663368	0.2591430303416664	-0.5291623240122676	0.4694335804178462	-0.18202110620568293	0	0	1	0	0	0	0	0	0
