# Supplementary material for: HSPCs display within-family homogeneity in differentiation and proliferation despite population heterogeneity
Source: eLife. 2021 May 18;10:e60624. doi: 10.7554/eLife.60624 (PMC8175087; doi:10.7554/eLife.60624)
Supplement: Source code 1. [file elife-60624-code1.zip › Generational_multiplex_analysis-master/R_script_for_Jonckheere_test/P_ILs48hSLAM_HSC.csv]

	maxdd	ckit	SCA-1	Flt3	SLAM	CD48	SLAM-HSC	ST-HSC	MPP	SLAM+ Flt3+	GMP	MEP	SLAM+ MEP	MP	CD16/32- ckit-
0	2	0.4373903191644475	0.5562540502854991	1.0054649987165274	-0.11278478160270773	0.8202039529182953	1	1	0	0	0	0	0	0	0
1	3	-0.24544920800018924	0.10273685098610746	1.044760916400466	0.30775455273570274	0.3227964122906502	0	0	0	0	0	0	1	0	1
2	3	0.2699484532945767	-0.15972552335570006	1.399002777544318	-0.7934381239666006	1.779276423573998	0	0	0	0	0	0	1	0	0
3	1	-2.084147744200319	-0.3801749512076241	-1.0245061163998779	1.365264328263917	1.2958953676601417	1	0	0	0	0	0	0	0	0
4	2	0.10450029036909633	0.5369785235204549	0.23488766590016374	0.8869267410796483	-0.12878486063894087	1	1	0	0	0	0	0	0	0
5	3	-0.8831036090309856	-1.2325647052786062	0.5138238857473129	0.3010396793143199	1.2121966415164174	0	0	0	0	0	0	1	0	1
6	3	0.6918812546583809	-0.3136210013694826	-1.3108965286170444	1.2499049789858976	0.7813483656972774	1	0	0	0	0	0	1	0	1
7	3	0.17523979634044137	-0.8932479119901433	-1.0762327330317298	-0.13705258679220375	0.7661387672964564	0	0	0	0	0	0	1	0	1
8	1	0.9403539375324241	-0.8763603001116711	1.0558547690772955	-1.099776244719646	0.11308258243099016	1	0	0	0	0	0	0	0	0
9	3	-0.9926361347938237	-0.13177665682068715	-0.5198957013328115	0.8852147409902721	0.7476745674769903	0	0	0	0	0	0	1	0	1
10	2	0.13031669789844869	1.1948992881344704	-1.611640052046418	-0.9907008939162395	-0.18714730466855234	1	0	0	0	0	0	0	0	0
11	2	1.1694862216517912	-0.42219121911375534	1.055742720104509	-1.0670551748850374	-2.7062113517235433	0	1	0	0	0	0	0	0	0
12	4	0.8123771481778108	0.9620154989716116	1.0070656344354996	-1.2571026373957135	0.6780559845284916	1	0	0	0	0	0	0	0	0
13	1	-0.04256595594022213	1.0317584642642634	-1.4260710394182303	2.1457544186159363	-1.2431382182163648	1	0	0	0	0	0	0	0	0
14	2	-0.627671827655949	1.2769893881047223	-0.17704400338541978	-0.5420004943120156	0.41235568883200574	1	0	0	0	0	0	0	0	0
15	2	-0.44561188364933163	-0.3154091787340966	-0.5149851536925908	1.6622429643901857	0.7529340754260696	1	0	0	0	0	0	0	0	0
16	2	-0.6128183693983054	-0.33537734528811364	1.1196369329725113	-0.7911148977807843	0.8191418090944984	1	0	0	0	0	0	0	0	0
17	2	-1.1880975905802649	-0.24085709062825505	0.3678197168474923	0.7769405779133026	-0.6427279042731988	1	0	0	0	0	0	0	0	0
18	3	-0.21696181977862755	-1.410933799029615	0.13337899658332952	-1.0536881412976706	0.7339294302238899	0	0	0	0	0	0	1	0	1
19	0	-0.3793224878502076	0.5848719058208874	-0.23747436051602172	-1.410638101258421	-0.09383256966905401	1	0	0	0	0	0	0	0	0
20	3	-0.2930778588680859	0.43290298597551374	-0.003949533413311507	1.1352355752264234	0.4559510316965824	1	0	0	0	0	0	1	0	0
21	3	-0.07429675915750593	0.556692693648171	0.9677415949641823	-0.3669820615174003	0.5367183777222901	1	1	0	0	0	0	0	0	0
22	0	-3.0300884880062524	1.8229962394887234	0.5223140966579404	1.609170407189153	-0.49869687126884216	1	0	0	0	0	0	0	0	0
23	0	-0.2124985300673887	1.2771687239557175	1.2739770896168485	-0.6210964051714953	0.13455481349867313	1	0	0	0	0	0	0	0	0
24	3	1.2472569155105508	-0.9000504170747051	0.7377513234747215	-0.12702504426005973	-1.4721320306550085	0	0	0	0	0	0	1	0	0
25	3	0.6110444048031156	-0.6944356268156583	-0.14190203634282866	-0.6026489058434978	0.16788237522813262	1	0	0	0	0	0	0	0	0
26	4	-0.2053495710484117	-1.3090743171237518	-0.49746793619080126	0.3372694788450486	-1.4963211610981573	0	0	0	0	0	0	1	0	0
27	2	-0.360484273289143	-0.026469654852605284	-1.0204632709730312	0.17783913736491425	-0.5073818964287593	1	0	0	0	0	0	0	0	0
28	2	-0.9666043908749795	1.3683407923976565	0.8649624037363013	-0.5486372195543626	-0.05787917588371372	1	0	0	0	0	0	0	0	0
29	2	-0.954820896870778	1.1197968937324385	-0.7186296398009732	-1.4271927293344264	-1.5406350318380193	1	0	0	0	0	0	0	0	0
30	4	-0.06241035926990499	-1.2160720436801846	-0.019559557858041494	-1.20723912365849	1.1565731712667437	0	0	0	0	1	1	0	0	0
31	4	0.9750314733170227	-0.3418928875224154	0.1780752577379099	-0.13341743513666257	0.8427746465898824	0	0	0	0	0	0	1	0	1
32	3	1.4372064967666789	0.7542889899627758	1.079324902055485	-0.3373853411465739	-1.0575020673155675	1	1	0	0	0	0	0	0	0
33	3	0.8638334451879767	-1.3578088729109143	0.344269193427109	0.8263173629082714	0.0318747129573637	0	0	0	0	0	0	1	0	0
34	3	2.574104448232103	-1.583248603692652	-0.009693521309408369	-1.1527777527160419	0.48918873535752594	0	0	0	0	0	1	0	0	0
35	2	-0.5027023355856278	0.5562206788894971	1.1228870559240807	-0.10861213538400322	-0.03172384928137723	1	1	0	0	0	0	0	0	0
36	2	0.4394471335118137	0.09917575089690231	1.4535700018601245	-0.7322968249029642	0.9124236839953083	0	0	0	0	0	0	0	0	1
37	1	-1.2046192601236545	1.8058846431185016	0.7455036349540977	-1.2807426279222254	0.9414172757226569	1	1	0	0	0	0	0	0	0
38	3	0.5631232459077408	-0.3298774831695199	0.3504163315621037	-0.8423105884248232	0.4827976018576364	1	1	0	0	0	0	0	0	0
39	3	1.315325618615169	-1.5801218840146136	1.1985114093773026	0.06469176819337269	0.982656119441729	0	0	0	0	0	0	0	0	1
40	3	0.7371551008361389	-1.2974648293742432	-0.5135188859488977	-1.2074871888077405	-0.8191131256373646	0	0	0	0	0	0	1	0	1
41	1	-1.1021631890309675	0.2226744667858754	-0.9298710712012324	0.6279662212386351	-3.1730562523506247	1	0	0	0	0	0	0	0	0
42	2	-0.0523932906521981	-0.2528394364874455	-0.9949447941766568	-0.10871571942987651	-0.557970011692427	1	1	0	0	0	0	0	0	0
43	1	-1.1606146803333997	0.8866817942363391	-0.7042291817801739	0.9978339328938058	-1.5940036821725823	1	0	0	0	0	0	0	0	0
44	1	-0.08085661774628015	-0.38191390381723284	1.1748161056057944	-1.246226091456851	-0.5821299721415903	1	0	0	0	0	0	0	0	0
45	3	1.2702296758813534	-1.0108576196397547	0.25193040519298376	-0.24420338231155161	0.8466060248265511	0	0	0	0	0	0	1	0	0
46	1	-1.821660590145092	1.205394277725249	1.2050145245512376	-1.5436710514538021	1.152724508007679	1	0	0	0	0	0	0	0	0
47	3	0.5825465893532595	-1.6813714511981992	0.48397136320227857	-0.8252940612391171	0.13383981062099626	0	0	0	0	0	1	1	0	0
48	1	0.526600078346156	-0.3616552346181056	-0.05383764870588277	0.7184302786969793	0.12078701120420393	1	0	0	0	0	0	0	0	0
49	3	0.7778644064031124	-2.132387936661181	-0.02274265898654233	-0.5257294010986097	0.6772923340704022	0	0	0	0	0	0	0	0	1
50	3	1.140346146725536	0.628548377834692	-0.32973231300341876	-0.9077978799118147	-2.0474243393990705	1	1	0	0	0	0	0	0	0
51	3	-0.029123503732358343	-0.3812058690671229	-1.5365321956829585	1.692077359082332	0.16710097322087672	1	0	0	0	0	0	0	0	0
52	2	-0.8553814614489	0.17899627417247704	-0.20286961472290588	-0.26616349130756867	-0.6222254837735555	1	0	0	0	0	0	0	0	0
53	2	-0.6617998816903974	1.20673032240292	-1.5537019286701874	1.0736079830192764	0.3023907051984356	1	0	0	0	0	0	0	0	0
54	4	0.4884738156555354	-1.5783690614319765	-1.325890558136802	0.57942962460492	0.6695855795765155	0	0	0	0	0	0	1	0	0
55	2	0.15253442494638172	1.3013484866135956	0.025886805317579604	-0.8937546276047384	-1.9651626076048827	1	1	0	0	0	0	0	0	0
56	1	-0.48946057988456015	0.8659294987059482	-0.2736979239259815	0.14358320140181516	-0.31387149639166684	0	0	0	1	0	0	0	0	0
57	1	0.48749218372260483	-1.28468380793932	1.6036506272300861	-1.023602036955515	-0.6264664860214789	0	1	0	0	0	0	0	0	0
58	0	-1.5665737868300593	1.3303127043650176	-2.0426988343441197	1.913942048560906	-0.17851031861914038	0	0	0	1	0	0	0	0	0
59	3	-0.5153423295561945	-0.7857407890628914	0.717578457809077	-1.0749967813272596	1.813581204721074	0	0	0	0	0	1	1	0	0
60	2	-1.115224087844857	1.723073557335106	0.3364775798584286	1.0184263041317103	-0.9641533249920183	1	0	0	0	0	0	0	0	0
61	1	-1.4196590237220788	1.319097526762188	1.0577506207801717	0.12381298496565707	-0.36576443068513087	1	0	0	0	0	0	0	0	0
62	2	0.6825402968480249	-0.8764896855042755	-1.0682061331766537	0.8955403923214382	-0.9911783832570807	1	0	0	0	0	0	0	0	0
63	1	-1.7081471376013817	1.3622137460100876	-2.121332296780973	2.6465012039026146	-1.9073131587679526	1	0	0	0	0	0	0	0	0
64	2	0.033807132822874425	-0.014169586669167287	0.4466192080078257	0.18531628042561604	1.0263953788037856	0	0	0	0	0	0	1	0	0
65	1	0.09862246850116642	0.2362058713030842	-1.1643482264148373	1.1743322317108964	0.4779181462717183	1	0	0	0	0	0	0	0	0
66	1	-2.214599257474256	0.8903035851073329	-1.2588666608051686	1.204060942246908	0.354066678650839	1	0	0	0	0	0	0	0	0
67	2	-0.20825850012106006	-1.0045823583123192	-0.2370122907947654	-0.3205513176030629	0.04944442432995965	0	0	0	0	0	0	0	0	1
68	1	-0.7983142490835514	0.891913756415154	-2.0098180075187506	-0.1252940012129554	-0.7792067491084808	0	1	0	0	0	0	0	0	0
69	6	1.4306708392256637	-0.9256476630328799	1.5044685193363732	-0.44680366285848394	0.9806502473937324	0	0	0	1	0	0	0	0	0
70	3	1.7028578799177798	-0.4695692241521871	-1.3211944034689291	2.2166283519114023	0.616312867909923	0	0	0	0	0	0	1	0	1
71	2	0.8664460802111841	-1.2831490886441088	0.00030121330033461725	-0.350797931797213	-1.1116246490431945	1	0	0	0	0	0	1	0	0
72	1	-0.4542766393576037	1.5122812630813516	-1.0621747459494095	0.6441914724993457	-0.05107600905022632	1	0	0	0	0	0	0	0	0
73	3	0.905802193161621	-0.24228319870804638	-0.973455787902385	-0.13551541193969213	0.3236637610744353	0	0	0	0	0	0	0	1	1
74	2	0.13703847551770557	-0.33825330678375104	1.0515992124812497	-0.17808338963740244	-0.14785908806760814	0	0	0	0	0	0	1	0	0
75	2	0.9581177327022011	0.8119970601370176	-1.4840106831560835	1.3312429519496611	-1.234619057143119	1	0	0	0	0	0	0	0	0
76	2	0.4467313449363302	-0.23795015552915907	0.42821200716139324	-0.3344755669456857	0.2884476990028624	0	0	0	0	0	0	1	0	0
77	2	0.5717919419596252	0.22451708408195403	1.3362448624092715	-0.7114404672896083	0.4834520376684556	0	0	0	0	0	0	1	0	0
78	4	0.8573774838080184	1.336488104298238	1.6022681700599886	-1.50942071690371	0.9511156472486738	0	0	0	0	1	0	0	1	0
79	3	0.8828061196698961	-0.4591955253050379	0.4822730245174802	-0.13016321844815879	0.9922016611990442	1	1	0	0	0	0	0	0	0
80	4	1.3434684482033568	-1.1236089138043275	0.0092920130830638	-0.06458680713981246	0.8994236035774128	0	0	0	0	0	0	1	0	1
