# Supplementary material for: HSPCs display within-family homogeneity in differentiation and proliferation despite population heterogeneity
Source: eLife. 2021 May 18;10:e60624. doi: 10.7554/eLife.60624 (PMC8175087; doi:10.7554/eLife.60624)
Supplement: Source code 1. [file elife-60624-code1.zip › Generational_multiplex_analysis-master/R_script_for_Jonckheere_test/P_ILs48hST_HSC.csv]

	maxdd	ckit	SCA-1	Flt3	SLAM	CD48	SLAM-HSC	ST-HSC	MPP	SLAM+ Flt3+	GMP	MEP	SLAM+ MEP	MP	CD16/32- ckit-
0	2	0.8783294410031669	-0.1415360791643081	0.5527875333336644	0.3216136424339875	-0.1530620085171721	0	1	0	0	0	0	0	0	0
1	3	1.0340967662823912	-0.29050615172313027	0.768245431577202	0.5093196415537602	0.12233355179414518	0	1	0	0	0	0	0	0	0
2	4	0.7602645228665617	-1.028030976333497	-0.8238875030160596	-2.1214223229122053	1.0922008600244943	0	0	0	0	1	0	0	1	0
3	2	0.9414490831280107	-1.0814155272432058	-0.10848388889333026	0.5719922789971473	-0.23241349392956473	0	0	0	0	0	1	1	0	0
4	3	-0.852936843822195	-0.9830729863099309	0.8549786046409997	-1.138271886615476	0.842339668250814	0	0	0	0	1	0	0	1	0
5	1	-1.0929651110717025	1.2007580317007291	1.1910693998066124	0.5955421310404879	0.06901217866498773	0	0	0	1	0	0	0	0	0
6	1	-1.0535778865954575	1.6893979746484356	0.6328093067451541	-1.7161515653101937	-0.49625387583136527	0	0	0	1	0	0	0	0	0
7	2	0.2563286156532761	0.20653857493483008	-0.7477242909816977	-0.34846474524060816	-0.25385618232234447	0	1	0	0	0	0	0	0	0
8	2	-0.7389907710167162	-1.0095115560520673	0.7984847326314076	-0.8927342616758897	0.031565365321819375	0	1	0	0	0	0	0	0	0
9	3	-0.11914437419469254	-1.14599652151743	0.6567360021785291	-1.631386474735424	0.48835667079085293	0	0	0	0	1	0	0	0	0
10	3	-0.0998921557542615	-0.97643390065347	0.31075332791929694	0.34705760294669175	0.5693315217809776	0	0	0	0	1	0	0	0	0
11	3	0.06342979708646744	-1.5351530924429777	1.1881949944521126	-1.4728515443808012	0.527728277606049	0	1	0	0	1	1	0	0	0
12	3	-0.062244062715354806	-0.05940116622600098	0.18195684074371385	0.2697103917949471	0.7755431857115809	0	1	0	0	1	1	0	0	0
13	2	-0.035538352242119604	-0.45134153044291975	0.7844677557521577	0.34780931619718886	-0.9181001632227845	1	0	0	0	0	0	1	0	0
14	2	0.6923580945213486	-1.5696283799646351	-0.9761573163965622	0.4774141965919571	0.28580371762647544	0	1	0	0	0	0	0	0	0
15	2	-2.4903702575817377	1.252032190655921	1.1555074414917	1.0351686525540362	0.42476407640602604	0	0	0	1	0	0	0	0	0
16	4	0.1225374884202652	0.7640662855581968	0.37723991419335984	1.1066911962985366	1.7444713628654647	0	0	0	0	1	1	0	0	0
17	2	-0.27756866959492676	1.4796679586298018	0.6910803816590885	1.0318156207282578	-0.1936309590737748	0	1	0	0	0	0	0	0	0
18	3	-0.008214463186290695	-0.43028437816235465	-0.43031441836177614	0.7389326684275205	0.3407435454566195	0	0	0	0	1	1	0	0	0
19	3	1.0013265047398288	-0.7680843066159114	0.7744431452280132	-1.224893771933162	0.7010677966869646	0	0	0	0	1	0	0	0	0
20	2	-1.2748741109803168	1.5046095976742095	0.8085527728983392	-1.4395201298896496	0.41357309479160403	1	0	0	0	0	0	0	0	0
21	3	-0.2620198917335591	-1.9371706025688735	-0.16441123633125204	-1.6974185466050564	0.5511980729321025	0	1	0	0	1	0	0	0	0
22	4	0.8061561795859232	0.6999757805312642	-0.6385479257832459	1.0363541136909868	0.9225188471215897	0	0	0	0	1	1	1	0	0
23	3	1.2135945117244318	-0.5176662440568298	-0.5339978167079886	0.1513650928273985	-0.2959744651852235	0	0	0	0	0	1	1	0	0
24	2	-0.23241044921802181	0.2828260177522682	0.076905045985741	0.44307685687601045	-0.8191776173117847	1	1	0	1	0	0	0	0	0
25	2	1.3610351973451655	-0.4044165970400922	-2.54830494511224	1.0800862053664055	-0.6721429855988964	0	0	0	0	0	0	1	0	0
26	2	-0.6754391408489786	0.5420721273015823	0.8206429247112229	0.7609279064489813	-0.3943242121505586	1	0	1	0	0	0	0	0	0
27	5	-0.8953486182392132	-1.0609830113664682	0.2978361422163836	0.8232088795375536	0.3945556116955312	0	0	0	0	1	0	0	0	0
28	2	-0.004429452360604829	-1.0323816778461132	0.24633559555425505	0.22660143369786434	-0.6583506187620884	0	1	0	0	0	1	0	0	0
29	3	-0.4036582704854	-1.040157998128282	-0.19592450749644733	0.7037439582909621	-0.027471258778998187	0	1	0	0	0	0	0	0	0
30	2	0.27472615789051497	0.9154332307618404	0.4613983710348704	-1.240448121642849	-0.6398332149515173	0	1	0	0	0	0	0	0	0
31	2	-0.23888360814701032	1.6281551718070149	-0.16524581332666802	0.5319381786506545	-0.6218801875631833	1	0	0	0	0	0	0	0	0
32	2	0.05972837609511072	0.7954980296767602	-1.5365087249375853	0.4602456853185255	0.31326177408624484	1	0	0	0	0	0	0	0	0
33	4	1.0663832376468134	-0.4461487937094053	0.316051265783462	0.33533252986729556	0.6532324011274061	0	1	0	0	1	1	0	0	0
34	4	2.4158990357116927	-0.41269777674420915	0.4803929765604214	-1.8135661988423388	1.0281418389135588	0	1	0	0	0	0	0	0	0
35	2	-0.33619047634699173	-1.613064296946645	-0.09760429799341121	-1.4766127137126845	-1.1415912771530219	0	0	0	0	0	1	0	0	0
36	2	-0.5958310438143435	1.525528910310332	-2.3518711483121106	-1.4878800295571832	-0.9157776410337592	0	1	0	0	0	0	0	0	0
37	2	-0.1959745629584962	1.1022627052346856	-0.6161482493740417	0.7341007812414294	0.3472831433043249	0	0	1	1	0	0	0	0	0
38	3	-1.566601927366127	-1.194967383264985	-0.7679387971041373	0.5064769284599607	-0.6013687245910956	0	0	0	1	0	0	0	0	0
39	2	0.12831667259230348	-0.17018877388368966	-3.021456631081009	0.7184432625626506	-1.257598036977981	1	1	0	0	0	0	0	0	0
40	2	0.958680222233077	0.35517462944606737	-1.3068280294033514	-2.1555075900959215	1.0621764644162834	1	0	0	0	0	0	0	0	0
41	6	-0.2483545171263986	1.3219455250223864	0.603281289056452	0.6079497617003556	0.28504386736901105	0	0	0	1	0	0	0	0	0
42	2	0.33372040031515104	0.6873312853623165	0.18543153188845596	-0.7827076251533687	-0.5285116167801531	0	1	0	0	0	0	0	0	0
43	0	-0.02359500652281211	-0.3272927449810987	-0.8166446635312875	0.28221326566383736	-0.15047572745808468	0	0	0	0	1	0	0	0	0
44	3	1.2082707230428509	-0.30686249175228103	0.4613250079086805	0.44476678247764617	-0.3709864213235317	0	1	0	0	1	1	0	0	0
45	1	-0.17678004288433707	0.6743250266767129	0.6153837361955559	-1.0931343800112476	-0.3422216960087127	0	0	1	0	0	0	0	0	0
46	6	-2.4085425642375826	0.8516188206949431	0.5599343788327792	0.6532207159899452	0.39996965523448325	0	0	0	1	0	0	0	0	0
47	1	-2.061041726434843	-0.6869730588960928	-1.1797267711268726	0.7835678954067773	-3.373970402846545	0	1	0	0	0	0	0	0	0
48	2	0.014255030944276928	1.814087720668803	0.9937827382035479	0.6544870452424476	1.1493753915603406	0	0	0	0	0	0	0	0	1
49	1	-0.9817494329437042	0.3684933255423169	0.12846386806076565	0.718695486577251	0.12155519280090374	1	0	0	0	0	0	0	0	0
50	2	-1.3069777696628464	-0.9198296002182261	-3.083374701065106	0.7648033222375274	0.8182229503672119	0	1	0	0	0	0	0	0	0
51	4	2.019355189274263	-0.4881485669371548	0.918413242151154	0.9680348329816607	0.8509739600817731	0	0	0	0	1	1	0	0	0
52	1	0.8228106240350094	0.9132782830989137	1.034862674181443	-1.762904520083368	-0.5272865288299081	1	0	0	0	0	0	0	0	0
53	3	1.3662634872638584	-0.6078509174914776	0.47322278012103713	-0.1854414767847954	1.1646235636694036	0	0	0	0	1	1	0	0	0
54	5	0.47770928140519353	0.4924913410029556	1.057504898251031	0.4921792558936265	1.1618460948989107	0	1	0	0	0	0	0	1	0
55	1	-0.40844893948855293	1.0036955009912756	1.0921037562873002	-0.22915477532555617	-0.2519549537976635	0	0	0	1	0	0	0	0	0
56	2	2.213136152382928	-1.508045148768553	-0.556139367359267	1.0616575707288918	-4.5133203726680895	0	1	0	0	0	0	0	0	0
57	1	0.2977364835347608	-0.07401663682604005	0.0413860740989462	-0.10138366482507594	-0.9002688902576064	1	0	0	0	0	0	0	0	0
58	5	-0.7949539837117056	1.2179029246708017	-0.6785193616843891	0.9922622373787541	0.5373186911986093	0	0	0	0	0	0	0	1	0
59	1	-0.5142430454266581	0.3835016098756444	-0.5994163990020493	0.9817453451639148	-0.25755991211869167	1	0	0	0	0	0	0	0	0
60	2	-0.5466102254718517	1.283503966669388	0.8476222153060611	0.9016436596518753	0.3220635877569528	1	0	0	0	0	0	0	0	0
61	5	0.5921820584263964	-0.7321967532855036	0.06234813563653569	0.6947987374767166	1.3243669572295718	0	0	0	1	1	0	0	0	0
62	2	-0.3956775809651321	-0.004716919336538425	0.44324057110443904	-0.8551387216395562	-0.327199494498999	1	0	0	0	0	0	0	0	0
