# Supplementary material for: HSPCs display within-family homogeneity in differentiation and proliferation despite population heterogeneity
Source: eLife. 2021 May 18;10:e60624. doi: 10.7554/eLife.60624 (PMC8175087; doi:10.7554/eLife.60624)
Supplement: Source code 1. [file elife-60624-code1.zip › Generational_multiplex_analysis-master/csv/Single_cell/Pooled_data.csv]

Filename	FSC	SSC	CFSE	SLAM	Flt3	CD16/32	CTV	CD127	CD48	SCA-1	ckit	new_value_CV_VC	Time	Well	Condition	Color	Generation	Original_cell	Culture_time	Culture_condition	Experiment	Well_experiment	Family	Class	Cell_color	Cell_rank
export_A10 ST-HSC SC3_CV0.csv	138833,4844	95837,71875	23769,50195	56,218636	617,9523929999998	232,496674	10402,88379	25,036615	1904,770264	584,1220089999998	337,860657	5,93487	181,114899	A10	SC3	CV	0	ST-HSC	24h	P+ILs	TT23	A10_TT23	A10CV24hST-HSCTT23	MPP	Limegreen	3
export_A10 ST-HSC SC3_VC0.csv	100387,4531	74383,0	9381,631836	902,713745	173,740997	128,10163899999998	23591,35742	-153,09368899999996	-11,903639	6617,5004880000015	210,877701	5,900828	125,651703	A10	SC3	VC	0	ST-HSC	24h	P+ILs	TT23	A10_TT23	A10VC24hST-HSCTT23	SLAM-HSC	Red	0
export_A11 HSC SC3_CF0.csv	103834,7266	79074,04688	23447,56836	2337,264648	121,778053	-1,955213	51,090351	252,375992	53,559303	-20,452351	197,592834	4,298104	142,539352	A11	SC3	CF	0	SLAM-HSC	24h	P+ILs	TT23	A11_TT23	A11CF24hSLAM-HSCTT23	SLAM+ MEP	Royalblue	7
export_A11 HSC SC3_CV1.csv.1	121769,875	66643,07031	21578,73047	508,677582	145,386749	-32,538658	9519,720703	171,665009	504,46334800000005	84,55119300000001	233,114456	5,8779309999999985	96,179077	A11	SC3	CV	1	SLAM-HSC	24h	P+ILs	TT23	A11_TT23	A11CV24hSLAM-HSCTT23	SLAM+ MEP	Royalblue	7
export_A11 HSC SC3_CV1.csv.2	120712,4453	74148,9375	20664,12109	1126,792236	199,580887	161,291779	9211,856445	90,54155	496,891449	89,821815	406,409302	5,854536	98,111137	A11	SC3	CV	1	SLAM-HSC	24h	P+ILs	TT23	A11_TT23	A11CV24hSLAM-HSCTT23	SLAM+ MEP	Royalblue	7
export_A12 HSC SC3_CV0.csv	106794,1328	66707,6875	26895,2793	831,708618	302,025177	184,494934	12920,56445	-65,274651	104,265541	4036,396484	355,89978	6,0393690000000015	68,841797	A12	SC3	CV	0	SLAM-HSC	24h	P+ILs	TT23	A12_TT23	A12CV24hSLAM-HSCTT23	SLAM-HSC	Red	0
export_A12 HSC SC3_VC0.csv	97004,97656	52545,99609	12137,87598	519,846863	79,562469	81,639488	30771,61523	194,991486	400,330658	161,541	217,408554	6,0615260000000015	201,298843	A12	SC3	VC	0	SLAM-HSC	24h	P+ILs	TT23	A12_TT23	A12VC24hSLAM-HSCTT23	SLAM+ MEP	Royalblue	7
export_A2 MPP SC2_CV0.csv	119478,9609	84324,25	29401,83789	71,25679000000002	787,555298	355,0414120000001	13182,62598	167,876602	759,693054	430,429504	734,14386	6,072899	32,879116	A2	SC2	CV	0	MPP	24h	P	TT23	A2_TT23	A2CV24hMPPTT23	MPP	Limegreen	3
export_A3 ST-HSC SC2_CF0.csv	109235,4531	76312,00781	32090,27148	168,175308	184,32222	123,287804	55,26521700000001	128,301224	952,605835	197,893051	334,833496	4,4185870000000005	155,435791	A3	SC2	CF	0	ST-HSC	24h	P	TT23	A3_TT23	A3CF24hST-HSCTT23	MEP	Deepskyblue	6
export_A3 ST-HSC SC2_VC0.csv	140785,7813	77248,17969	11270,24121	114,845909	608,203613	137,825836	28646,85742	50,483795	1821,935669	409,043304	588,41687	6,016779	42,32896	A3	SC2	VC	0	ST-HSC	24h	P	TT23	A3_TT23	A3VC24hST-HSCTT23	MPP	Limegreen	3
export_A3 ST-HSC SC2_Vi0.csv	107319,3672	51666,42969	0,953281	-14,640567	424,387451	0,955741	29074,51563	102,084213	485,86074800000006	1413,61499	351,3569950000001	3,141487	193,041473	A3	SC2	Vi	0	ST-HSC	24h	P	TT23	A3_TT23	A3Vi24hST-HSCTT23	ST-HSC	#deff19	2
export_A4 ST-HSC SC2_CF0.csv	123964,7422	79440,22656	37102,40234	480,292847	204,885254	154,27066000000005	26,142864000000007	70,879051	757,083618	441,849945	503,382813	4,233275	154,36004599999995	A4	SC2	CF	0	ST-HSC	24h	P	TT23	A4_TT23	A4CF24hST-HSCTT23	SLAM-HSC	Red	0
export_A4 ST-HSC SC2_CV0.csv	112857,4141	58127,35938	23314,27539	23,099194	263,86911000000003	669,144897	10102,16797	253,11322	1509,4650880000004	305,499573	603,122437	5,919924	110,88372	A4	SC2	CV	0	ST-HSC	24h	P	TT23	A4_TT23	A4CV24hST-HSCTT23	ST-HSC	#deff19	2
export_A5 HSC SC2_CF0.csv	82937,72656	42251,98047	23903,875	1033,326538	175,989197	197,316956	15,23701	-55,971058	18,730434	2848,793457	194,016983	3,932481	99,978188	A5	SC2	CF	0	SLAM-HSC	24h	P	TT23	A5_TT23	A5CF24hSLAM-HSCTT23	SLAM-HSC	Red	0
export_A5 HSC SC2_CV0.csv	104955,1328	77569,02344	24204,48438	1463,846558	77,67031899999998	84,019722	10964,97461	73,40332	202,738998	172,914917	221,740829	5,956599	126,944473	A5	SC2	CV	0	SLAM-HSC	24h	P	TT23	A5_TT23	A5CV24hSLAM-HSCTT23	SLAM+ MEP	Royalblue	7
export_A5 HSC SC2_VC0.csv	135651,8125	86622,97656	8509,807617	452,408813	103,835274	365,636047	16513,625	118,255058	625,7337650000002	45,25766	339,636505	5,7613379999999985	39,290043	A5	SC2	VC	0	SLAM-HSC	24h	P	TT23	A5_TT23	A5VC24hSLAM-HSCTT23	GMP	aqua	5
export_A5 HSC SC2_Vi1.csv.1	129796,5	80491,875	3,340284	51,763443	147,941544	868,1924439999998	17555,28125	-48,363365	1759,603882	288,0924990000001	793,287598	3,37162	132,466354	A5	SC2	Vi	1	SLAM-HSC	24h	P	TT23	A5_TT23	A5Vi24hSLAM-HSCTT23	ST-HSC	#deff19	2
export_A5 HSC SC2_Vi1.csv.2	133982,0781	77866,52344	2,1013580000000003	128,075882	244,504761	1315,560425	16783,83789	435,689514	2689,956787	143,24324	822,777527	3,215491	198,048584	A5	SC2	Vi	1	SLAM-HSC	24h	P	TT23	A5_TT23	A5Vi24hSLAM-HSCTT23	GMP	aqua	5
export_A6 HSC SC2_VC0.csv	131847,875	88543,30469	9154,632813	1819,060669	46,18917800000001	109,065529	21768,35547	21,610323	483,759705	84,07047299999998	335,7119140000001	5,868608999999998	95,890594	A6	SC2	VC	0	SLAM-HSC	24h	P	TT23	A6_TT23	A6VC24hSLAM-HSCTT23	SLAM+ MEP	Royalblue	7
export_A7 MPP SC3_VC0.csv	111761,2266	71977,46875	9589,25	50,568382	2295,210205	426,554138	26973,632810000006	-120,927528	1022,289307	4172,489746	241,351578	5,9486940000000015	162,763443	A7	SC3	VC	0	MPP	24h	P+ILs	TT23	A7_TT23	A7VC24hMPPTT23	MPP	Limegreen	3
export_A8 MPP SC3_CF1.csv.1	121627,7969	89154,76563	15393,390630000002	31,646711	707,903137	908,355591	84,03427099999998	59,274178000000006	2383,564209	161,061813	414,522797	4,321689	111,989105	A8	SC3	CF	1	MPP	24h	P+ILs	TT23	A8_TT23	A8CF24hMPPTT23	GMP	aqua	5
export_A8 MPP SC3_CF1.csv.2	114139,3359	78406,75781	15120,02344	77,390213	581,063843	634,091125	65,61721800000001	42,535122	2820,3396	234,668884	492,64389000000006	4,240215	207,80751	A8	SC3	CF	1	MPP	24h	P+ILs	TT23	A8_TT23	A8CF24hMPPTT23	MPP	Limegreen	3
export_A8 MPP SC3_CV1.csv.1	105117,5156	50937,625	21439,03711	195,122101	215,849396	108,204491	9450,979492	-37,294861	1685,6112059999996	422,66140700000005	290,37793	5,873711	119,562531	A8	SC3	CV	1	MPP	24h	P+ILs	TT23	A8_TT23	A8CV24hMPPTT23	ST-HSC	#deff19	2
export_A8 MPP SC3_CV1.csv.2	102761,4453	64875,80078	20388,23242	197,255539	231,632919	178,48228500000005	8354,703125	85,176208	2111,364258	289,237122	379,495667	5,8204150000000014	189,476639	A8	SC3	CV	1	MPP	24h	P+ILs	TT23	A8_TT23	A8CV24hMPPTT23	ST-HSC	#deff19	2
export_A9 ST-HSC SC3_VC0.csv	142635,7031	88524,61719	8957,703125	292,273743	126,218964	51,498081	25687,76172	176,793976	3092,846191	312,857544	402,547302	5,912772	87,59315500000002	A9	SC3	VC	0	ST-HSC	24h	P+ILs	TT23	A9_TT23	A9VC24hST-HSCTT23	ST-HSC	#deff19	2
export_B10 ST-HSC SC3_CF0.csv	86525,13281	59546,08594	26675,43164	225,6633	340,087708	188,734634	24,005768	-20,408962	491,448822	1217,853027	212,896652	4,105764	134,327606	B10	SC3	CF	0	ST-HSC	24h	P+ILs	TT23	B10_TT23	B10CF24hST-HSCTT23	ST-HSC	#deff19	2
export_B10 ST-HSC SC3_CV0.csv	150723,7344	109127,1406	29430,69727	278,771637	335,93277	85,31691	12526,70313	55,05167	2175,7919920000004	2777,185547	192,02951	6,057528	83,038818	B10	SC3	CV	0	ST-HSC	24h	P+ILs	TT23	B10_TT23	B10CV24hST-HSCTT23	ST-HSC	#deff19	2
export_B10 ST-HSC SC3_VC0.csv	104245,9609	53050,98047	10175,24121	100,706688	346,9629520000001	213,963959	22544,89648	44,34119000000001	451,215973	911,940552	322,51947	5,911832	78,338737	B10	SC3	VC	0	ST-HSC	24h	P+ILs	TT23	B10_TT23	B10VC24hST-HSCTT23	ST-HSC	#deff19	2
export_B11 HSC SC3_CF1.csv.1	128881,6641	63652,83594	18504,52148	715,121338	151,24795500000005	43,372025	28,392281	71,785728	656,727417	127,817406	301,66571	4,044989	64,341599	B11	SC3	CF	1	SLAM-HSC	24h	P+ILs	TT23	B11_TT23	B11CF24hSLAM-HSCTT23	SLAM+ MEP	Royalblue	7
export_B11 HSC SC3_CF1.csv.2	135398,5938	71599,58594	17873,08594	665,149353	52,822205	73,35125699999998	42,006161	122,562881	875,444641	174,168564	274,062164	4,154615	192,667252	B11	SC3	CF	1	SLAM-HSC	24h	P+ILs	TT23	B11_TT23	B11CF24hSLAM-HSCTT23	SLAM+ MEP	Royalblue	7
export_B11 HSC SC3_CV0.csv	141821,8906	98546,8125	39448,36328	1480,4904789999996	89,77941899999998	-26,756939000000006	19860,58594	77,627914	803,287415	316,192841	273,049042	6,289022	159,59548999999996	B11	SC3	CV	0	SLAM-HSC	24h	P+ILs	TT23	B11_TT23	B11CV24hSLAM-HSCTT23	SLAM-HSC	Red	0
export_B11 HSC SC3_VC0.csv	142436,25	126351,3828	10618,66895	4110,712890999999	29,789644	149,19014	22185,46484	113,681313	158,667328	-13,554013	392,150726	5,919996	55,834343	B11	SC3	VC	0	SLAM-HSC	24h	P+ILs	TT23	B11_TT23	B11VC24hSLAM-HSCTT23	SLAM+ MEP	Royalblue	7
export_B12 HSC SC3_CF1.csv.1	99435,15625	75947,67188	19255,27148	1117,075806	85,20813000000003	96,556885	43,363708	40,884354	131,546234	6,28033	323,757904	4,187257	26,327953000000004	B12	SC3	CF	1	SLAM-HSC	24h	P+ILs	TT23	B12_TT23	B12CF24hSLAM-HSCTT23	SLAM+ MEP	Royalblue	7
export_B12 HSC SC3_CF1.csv.2	109902,8438	71619,19531	19729,42773	887,2549439999998	87,007401	75,206161	57,914028	122,67762	82,262863	0,167951	183,683533	4,283581	36,262222	B12	SC3	CF	1	SLAM-HSC	24h	P+ILs	TT23	B12_TT23	B12CF24hSLAM-HSCTT23	SLAM+ MEP	Royalblue	7
export_B12 HSC SC3_Vi0.csv	112719,4063	69741,82031	0,410946	4019,620605	68,076111	35,96019000000001	24499,48438	34,732437	41,927876	1760,690063	145,975052	2,830507	119,407738	B12	SC3	Vi	0	SLAM-HSC	24h	P+ILs	TT23	B12_TT23	B12Vi24hSLAM-HSCTT23	SLAM-HSC	Red	0
export_B2 MPP SC2_CV0.csv	124698,9766	70730,39063	32741,96094	170,731216	1498,393433	288,12738	13117,07031	103,075645	1484,645508	862,4957890000002	787,9074099999998	6,104412	92,994743	B2	SC2	CV	0	MPP	24h	P	TT23	B2_TT23	B2CV24hMPPTT23	MPP	Limegreen	3
export_B3 ST-HSC SC2_CF0.csv	103845,2422	69039,25781	23900,16016	410,479004	208,884827	176,633026	51,271603000000006	42,450195	830,243652	322,0314029999999	231,06794700000003	4,305062	58,266899	B3	SC2	CF	0	ST-HSC	24h	P	TT23	B3_TT23	B3CF24hST-HSCTT23	SLAM-HSC	Red	0
export_B3 ST-HSC SC2_CV1.csv	119210,1328	52141,89844	17792,64648	57,773949	91,620239	155,603607	7153,225098000001	103,438362	451,966003	65,274529	616,735779	5,730918	81,217201	B3	SC2	CV	1	ST-HSC	24h	P	TT23	B3_TT23	B3CV24hST-HSCTT23	MEP	Deepskyblue	6
export_B3 ST-HSC SC2_VC1.csv	113990,7578	47765,70703	4595,707031	67,826561	134,388382	159,819962	9636,558594	95,65815	824,29834	135,87776200000002	397,12439	5,406733	109,80645	B3	SC2	VC	1	ST-HSC	24h	P	TT23	B3_TT23	B3VC24hST-HSCTT23	MEP	Deepskyblue	6
export_B4 ST-HSC SC2_CV0.csv	143732,9844	111771,8984	29606,87695	102,603325	106,935944	2581,467529	13359,99707	-48,244389	1298,001343	344,699585	1036,627319	6,079138	74,437271	B4	SC2	CV	0	ST-HSC	24h	P	TT23	B4_TT23	B4CV24hST-HSCTT23	ST-HSC	#deff19	2
export_B4 ST-HSC SC2_Vi1.csv.1	126876,3125	64902,88281	1,580293	50,548393	131,46524	1623,370239	15009,65137	348,722443	1268,370361	31,14852	572,69397	3,093669	162,910751	B4	SC2	Vi	1	ST-HSC	24h	P	TT23	B4_TT23	B4Vi24hST-HSCTT23	GMP	aqua	5
export_B4 ST-HSC SC2_Vi1.csv.2	121524,8828	70946,32813	1,515304	52,751408	80,28840600000002	1293,09729	13496,53223	81,064285	945,337402	9,614036	501,952545	3,048141	202,029831	B4	SC2	Vi	1	ST-HSC	24h	P	TT23	B4_TT23	B4Vi24hST-HSCTT23	GMP	aqua	5
export_B5 HSC SC2_VC1.csv	116626,4297	59185,78906	5235,691406	999,411804	89,92347	87,979042	14960,82227	23,153786	865,225159	246,07734700000003	240,605667	5,581851	141,281204	B5	SC2	VC	1	SLAM-HSC	24h	P	TT23	B5_TT23	B5VC24hSLAM-HSCTT23	SLAM-HSC	Red	0
export_B5 HSC SC2_Vi1.csv	93339,59375	86031,17969	3,854706	1938,056274	85,475624	71,514915	11280,37695	54,214622	401,309174	482,942993	42,074348	3,279784	169,09596299999995	B5	SC2	Vi	1	SLAM-HSC	24h	P	TT23	B5_TT23	B5Vi24hSLAM-HSCTT23	CD16/32- ckit-	Violet	9
export_B6 HSC SC2_CF0.csv	108527,9688	62061,59375	23940,29492	547,432312	376,34613	73,407829	46,27747700000001	39,416019	137,808502	1241,126099	288,9523930000001	4,274107	34,706299	B6	SC2	CF	0	SLAM-HSC	24h	P	TT23	B6_TT23	B6CF24hSLAM-HSCTT23	SLAM-HSC	Red	0
export_B6 HSC SC2_Vi0.csv	104330,1641	59174,78125	0,246271	1119,137939	147,252594	10,922996	21965,0957	-20,409515	-9,398443	5099,487305	337,225861	2,639733	49,681595	B6	SC2	Vi	0	SLAM-HSC	24h	P	TT23	B6_TT23	B6Vi24hSLAM-HSCTT23	SLAM-HSC	Red	0
export_B7 MPP SC3_CF0.csv	99660,71875	70541,05469	27471,195310000006	41,362957	749,312988	1136,97168	33,587696	58,105087	692,681885	178,841141	411,106934	4,217933	68,765564	B7	SC3	CF	0	MPP	24h	P+ILs	TT23	B7_TT23	B7CF24hMPPTT23	GMP	aqua	5
export_B7 MPP SC3_CV0.csv	156527,4844	106849,25	23577,5332	185,512878	655,236816	2289,025879	10745,93164	65,318291	2325,689453	339,5074160000001	393,279388	5,942343	166,142914	B7	SC3	CV	0	MPP	24h	P+ILs	TT23	B7_TT23	B7CV24hMPPTT23	MPP	Limegreen	3
export_B7 MPP SC3_VC0.csv	93282,07031	75604,47656	8394,341797	120,028648	695,549133	89,155907	21398,85547	1,770009	1033,883911	1820,021973	141,288727	5,8367260000000005	182,676376	B7	SC3	VC	0	MPP	24h	P+ILs	TT23	B7_TT23	B7VC24hMPPTT23	MPP	Limegreen	3
export_B7 MPP SC3_Vi1.csv.1	133957,0469	71809,89063	11,431012	-3,103885	1822,649902	1246,894409	14857,6709	234,254517	1885,764038	508,959381	303,688721	3,698194	55,188759	B7	SC3	Vi	1	MPP	24h	P+ILs	TT23	B7_TT23	B7Vi24hMPPTT23	MPP	Limegreen	3
export_B7 MPP SC3_Vi1.csv.2	108511,7422	80859,61719	4,417701	120,251373	1876,930786	1550,140503	16805,96875	11,000755	1926,533813	306,085388	365,612793	3,444077	99,741035	B7	SC3	Vi	1	MPP	24h	P+ILs	TT23	B7_TT23	B7Vi24hMPPTT23	MPP	Limegreen	3
export_B8 MPP SC3_Vi1.csv.1	119356,8984	95368,32031	1,406413	62,103127	684,7713620000002	1158,484009	15522,53516	462,611938	2205,101074	295,919067	278,22076400000003	3,06819	52,104679	B8	SC3	Vi	1	MPP	24h	P+ILs	TT23	B8_TT23	B8Vi24hMPPTT23	MPP	Limegreen	3
export_B8 MPP SC3_Vi1.csv.2	127953,2734	105908,3516	1,5080209999999998	97,80954	265,833252	409,917206	16523,54297	102,938148	2877,455322	468,589325	322,433502	3,108802	97,158676	B8	SC3	Vi	1	MPP	24h	P+ILs	TT23	B8_TT23	B8Vi24hMPPTT23	ST-HSC	#deff19	2
export_B9 ST-HSC SC3_CF0.csv	138126,7656	120253,7188	31482,64844	733,57782	443,225281	172,17748999999995	54,262928	-94,300034	680,7928469999998	3560,8857420000004	345,687317	4,407096	74,605423	B9	SC3	CF	0	ST-HSC	24h	P+ILs	TT23	B9_TT23	B9CF24hST-HSCTT23	SLAM-HSC	Red	0
export_B9 ST-HSC SC3_CV0.csv	100539,5156	48442,98047	20557,32813	99,252487	379,036469	119,690445	9472,302734	-62,78965400000001	42,575306	3556,179932	195,901886	5,8615059999999986	197,034134	B9	SC3	CV	0	ST-HSC	24h	P+ILs	TT23	B9_TT23	B9CV24hST-HSCTT23	ST-HSC	#deff19	2
export_B9 ST-HSC SC3_Vi1.csv.1	102138,9531	63662,82031	1,789017	14,17029	262,018738	2715,6333010000008	15682,95703	-10,664343	2525,39624	129,439331	415,759308	3,145241	103,01664	B9	SC3	Vi	1	ST-HSC	24h	P+ILs	TT23	B9_TT23	B9Vi24hST-HSCTT23	GMP	aqua	5
export_B9 ST-HSC SC3_Vi1.csv.2	131443,375	90054,52344	13,660394	67,399025	265,517609	2745,208008	17274,59961	-100,425529	3117,017578	87,234962	492,298492	3,799194	130,128784	B9	SC3	Vi	1	ST-HSC	24h	P+ILs	TT23	B9_TT23	B9Vi24hST-HSCTT23	GMP	aqua	5
export_C10 ST-HSC SC3_CF0.csv	129055,5078	109527,4453	24894,6875	179,06041000000005	364,835693	98,098358	52,755909	179,820572	2221,181396	457,34375	197,644226	4,326346	150,86824	C10	SC3	CF	0	ST-HSC	24h	P+ILs	TT23	C10_TT23	C10CF24hST-HSCTT23	ST-HSC	#deff19	2
export_C10 ST-HSC SC3_CV0.csv	114303,3047	91441,76563	22155,07617	498,710266	103,675735	240,226944	9379,350586	150,29136699999995	5085,4838869999985	38,357277	501,610901	5,881464	93,780312	C10	SC3	CV	0	ST-HSC	24h	P+ILs	TT23	C10_TT23	C10CV24hST-HSCTT23	SLAM+ MEP	Royalblue	7
export_C10 ST-HSC SC3_VC1.csv	145449,2656	116651,0078	6353,897461	60,93034399999999	244,803482	111,833084	15721,72461	113,369545	2267,547607	312,980652	485,15741	5,656529	92,017456	C10	SC3	VC	1	ST-HSC	24h	P+ILs	TT23	C10_TT23	C10VC24hST-HSCTT23	ST-HSC	#deff19	2
export_C11 HSC SC3_CF0.csv	134581,2969	90793,60156	36192,39844	2905,974365	133,90062	4,145077	64,210449	199,49675	693,883545	18,440945000000006	306,969147	4,501599	205,920761	C11	SC3	CF	0	SLAM-HSC	24h	P+ILs	TT23	C11_TT23	C11CF24hSLAM-HSCTT23	SLAM+ MEP	Royalblue	7
export_C11 HSC SC3_VC2.csv.1	99386,3125	40806,39844	3911,14917	649,1999509999998	57,298378	74,392235	9420,09375	140,64115900000002	119,072678	27,707066	160,677292	5,350224	78,191986	C11	SC3	VC	2	SLAM-HSC	24h	P+ILs	TT23	C11_TT23	C11VC24hSLAM-HSCTT23	SLAM+ MEP	Royalblue	7
export_C11 HSC SC3_VC2.csv.2	112300,6172	52697,49609	3794,568115	543,5324099999998	62,771618	80,427628	9161,905273	87,892197	72,68343399999998	16,504765	107,209442	5,332397	185,431351	C11	SC3	VC	2	SLAM-HSC	24h	P+ILs	TT23	C11_TT23	C11VC24hSLAM-HSCTT23	CD16/32- ckit-	Violet	9
export_C11 HSC SC3_Vi1.csv.1	140885,7031	71930,90625	1,608131	950,549805	127,892456	493,959045	16922,0	27,115883	612,54834	112,468346	242,387268	3,1358580000000003	4,483642	C11	SC3	Vi	1	SLAM-HSC	24h	P+ILs	TT23	C11_TT23	C11Vi24hSLAM-HSCTT23	GMP	aqua	5
export_C11 HSC SC3_Vi1.csv.2	129370,1094	73185,04688	0,8834799999999999	763,582764	89,54451800000002	310,822449	16037,24902	117,09851100000002	673,373535	95,469742	257,127899	2,9354310000000003	33,603352	C11	SC3	Vi	1	SLAM-HSC	24h	P+ILs	TT23	C11_TT23	C11Vi24hSLAM-HSCTT23	SLAM+ MEP	Royalblue	7
export_C12 HSC SC3_Vi1.csv	99348,11719	76173,71875	1,891089	441,670807	92,304733	254,942123	13096,7627	129,687592	1034,256226	53,250195	304,744934	3,1069400000000003	85,758011	C12	SC3	Vi	1	SLAM-HSC	24h	P+ILs	TT23	C12_TT23	C12Vi24hSLAM-HSCTT23	SLAM+ MEP	Royalblue	7
export_C2 MPP SC2_CF0.csv	92264,64844	56471,57813	24819,86523	-40,942112	818,405029	177,583267	47,166321	42,132938	790,227478	358,287659	372,967773	4,291029	77,67984	C2	SC2	CF	0	MPP	24h	P	TT23	C2_TT23	C2CF24hMPPTT23	MPP	Limegreen	3
export_C2 MPP SC2_CV0.csv	137046,7031	104006,5234	34246,33594	29,058998	1142,68689	173,34136999999996	14176,35059	108,58046000000002	1288,8927	440,726349	622,316284	6,142056	137,907608	C2	SC2	CV	0	MPP	24h	P	TT23	C2_TT23	C2CV24hMPPTT23	MPP	Limegreen	3
export_C2 MPP SC2_VC1.csv	88312,5	39150,74609	7277,604004000002	-29,636377000000003	1048,28833	206,767258	15209,78027	64,21856700000001	658,838745	512,767029	329,352448	5,688046	170,242126	C2	SC2	VC	1	MPP	24h	P	TT23	C2_TT23	C2VC24hMPPTT23	MPP	Limegreen	3
export_C2 MPP SC2_Vi1.csv	117350,2969	55672,95703	1,672233	46,713043	447,808228	575,5047	15370,83398	92,522484	1033,533691	62,151497	498,810486	3,118337	87,823044	C2	SC2	Vi	1	MPP	24h	P	TT23	C2_TT23	C2Vi24hMPPTT23	GMP	aqua	5
export_C3 ST-HSC SC2_CV1.csv	101124,1484	57739,59375	11461,42969	44,038589	103,727135	140,63374299999998	5714,455078	55,478165	1232,638062	66,511101	310,143127	5,526897	37,998398	C3	SC2	CV	1	ST-HSC	24h	P	TT23	C3_TT23	C3CV24hST-HSCTT23	MEP	Deepskyblue	6
export_C3 ST-HSC SC2_VC0.csv	89504,20313	78599,36719	9379,455078	656,8770139999998	117,325539	206,560989	25563,25586	16,679626000000006	254,621063	121,85498	136,88543700000002	5,925408999999998	13,818447	C3	SC2	VC	0	ST-HSC	24h	P	TT23	C3_TT23	C3VC24hST-HSCTT23	CD16/32- ckit-	Violet	9
export_C3 ST-HSC SC2_Vi2.csv	102534,4766	52717,54297	4,7091910000000015	-11,447954	219,717896	671,221008	9486,433594	142,363113	731,414978	110,843956	739,448059	3,288081	145,846481	C3	SC2	Vi	2	ST-HSC	24h	P	TT23	C3_TT23	C3Vi24hST-HSCTT23	GMP	aqua	5
export_C5 HSC SC2_CF1.csv.1	101714,25	48982,55078	18790,74023	632,830811	43,970051	119,359497	23,600418	175,878357	935,995972	79,529503	226,288116	3,992935	136,34913600000002	C5	SC2	CF	1	SLAM-HSC	24h	P	TT23	C5_TT23	C5CF24hSLAM-HSCTT23	SLAM+ MEP	Royalblue	7
export_C5 HSC SC2_CF1.csv.2	117069,1328	56684,875	20742,08203	1556,485107	112,388855	170,67996200000005	30,291143	0,091237	488,523804	48,680908	252,41246	4,099924	151,614395	C5	SC2	CF	1	SLAM-HSC	24h	P	TT23	C5_TT23	C5CF24hSLAM-HSCTT23	SLAM+ MEP	Royalblue	7
export_C5 HSC SC2_VC1.csv.1	111065,2109	59347,35156	6511,337402	642,087097	141,75874299999995	157,565552	16710,18945	12,515991	587,042053	262,350555	376,887573	5,682771	33,37022	C5	SC2	VC	1	SLAM-HSC	24h	P	TT23	C5_TT23	C5VC24hSLAM-HSCTT23	SLAM-HSC	Red	0
export_C5 HSC SC2_VC1.csv.2	95418,1875	54892,13281	5568,37793	478,292053	95,197029	108,714783	13656,076169999998	92,439827	454,714569	198,106598	365,442627	5,572747	141,772491	C5	SC2	VC	1	SLAM-HSC	24h	P	TT23	C5_TT23	C5VC24hSLAM-HSCTT23	SLAM+ MEP	Royalblue	7
export_C5 HSC SC2_Vi0.csv	131888,8125	69389,53906	1,409339	706,231079	280,943512	186,423798	24298,32227	-60,983376	83,657066	2009,984009	322,185364	3,20644	32,081921	C5	SC2	Vi	0	SLAM-HSC	24h	P	TT23	C5_TT23	C5Vi24hSLAM-HSCTT23	SLAM-HSC	Red	0
export_C6 HSC SC2_CV0.csv	133753,2969	91639,14063	38747,82031	649,474365	180,486252	149,1418	13567,03906	25,589046	541,206421	303,408203	422,518402	6,166489	155,823608	C6	SC2	CV	0	SLAM-HSC	24h	P	TT23	C6_TT23	C6CV24hSLAM-HSCTT23	SLAM-HSC	Red	0
export_C6 HSC SC2_VC0.csv	127219,7578	91942,03906	10781,21484	730,227722	54,2393	95,491165	27519,67188	129,48658799999998	516,8710940000002	71,915878	378,933472	5,990829	144,291351	C6	SC2	VC	0	SLAM-HSC	24h	P	TT23	C6_TT23	C6VC24hSLAM-HSCTT23	SLAM+ MEP	Royalblue	7
export_C6 HSC SC2_Vi1.csv	122355,0156	49675,85156	1,296539	211,861176	91,867668	54,25778199999999	13734,951169999998	45,656971	633,7990110000002	37,824436	212,854202	3,005637	74,98867	C6	SC2	Vi	1	SLAM-HSC	24h	P	TT23	C6_TT23	C6Vi24hSLAM-HSCTT23	MEP	Deepskyblue	6
export_C7 MPP SC3_CF0.csv	147423,0	103236,9375	30830,976560000006	192,190903	1840,080811	470,226959	88,333931	187,310974	1744,7358399999996	486,40863	409,425476	4,550313	34,015007000000004	C7	SC3	CF	0	MPP	24h	P+ILs	TT23	C7_TT23	C7CF24hMPPTT23	MPP	Limegreen	3
export_C7 MPP SC3_CV1.csv	134360,0313	78438,67969	19670,56445	244,801254	1751,320313	1231,393555	8274,238281	286,6635740000001	2578,290527	1137,673462	474,357941	5,806439	80,812225	C7	SC3	CV	1	MPP	24h	P+ILs	TT23	C7_TT23	C7CV24hMPPTT23	MPP	Limegreen	3
export_C7 MPP SC3_VC0.csv	110387,6094	67256,00781	8464,227539	16,148716	432,161682	685,8828129999998	19972,33203	85,368477	3195,405518	291,656982	320,0078430000001	5,818086	104,672028	C7	SC3	VC	0	MPP	24h	P+ILs	TT23	C7_TT23	C7VC24hMPPTT23	ST-HSC	#deff19	2
export_C8 MPP SC3_CV1.csv.1	120730,0078	70519,01563	15373,9668	519,971558	296,467285	225,168533	6881,384765999999	64,103951	3426,208008	502,425201	256,544739	5,674151	4,011469	C8	SC3	CV	1	MPP	24h	P+ILs	TT23	C8_TT23	C8CV24hMPPTT23	SLAM-HSC	Red	0
export_C8 MPP SC3_CV1.csv.2	119686,9375	62034,125	13667,55566	514,8026120000002	253,79393	170,388824	5690,293457	150,72306799999996	3570,229248	631,8690190000002	340,555054	5,579656	216,751129	C8	SC3	CV	1	MPP	24h	P+ILs	TT23	C8_TT23	C8CV24hMPPTT23	SLAM-HSC	Red	0
export_C8 MPP SC3_VC0.csv	99572,71094	59794,01953	8184,649901999999	151,381714	1099,965942	132,181	17928,46875	96,529129	2293,981445	1330,481079	255,486923	5,774618	117,820679	C8	SC3	VC	0	MPP	24h	P+ILs	TT23	C8_TT23	C8VC24hMPPTT23	MPP	Limegreen	3
export_C9 ST-HSC SC3_VC1.csv.1	158645,1875	116037,3203	5441,397461	-52,278679	158,44139099999995	3049,815674	12596,85449	15,982248	1518,632324	148,16949499999996	625,5750730000002	5,540869	22,717989000000006	C9	SC3	VC	1	ST-HSC	24h	P+ILs	TT23	C9_TT23	C9VC24hST-HSCTT23	GMP	aqua	5
export_C9 ST-HSC SC3_VC1.csv.2	150616,1406	90461,71875	4933,599121	85,32418100000002	197,673386	1380,521118	10477,68945	284,659851	1420,689331	67,794327	534,668945	5,454218	121,363945	C9	SC3	VC	1	ST-HSC	24h	P+ILs	TT23	C9_TT23	C9VC24hST-HSCTT23	GMP	aqua	5
export_C9 ST-HSC SC3_Vi1.csv	106793,8047	71127,42188	0,971509	102,241974	177,84083600000002	220,102661	15035,48145	120,015076	2215,088379	579,854736	234,238525	2,944791	152,154953	C9	SC3	Vi	1	ST-HSC	24h	P+ILs	TT23	C9_TT23	C9Vi24hST-HSCTT23	ST-HSC	#deff19	2
export_D10 ST-HSC SC3_CV1.csv.1	88508,41406	63692,51563	13663,62695	91,937065	116,741684	329,2211910000001	4974,864746	194,228104	1516,953491	78,86335	342,354919	5,538306	21,186758	D10	SC3	CV	1	ST-HSC	24h	P+ILs	TT23	D10_TT23	D10CV24hST-HSCTT23	MEP	Deepskyblue	6
export_D10 ST-HSC SC3_CV1.csv.2	114993,9688	49194,77734	12826,37402	87,031693	94,369614	299,7487490000001	4758,6245119999985	134,55719	1706,018555	93,212898	278,772552	5,5052400000000015	36,678268	D10	SC3	CV	1	ST-HSC	24h	P+ILs	TT23	D10_TT23	D10CV24hST-HSCTT23	MEP	Deepskyblue	6
export_D10 ST-HSC SC3_Vi0.csv	120431,1797	91097,57031	0,38663	178,38038600000004	143,553741	638,895386	21927,01563	133,680603	2235,217285	69,859337	222,754608	2,77771	124,748711	D10	SC3	Vi	0	ST-HSC	24h	P+ILs	TT23	D10_TT23	D10Vi24hST-HSCTT23	GMP	aqua	5
export_D11 HSC SC3_CF0.csv	105263,7891	60828,82422	19354,18164	1430,748657	67,469841	25,731524	22,236422	57,933285	14,271771	375,129578	263,844971	3,983726	197,904495	D11	SC3	CF	0	SLAM-HSC	24h	P+ILs	TT23	D11_TT23	D11CF24hSLAM-HSCTT23	SLAM-HSC	Red	0
export_D11 HSC SC3_CV0.csv	101039,9688	53704,21484	27537,5293	1545,4104	85,71333299999998	98,079597	11240,7334	43,145702	246,2117	29,088425	322,1226200000001	6,003845	131,09552	D11	SC3	CV	0	SLAM-HSC	24h	P+ILs	TT23	D11_TT23	D11CV24hSLAM-HSCTT23	SLAM+ MEP	Royalblue	7
export_D11 HSC SC3_Vi0.csv	152274,1719	108293,5	0,439622	2035,892334	62,118725	897,0695800000002	26722,87891	27,956018	1107,663574	116,494293	646,780823	2,877898	132,816071	D11	SC3	Vi	0	SLAM-HSC	24h	P+ILs	TT23	D11_TT23	D11Vi24hSLAM-HSCTT23	GMP	aqua	5
export_D12 HSC SC3_CV1.csv	135753,9219	90367,38281	17495,63281	680,398682	74,82399699999998	760,768494	7134,962890999999	180,298721	1278,5974119999996	125,852722	216,467453	5,724964	20,310223	D12	SC3	CV	1	SLAM-HSC	24h	P+ILs	TT23	D12_TT23	D12CV24hSLAM-HSCTT23	GMP	aqua	5
export_D12 HSC SC3_VC1.csv.1	104485,9844	52035,45313	8013,282715	83,258041	133,432526	92,64444	16389,375	-34,103493	-12,989933	5786,193848	369,952942	5,740557	68,85347	D12	SC3	VC	1	SLAM-HSC	24h	P+ILs	TT23	D12_TT23	D12VC24hSLAM-HSCTT23	ST-HSC	#deff19	2
export_D12 HSC SC3_VC1.csv.2	97984,60938	63907,94141	8816,737305	1545,963745	89,627998	202,759384	19162,41406	-153,484711	-15,371696	5448,756836	407,846741	5,817904	128,243149	D12	SC3	VC	1	SLAM-HSC	24h	P+ILs	TT23	D12_TT23	D12VC24hSLAM-HSCTT23	SLAM-HSC	Red	0
export_D12 HSC SC3_Vi0.csv	125964,3125	80749,4375	3,420836	438,729614	193,159607	316,01001	28752,64063	-253,156296	145,108871	4585,569824	124,783958	3,53045	77,847137	D12	SC3	Vi	0	SLAM-HSC	24h	P+ILs	TT23	D12_TT23	D12Vi24hSLAM-HSCTT23	SLAM-HSC	Red	0
export_D2 MPP SC2_VC1.csv.1	105518,6953	52399,20313	6745,109375	-42,960392	850,1764529999998	208,012848	14049,28223	131,317596	124,824318	1667,079346	296,198486	5,640338	83,137062	D2	SC2	VC	1	MPP	24h	P	TT23	D2_TT23	D2VC24hMPPTT23	MPP	Limegreen	3
export_D2 MPP SC2_VC1.csv.2	117469,4609	76909,51563	7956,383301000002	76,781868	1033,672729	105,049957	18532,73242	-8,637755	269,866577	1750,837036	353,741333	5,776112	175,814774	D2	SC2	VC	1	MPP	24h	P	TT23	D2_TT23	D2VC24hMPPTT23	MPP	Limegreen	3
export_D3 ST-HSC SC2_CV0.csv	108599,7813	58805,60547	23557,35547	197,161453	406,188904	240,771484	9727,583008	18,515121	84,410599	745,439575	418,639099	5,911506	86,86913299999998	D3	SC2	CV	0	ST-HSC	24h	P	TT23	D3_TT23	D3CV24hST-HSCTT23	ST-HSC	#deff19	2
export_D4 ST-HSC SC2_VC0.csv	143768,7031	87988,55469	7141,839355	32,474068	393,85141	261,292664	19354,93555	72,115852	1471,534058	237,284851	584,82782	5,756275	70,045799	D4	SC2	VC	0	ST-HSC	24h	P	TT23	D4_TT23	D4VC24hST-HSCTT23	ST-HSC	#deff19	2
export_D4 ST-HSC SC2_Vi0.csv	112276,9375	52298,36719	0,25615	244,870132	247,757736	-14,852228	22655,43555	96,291153	34,61459	336,525391	219,056549	2,661315	101,877686	D4	SC2	Vi	0	ST-HSC	24h	P	TT23	D4_TT23	D4Vi24hST-HSCTT23	ST-HSC	#deff19	2
export_D5 HSC SC2_CF1.csv	110263,5781	58177,30469	19186,67383	615,853943	96,477898	85,938347	18,512508	130,649963	729,3632809999998	44,297634	189,413895	3,924771	44,853489	D5	SC2	CF	1	SLAM-HSC	24h	P	TT23	D5_TT23	D5CF24hSLAM-HSCTT23	SLAM+ MEP	Royalblue	7
export_D5 HSC SC2_CV1.csv	106633,7031	51162,98047	16847,23438	786,180969	83,701073	134,320801	7741,526855	-2,446169	34,158039	13,610804000000002	333,707245	5,738423	168,305038	D5	SC2	CV	1	SLAM-HSC	24h	P	TT23	D5_TT23	D5CV24hSLAM-HSCTT23	SLAM+ MEP	Royalblue	7
export_D5 HSC SC2_VC0.csv	135711,7969	91230,10156	13799,6416	1085,868164	295,717346	222,899048	27175,61719	-78,653534	63,059559	2517,514404	436,548767	6,062767	145,993271	D5	SC2	VC	0	SLAM-HSC	24h	P	TT23	D5_TT23	D5VC24hSLAM-HSCTT23	SLAM-HSC	Red	0
export_D6 HSC SC2_CF0.csv	136076,6719	92476,35938	25185,77539	1158,797241	24,018753	34,96236	30,920071000000004	218,028275	559,9948730000001	111,706764	396,322021	4,165846	190,975037	D6	SC2	CF	0	SLAM-HSC	24h	P	TT23	D6_TT23	D6CF24hSLAM-HSCTT23	SLAM+ MEP	Royalblue	7
export_D6 HSC SC2_Vi0.csv	134272,4063	103764,2969	5,143721	2107,147705	45,054821	41,759686	18917,98828	161,856277	190,011856	44,581215	258,735657	3,527156	69,572983	D6	SC2	Vi	0	SLAM-HSC	24h	P	TT23	D6_TT23	D6Vi24hSLAM-HSCTT23	SLAM+ MEP	Royalblue	7
export_D7 MPP SC3_CF0.csv	118497,5859	79068,92969	22113,76953	-27,55316	2816,604004	211,126785	81,784836	74,268539	1803,552124	1365,869751	341,956757	4,424604	162,985153	D7	SC3	CF	0	MPP	24h	P+ILs	TT23	D7_TT23	D7CF24hMPPTT23	MPP	Limegreen	3
export_D7 MPP SC3_CV1.csv	113686,6797	44145,04688	18169,33789	464,913635	534,967712	150,118729	6638,303711	-126,095398	329,4399410000001	4196,927734000001	202,845749	5,71441	36,145866	D7	SC3	CV	1	MPP	24h	P+ILs	TT23	D7_TT23	D7CV24hMPPTT23	SLAM+ Flt3+	seagreen	4
export_D7 MPP SC3_VC0.csv	128258,0156	81111,26563	9122,204102	334,402252	232,56704700000003	115,198227	17057,25586	179,110107	1051,848999	426,478912	463,04718	5,792625	23,754307	D7	SC3	VC	0	MPP	24h	P+ILs	TT23	D7_TT23	D7VC24hMPPTT23	SLAM-HSC	Red	0
export_E10 ST-HSC SC3_CF0.csv	124841,6719	58494,48828	27390,57227	750,032715	474,158295	103,072067	31,205544	12,454571	190,152466	1978,259521	132,151276	4,194439	162,97258	E10	SC3	CF	0	ST-HSC	24h	P+ILs	TT23	E10_TT23	E10CF24hST-HSCTT23	SLAM-HSC	Red	0
export_E10 ST-HSC SC3_CV1.csv.1	127398,3203	62589,84766	15566,85156	54,699947	101,878181	100,709328	6058,194824	138,269714	2139,459473	114,394379	318,2342220000001	5,638854	110,940117	E10	SC3	CV	1	ST-HSC	24h	P+ILs	TT23	E10_TT23	E10CV24hST-HSCTT23	MEP	Deepskyblue	6
export_E10 ST-HSC SC3_CV1.csv.2	130777,9063	58319,58984	16561,99805	97,119499	84,282387	140,171494	6545,216309	119,858559	1937,140503	182,67482	303,744476	5,681629	168,22753899999995	E10	SC3	CV	1	ST-HSC	24h	P+ILs	TT23	E10_TT23	E10CV24hST-HSCTT23	MEP	Deepskyblue	6
export_E11 HSC SC3_CF1.csv.1	118722,5547	56667,26172	15929,59863	697,054199	139,749588	63,879608	33,874195	144,643341	673,081238	85,388542	335,4731450000001	4,053188	106,968185	E11	SC3	CF	1	SLAM-HSC	24h	P+ILs	TT23	E11_TT23	E11CF24hSLAM-HSCTT23	SLAM+ MEP	Royalblue	7
export_E11 HSC SC3_CF1.csv.2	129032,1875	83141,85938	17255,26563	499,637177	104,083908	168,018204	40,74332	100,890785	734,3742679999998	71,824501	254,38385	4,1344379999999985	148,22316	E11	SC3	CF	1	SLAM-HSC	24h	P+ILs	TT23	E11_TT23	E11CF24hSLAM-HSCTT23	SLAM+ MEP	Royalblue	7
export_E11 HSC SC3_CV1.csv	106782,125	69140,89063	16184,66895	2324,2346190000007	73,456238	1494,560913	10135,84766	34,81089	852,3952029999998	45,119068	178,53561399999995	5,808856	2,57626	E11	SC3	CV	1	SLAM-HSC	24h	P+ILs	TT23	E11_TT23	E11CV24hSLAM-HSCTT23	GMP	aqua	5
export_E2 MPP SC2_VC0.csv	97711,35938	81128,16406	11260,32715	89,533485	1515,850586	292,837067	29894,945310000006	61,520561	812,3737179999998	392,537262	358,610107	6,029605	6,451835	E2	SC2	VC	0	MPP	24h	P	TT23	E2_TT23	E2VC24hMPPTT23	MPP	Limegreen	3
export_E3 ST-HSC SC2_CF0.csv	148618,6406	85160,32031	32361,066410000003	119,934952	126,848434	105,836754	50,194973	144,74316399999995	1258,8984380000004	192,286118	364,249023	4,391616	163,014206	E3	SC2	CF	0	ST-HSC	24h	P	TT23	E3_TT23	E3CF24hST-HSCTT23	MEP	Deepskyblue	6
export_E3 ST-HSC SC2_CV1.csv	106761,3125	50379,21094	16754,21094	576,612	137,725189	198,442932	7567,164062999998	63,515579	845,8619380000001	167,403549	732,647583	5,729727	220,032852	E3	SC2	CV	1	ST-HSC	24h	P	TT23	E3_TT23	E3CV24hST-HSCTT23	SLAM+ MEP	Royalblue	7
export_E3 ST-HSC SC2_Vi0.csv	121348,5	72359,80469	1,396123	145,265427	207,892242	21,247816	22573,05859	106,595528	165,38111899999996	165,01998899999995	352,6492	3,18093	108,231567	E3	SC2	Vi	0	ST-HSC	24h	P	TT23	E3_TT23	E3Vi24hST-HSCTT23	MEP	Deepskyblue	6
export_E4 ST-HSC SC2_VC1.csv	101322,1875	49134,84766	7178,882812999998	71,088234	442,360962	138,646866	14872,18359	99,223602	342,356598	245,622421	347,3417970000001	5,676959	44,444431	E4	SC2	VC	1	ST-HSC	24h	P	TT23	E4_TT23	E4VC24hST-HSCTT23	ST-HSC	#deff19	2
export_E5 HSC SC2_CV1.csv.1	118171,0547	51931,54297	12218,65137	360,02829	59,812885	190,808624	5001,226074	2,259605	880,003357	84,992134	141,302597	5,505604	24,122324	E5	SC2	CV	1	SLAM-HSC	24h	P	TT23	E5_TT23	E5CV24hSLAM-HSCTT23	CD16/32- ckit-	Violet	9
export_E5 HSC SC2_CV1.csv.2	105323,875	52849,15234	13910,24121	291,595978	95,057274	136,298981	6189,394531	44,867096	874,969177	67,858009	311,039368	5,61088	115,695084	E5	SC2	CV	1	SLAM-HSC	24h	P	TT23	E5_TT23	E5CV24hSLAM-HSCTT23	MEP	Deepskyblue	6
export_E5 HSC SC2_VC0.csv	95243,85156	49556,07031	15961,16406	2254,413574	156,237061	110,677254	37765,52734	29,768087	7,490461	1081,907593	218,084656	6,208511	191,151581	E5	SC2	VC	0	SLAM-HSC	24h	P	TT23	E5_TT23	E5VC24hSLAM-HSCTT23	SLAM-HSC	Red	0
export_E5 HSC SC2_Vi0.csv	160189,7188	128821,7031	1,838979	105,042313	141,526657	166,066971	22582,50586	133,316498	1648,342651	94,270569	322,885468	3,265666	113,579483	E5	SC2	Vi	0	SLAM-HSC	24h	P	TT23	E5_TT23	E5Vi24hSLAM-HSCTT23	MEP	Deepskyblue	6
export_E6 HSC SC2_CF1.csv	117499,4141	66629,91406	14966,15137	204,428299	97,77626	39,386009	31,196558000000003	97,590172	251,440643	311,087158	368,278015	4,008742	1,352744	E6	SC2	CF	1	SLAM-HSC	24h	P	TT23	E6_TT23	E6CF24hSLAM-HSCTT23	ST-HSC	#deff19	2
export_E7 MPP SC3_CV0.csv	98499,17188	44471,06641	22452,10547	188,592056	1087,776611	323,268158	8786,769531	5,100717	404,706909	194,343307	243,412506	5,865512	104,39122	E7	SC3	CV	0	MPP	24h	P+ILs	TT23	E7_TT23	E7CV24hMPPTT23	MEP	Deepskyblue	6
export_E7 MPP SC3_Vi0.csv	127731,4297	79955,27344	8,297832000000001	46,220425	1665,257446	422,94705199999987	28330,79883	-25,296059	1917,112183	1192,382568	252,289459	3,798028	139,490036	E7	SC3	Vi	0	MPP	24h	P+ILs	TT23	E7_TT23	E7Vi24hMPPTT23	MPP	Limegreen	3
export_E9 ST-HSC SC3_CF0.csv	121243,2578	68278,03906	28425,49414	631,564819	143,485443	133,14840700000002	41,832798	39,006058	97,893448	1263,328491	146,220215	4,295833	183,953796	E9	SC3	CF	0	ST-HSC	24h	P+ILs	TT23	E9_TT23	E9CF24hST-HSCTT23	SLAM-HSC	Red	0
export_E9 ST-HSC SC3_VC0.csv	148912,1563	106714,7734	9644,094727	466,07959000000005	268,654785	49,5704	29902,81055	7,5858729999999985	1124,627197	1491,672852	231,627731	5,982105000000002	143,343491	E9	SC3	VC	0	ST-HSC	24h	P+ILs	TT23	E9_TT23	E9VC24hST-HSCTT23	SLAM-HSC	Red	0
export_F10 ST-HSC SC3_CF0.csv	157830,8594	87786,26563	22020,34375	166,819839	107,915703	559,555054	75,266716	110,29792	1416,828613	198,500946	261,459381	4,397799	53,51199	F10	SC3	CF	0	ST-HSC	24h	P+ILs	TT23	F10_TT23	F10CF24hST-HSCTT23	GMP	aqua	5
export_F10 ST-HSC SC3_CV0.csv	121615,2266	87124,03906	24123,01953	301,576538	517,840454	326,858734	10390,03223	-66,921272	331,027679	1583,987427	136,547394	5,939024	32,438435	F10	SC3	CV	0	ST-HSC	24h	P+ILs	TT23	F10_TT23	F10CV24hST-HSCTT23	SLAM+ Flt3+	seagreen	4
export_F10 ST-HSC SC3_Vi1.csv.1	159272,0781	162000,4844	13,674878	902,657043	813,4161379999998	757,3479	20382,58594	1236,4279789999996	490,3793950000001	-38,64854	156,073135	3,850326	75,60592700000002	F10	SC3	Vi	1	ST-HSC	24h	P+ILs	TT23	F10_TT23	F10Vi24hST-HSCTT23	GMP	aqua	5
export_F10 ST-HSC SC3_Vi1.csv.2	115683,8125	74887,29688	0,814192	509,631012	289,655731	141,748642	22894,90234	-169,221786	20,918049	3176,94458	255,772141	3,019675	103,020164	F10	SC3	Vi	1	ST-HSC	24h	P+ILs	TT23	F10_TT23	F10Vi24hST-HSCTT23	SLAM-HSC	Red	0
export_F11 HSC SC3_CV0.csv	109730,7109	71952,89063	27352,80859	387,436493	212,479309	-24,860476	12532,23828	185,688217	87,198029	1650,005859	205,17128	6,035178	203,941879	F11	SC3	CV	0	SLAM-HSC	24h	P+ILs	TT23	F11_TT23	F11CV24hSLAM-HSCTT23	SLAM-HSC	Red	0
export_F11 HSC SC3_VC0.csv	126199,8828	76831,25781	9568,158203	2162,589355	127,224869	116,437469	25677,46094	41,342205	99,534653	639,705994	175,21821599999996	5,9328949999999985	141,968658	F11	SC3	VC	0	SLAM-HSC	24h	P+ILs	TT23	F11_TT23	F11VC24hSLAM-HSCTT23	SLAM-HSC	Red	0
export_F11 HSC SC3_Vi0.csv	114067,6094	69645,21094	1,131754	840,740295	132,176392	35,796112	42339,57031	7,339639999999998	628,596191	951,55072	225,220963	3,3096120000000004	46,67792100000001	F11	SC3	Vi	0	SLAM-HSC	24h	P+ILs	TT23	F11_TT23	F11Vi24hSLAM-HSCTT23	SLAM-HSC	Red	0
export_F12 HSC SC3_CF0.csv	151479,2188	113325,5156	33616,14453	1080,990967	137,916962	-12,594522	61,533749	146,105698	180,220551	1076,162598	263,703735	4,465847	72,539055	F12	SC3	CF	0	SLAM-HSC	24h	P+ILs	TT23	F12_TT23	F12CF24hSLAM-HSCTT23	SLAM-HSC	Red	0
export_F12 HSC SC3_CV0.csv	100567,0391	56807,65234	25178,42383	1788,722046	45,640648	93,500648	10272,42871	33,2714	67,821663	-35,68751500000001	104,394524	5,948678	205,361176	F12	SC3	CV	0	SLAM-HSC	24h	P+ILs	TT23	F12_TT23	F12CV24hSLAM-HSCTT23	CD16/32- ckit-	Violet	9
export_F12 HSC SC3_VC1.csv	130631,625	95092,73438	6874,644531	1230,907959	60,591873	101,370171	17241,74414	53,175945	789,6083980000002	77,870003	360,7075200000001	5,709061	3,541209	F12	SC3	VC	1	SLAM-HSC	24h	P+ILs	TT23	F12_TT23	F12VC24hSLAM-HSCTT23	SLAM+ MEP	Royalblue	7
export_F2 MPP SC2_VC0.csv	128851,1484	91267,78906	9583,444336	94,355652	500,88107300000013	109,254654	26650,16211	-28,408613	646,596069	1699,809082	352,820709	5,944803	5528289,0	F2	SC2	VC	0	MPP	24h	P	TT23	F2_TT23	F2VC24hMPPTT23	MPP	Limegreen	3
export_F3 ST-HSC SC2_CF0.csv	132694,8594	82364,89844	27434,79688	230,788635	146,121735	206,461914	45,127884	99,448608	1210,334106	396,240875	414,605194	4,308222	77,92333199999999	F3	SC2	CF	0	ST-HSC	24h	P	TT23	F3_TT23	F3CF24hST-HSCTT23	ST-HSC	#deff19	2
export_F3 ST-HSC SC2_CV1.csv.1	107279,4375	47494,75781	16034,63379	120,732574	245,004349	438,139557	7469,380859000001	137,448639	745,435425	131,158752	354,1953430000001	5,7122519999999986	43,811192	F3	SC2	CV	1	ST-HSC	24h	P	TT23	F3_TT23	F3CV24hST-HSCTT23	GMP	aqua	5
export_F3 ST-HSC SC2_CV1.csv.2	124233,9297	50635,44141	15693,513669999998	81,734032	172,582077	650,3419190000002	7998,359863	68,034042	721,684143	140,885147	380,02417	5,726661	95,975891	F3	SC2	CV	1	ST-HSC	24h	P	TT23	F3_TT23	F3CV24hST-HSCTT23	GMP	aqua	5
export_F3 ST-HSC SC2_VC1.csv.1	82638,92188	46948,63281	5065,803711	180,05513	75,003586	61,961025	11294,20313	116,91256	46,681133	37,454342	197,211548	5,485384	6,270989	F3	SC2	VC	1	ST-HSC	24h	P	TT23	F3_TT23	F3VC24hST-HSCTT23	MEP	Deepskyblue	6
export_F3 ST-HSC SC2_VC1.csv.2	83437,79688	58761,92969	5427,574707	183,921341	70,263138	37,119473	12841,74121	109,385216	56,903675	40,194672	251,767151	5,546001	168,901703	F3	SC2	VC	1	ST-HSC	24h	P	TT23	F3_TT23	F3VC24hST-HSCTT23	MEP	Deepskyblue	6
export_F3 ST-HSC SC2_Vi1.csv	117043,4531	65274,05859	1,505185	164,85759	102,851006	65,010452	16516,15625	104,903198	584,1604	79,97976700000002	289,6031490000001	3,108087	145,978241	F3	SC2	Vi	1	ST-HSC	24h	P	TT23	F3_TT23	F3Vi24hST-HSCTT23	MEP	Deepskyblue	6
export_F4 ST-HSC SC2_Vi0.csv	164973,6406	130552,0625	2,545429	88,421989	131,119339	128,721115	28571,63477	206,851059	3135,927734	369,82074	513,733337	3,4377379999999995	86,464119	F4	SC2	Vi	0	ST-HSC	24h	P	TT23	F4_TT23	F4Vi24hST-HSCTT23	ST-HSC	#deff19	2
export_F5 HSC SC2_CF0.csv	146094,6875	98119,24219	31792,785160000003	1497,735352	42,515026	480,269012	43,09637100000001	229,78067	562,325745	131,887497	205,696457	4,3393510000000015	47,090469	F5	SC2	CF	0	SLAM-HSC	24h	P	TT23	F5_TT23	F5CF24hSLAM-HSCTT23	GMP	aqua	5
export_F5 HSC SC2_CV0.csv	117236,6016	86448,71094	26367,57422	453,079102	93,800575	191,832275	13108,97168	113,979637	820,578552	126,303223	209,663025	6,037729	190,199051	F5	SC2	CV	0	SLAM-HSC	24h	P	TT23	F5_TT23	F5CV24hSLAM-HSCTT23	SLAM+ MEP	Royalblue	7
export_F5 HSC SC2_VC0.csv	132880,4844	76180,5	10557,47754	1211,856323	64,942955	128,699448	26022,72656	-9,6057	60,70126	49,051022	168,63308700000005	5,967213	203,883041	F5	SC2	VC	0	SLAM-HSC	24h	P	TT23	F5_TT23	F5VC24hSLAM-HSCTT23	SLAM+ MEP	Royalblue	7
export_F6 HSC SC2_CV0.csv	166614,2656	88987,64844	27357,55078	554,760986	40,705894	72,465858	12627,40039	84,723518	344,939606	121,345772	227,522461	6,037554	12,980522	F6	SC2	CV	0	SLAM-HSC	24h	P	TT23	F6_TT23	F6CV24hSLAM-HSCTT23	SLAM+ MEP	Royalblue	7
export_F6 HSC SC2_Vi0.csv	128015,5078	102349,0	-0,035051	706,867737	186,2258	42,39938	29518,83594	148,676544	95,558662	1286,624023	363,073792	0,0	141,948456	F6	SC2	Vi	0	SLAM-HSC	24h	P	TT23	F6_TT23	F6Vi24hSLAM-HSCTT23	SLAM-HSC	Red	0
export_F7 MPP SC3_CV1.csv	95966,33594	98680,72656	21645,56055	228,210449	819,058228	577,502625	7751,324706999999	218,183609	2462,548828	521,9990230000002	443,134491	5,815773	54,320618	F7	SC3	CV	1	MPP	24h	P+ILs	TT23	F7_TT23	F7CV24hMPPTT23	MPP	Limegreen	3
export_F7 MPP SC3_VC0.csv	111674,0078	77815,54688	8499,96875	65,88775600000001	752,99353	451,919464	20554,3418	60,967113	1050,863159	123,084534	441,064545	5,828201	225,125107	F7	SC3	VC	0	MPP	24h	P+ILs	TT23	F7_TT23	F7VC24hMPPTT23	GMP	aqua	5
export_F7 MPP SC3_Vi0.csv	124757,1953	65930,75	3,696661	126,497169	1127,982544	887,5146480000002	21185,62305	186,565506	2322,230225	296,51062	565,991943	3,460475	182,453003	F7	SC3	Vi	0	MPP	24h	P+ILs	TT23	F7_TT23	F7Vi24hMPPTT23	MPP	Limegreen	3
export_F9 ST-HSC SC3_CF0.csv	104962,375	63189,75781	24706,5293	86,39843	180,188995	133,018051	37,255016	33,536144	920,308411	903,746704	267,900604	4,217182	100,120453	F9	SC3	CF	0	ST-HSC	24h	P+ILs	TT23	F9_TT23	F9CF24hST-HSCTT23	ST-HSC	#deff19	2
export_F9 ST-HSC SC3_Vi0.csv	133151,9531	90247,14063	0,049422	482,2543950000001	418,256836	254,056519	37490,48828	-208,185776	235,01741	6830,809081999999	137,319077	2,310714	29,372959	F9	SC3	Vi	0	ST-HSC	24h	P+ILs	TT23	F9_TT23	F9Vi24hST-HSCTT23	SLAM-HSC	Red	0
export_G10 ST-HSC SC3_CF0.csv	112819,8594	83439,10156	22691,48242	-72,651726	503,93981900000006	169,167358	50,24511	102,10601	1757,652588	1430,391235	315,331024	4,282915	50,260723	G10	SC3	CF	0	ST-HSC	24h	P+ILs	TT23	G10_TT23	G10CF24hST-HSCTT23	MPP	Limegreen	3
export_G11 HSC SC3_Vi1.csv.1	131063,0625	80700,69531	1,034836	297,698914	93,343239	93,865158	18369,90625	152,52801499999995	1411,529785	71,300926	177,559296	3,025695	24,382851	G11	SC3	Vi	1	SLAM-HSC	24h	P+ILs	TT23	G11_TT23	G11Vi24hSLAM-HSCTT23	MEP	Deepskyblue	6
export_G11 HSC SC3_Vi1.csv.2	129365,2734	85866,3125	1,737455	392,785522	42,122883	46,793308	19384,32813	209,77412400000003	1428,6408689999996	62,938126	146,022995	3,20133	154,313477	G11	SC3	Vi	1	SLAM-HSC	24h	P+ILs	TT23	G11_TT23	G11Vi24hSLAM-HSCTT23	CD16/32- ckit-	Violet	9
export_G12 HSC SC3_CF0.csv	107288,7813	90039,5	28829,76367	1143,705688	182,655258	12,78902	49,983181	59,331169	89,647736	1840,165527	190,965027	4,3548339999999985	168,816879	G12	SC3	CF	0	SLAM-HSC	24h	P+ILs	TT23	G12_TT23	G12CF24hSLAM-HSCTT23	SLAM-HSC	Red	0
export_G12 HSC SC3_CV0.csv	110433,4297	68539,41406	25616,21289	3895,310791	152,155869	110,857956	10960,81152	-21,263041	1,834648	1065,345093	221,213608	5,973891	173,682159	G12	SC3	CV	0	SLAM-HSC	24h	P+ILs	TT23	G12_TT23	G12CV24hSLAM-HSCTT23	SLAM-HSC	Red	0
export_G12 HSC SC3_VC1.csv.1	105665,6094	45779,96875	4603,491211	394,183685	111,255074	50,39011	16107,46875	163,38284299999995	529,120667	34,547432	113,641502	5,565012	42,415565	G12	SC3	VC	1	SLAM-HSC	24h	P+ILs	TT23	G12_TT23	G12VC24hSLAM-HSCTT23	CD16/32- ckit-	Violet	9
export_G12 HSC SC3_VC1.csv.2	110488,4219	40860,44141	4937,435059	291,744873	70,569992	119,552368	17513,18359	88,83208499999998	589,7813110000002	46,582638	136,08522	5,612212	168,33139	G12	SC3	VC	1	SLAM-HSC	24h	P+ILs	TT23	G12_TT23	G12VC24hSLAM-HSCTT23	CD16/32- ckit-	Violet	9
export_G12 HSC SC3_Vi0.csv	101141,5547	78089,36719	0,009939	1720,54248	105,221313	105,134506	26196,22656	-59,63868000000001	17,947607	3561,122559000001	119,598869	1,708062	188,293533	G12	SC3	Vi	0	SLAM-HSC	24h	P+ILs	TT23	G12_TT23	G12Vi24hSLAM-HSCTT23	SLAM-HSC	Red	0
export_G2 MPP SC2_CF0.csv	138130,5313	79831,36719	28089,27148	101,532082	702,7774049999998	336,743652	56,221642	103,062935	912,205139	43,089294	315,227386	4,382962	196,860336	G2	SC2	CF	0	MPP	24h	P	TT23	G2_TT23	G2CF24hMPPTT23	MEP	Deepskyblue	6
export_G3 ST-HSC SC2_CF0.csv	115808,6094	84341,83594	40326,47656	313,959961	89,45701600000002	45,301517	27,551491	119,377686	699,044678	84,528595	258,756653	4,274981	1,466465	G3	SC2	CF	0	ST-HSC	24h	P	TT23	G3_TT23	G3CF24hST-HSCTT23	SLAM+ MEP	Royalblue	7
export_G3 ST-HSC SC2_VC0.csv	169625,0625	116415,8672	12023,57227	43,34948	191,718399	930,152588	32865,01953	148,25238000000004	1822,235107	233,089706	946,908875	6,078833	29,852276	G3	SC2	VC	0	ST-HSC	24h	P	TT23	G3_TT23	G3VC24hST-HSCTT23	ST-HSC	#deff19	2
export_G3 ST-HSC SC2_Vi0.csv	163254,9531	120505,0625	0,915322	41,838577	281,276337	122,811806	28829,61914	138,792038	1406,895264	421,198364	631,768921	3,126411	81,122864	G3	SC2	Vi	0	ST-HSC	24h	P	TT23	G3_TT23	G3Vi24hST-HSCTT23	ST-HSC	#deff19	2
export_G4 ST-HSC SC2_VC1.csv	183592,0625	124820,7578	5437,252441	43,27113	97,616394	5142,418945	12487,82227	-200,874084	520,839233	-61,116501	252,106583	5,537966	157,826828	G4	SC2	VC	1	ST-HSC	24h	P	TT23	G4_TT23	G4VC24hST-HSCTT23	GMP	aqua	5
export_G5 HSC SC2_CF0.csv	123846,625	79286,27344	22294,41602	1025,908813	82,958626	54,09967	48,940304	101,614227	920,494873	284,832153	206,376831	4,269413	109,739456	G5	SC2	CF	0	SLAM-HSC	24h	P	TT23	G5_TT23	G5CF24hSLAM-HSCTT23	SLAM-HSC	Red	0
export_G5 HSC SC2_CV0.csv	118902,3984	70114,63281	26922,93945	609,717224	213,65409900000003	22,154369	12604,33496	84,008583	88,873184	680,370178	353,058838	6,032075	77,799095	G5	SC2	CV	0	SLAM-HSC	24h	P	TT23	G5_TT23	G5CV24hSLAM-HSCTT23	SLAM-HSC	Red	0
export_G5 HSC SC2_VC0.csv	121741,7188	74529,38281	9252,175781	112,459473	202,809647	128,559875	20209,58008	96,524551	57,634903	2072,347168	278,341217	5,8490470000000006	79,35746800000003	G5	SC2	VC	0	SLAM-HSC	24h	P	TT23	G5_TT23	G5VC24hSLAM-HSCTT23	ST-HSC	#deff19	2
export_G5 HSC SC2_Vi1.csv.1	120828,3125	57016,39453	1,50135	527,116272	93,97831	117,628433	17704,73633	161,815079	499,146484	31,796457	422,369446	3,128644	9,912462	G5	SC2	Vi	1	SLAM-HSC	24h	P	TT23	G5_TT23	G5Vi24hSLAM-HSCTT23	SLAM+ MEP	Royalblue	7
export_G5 HSC SC2_Vi1.csv.2	116390,5234	66804,07031	1,225084	574,1570429999998	97,990799	105,703606	17851,85547	119,960823	675,370483	72,411385	320,54892	3,068737	59,246593	G5	SC2	Vi	1	SLAM-HSC	24h	P	TT23	G5_TT23	G5Vi24hSLAM-HSCTT23	SLAM+ MEP	Royalblue	7
export_G6 HSC SC2_CV1.csv.1	118898,25	61246,79688	15032,919919999998	379,109375	83,097252	112,168945	6294,822754	131,595642	790,512512	174,779022	228,273987	5,639903	81,60279799999998	G6	SC2	CV	1	SLAM-HSC	24h	P	TT23	G6_TT23	G6CV24hSLAM-HSCTT23	SLAM+ MEP	Royalblue	7
export_G6 HSC SC2_CV1.csv.2	132787,6875	96023,39844	15622,08887	388,869781	100,733238	97,838493	6617,949707	123,22274	714,1261599999998	173,643066	341,590393	5,667081	83,499001	G6	SC2	CV	1	SLAM-HSC	24h	P	TT23	G6_TT23	G6CV24hSLAM-HSCTT23	SLAM+ MEP	Royalblue	7
export_G7 MPP SC3_CF0.csv	102057,3438	97522,50781	25976,43945	641,5030519999998	728,3533940000002	96,442307	87,024635	191,070267	2665,21582	1147,664307	391,377167	4,493114	18,22913	G7	SC3	CF	0	MPP	24h	P+ILs	TT23	G7_TT23	G7CF24hMPPTT23	SLAM+ Flt3+	seagreen	4
export_G7 MPP SC3_CV1.csv	115958,5781	72648,14063	19909,33984	38,868763	1007,386047	39,354607	7954,864258	169,741837	1891,011963	993,347229	203,153732	5,798056	109,288376	G7	SC3	CV	1	MPP	24h	P+ILs	TT23	G7_TT23	G7CV24hMPPTT23	MPP	Limegreen	3
export_G7 MPP SC3_VC1.csv	100610,4063	55837,3125	5547,538574	61,500023	411,301178	131,001526	19793,8457	13,502099	173,427124	232,002579	337,578888	5,685585	185,295547	G7	SC3	VC	1	MPP	24h	P+ILs	TT23	G7_TT23	G7VC24hMPPTT23	ST-HSC	#deff19	2
export_G8 MPP SC3_Vi0.csv	148221,75	99628,28906	6,4485	-7,069575	282,637878	64,539734	27666,570310000006	175,95413200000004	1015,18689	2323,65918	573,309814	3,71331	98,388634	G8	SC3	Vi	0	MPP	24h	P+ILs	TT23	G8_TT23	G8Vi24hMPPTT23	ST-HSC	#deff19	2
export_G9 ST-HSC SC3_CF0.csv	121225,4688	71352,03906	25820,75977	134,265274	192,393433	86,930649	65,74308	23,83386	920,128418	222,393387	377,303314	4,405147	156,94456499999995	G9	SC3	CF	0	ST-HSC	24h	P+ILs	TT23	G9_TT23	G9CF24hST-HSCTT23	ST-HSC	#deff19	2
export_H10 ST-HSC SC3_VC1.csv.1	136915,9375	94068,07031	6102,282715	109,658501	48,95026	818,790649	14946,81055	133,741653	2177,064209	90,522942	416,856903	5,628599	38,967815	H10	SC3	VC	1	ST-HSC	24h	P+ILs	TT23	H10_TT23	H10VC24hST-HSCTT23	GMP	aqua	5
export_H10 ST-HSC SC3_VC1.csv.2	138731,5469	97044,63281	5846,386719	47,115471	81,36282299999998	702,006714	14840,65723	115,232178	1694,452393	93,950859	317,834442	5,6132550000000005	91,056473	H10	SC3	VC	1	ST-HSC	24h	P+ILs	TT23	H10_TT23	H10VC24hST-HSCTT23	GMP	aqua	5
export_H11 HSC SC3_CF0.csv	84991,61719	75166,28125	26890,17578	737,1906740000002	148,911102	187,959778	30,088625	-11,990225	30,030432	4343,2958979999985	284,676239	4,177584	150,058151	H11	SC3	CF	0	SLAM-HSC	24h	P+ILs	TT23	H11_TT23	H11CF24hSLAM-HSCTT23	SLAM-HSC	Red	0
export_H11 HSC SC3_VC0.csv	110710,4453	71765,96094	12258,01758	557,712341	155,214355	232,687943	26804,18945	-234,563232	2,41253	7072,248535	345,367493	6,022162000000002	150,601852	H11	SC3	VC	0	SLAM-HSC	24h	P+ILs	TT23	H11_TT23	H11VC24hSLAM-HSCTT23	SLAM-HSC	Red	0
export_H11 HSC SC3_Vi0.csv	105543,9609	63121,86719	-0,323517	3517,626221	79,322571	165,234726	24700,25	-15,670412	-45,301407	6026,12793	240,480072	0,0	199,199768	H11	SC3	Vi	0	SLAM-HSC	24h	P+ILs	TT23	H11_TT23	H11Vi24hSLAM-HSCTT23	SLAM-HSC	Red	0
export_H12 HSC SC3_CF0.csv	113757,0313	82820,83594	26775,38672	191,151199	115,538368	-24,757334	55,968819	108,385315	235,127731	191,686874	240,628021	4,366867	63,181198	H12	SC3	CF	0	SLAM-HSC	24h	P+ILs	TT23	H12_TT23	H12CF24hSLAM-HSCTT23	MEP	Deepskyblue	6
export_H12 HSC SC3_Vi0.csv	105238,7578	58164,22266	1,364499	154,960464	88,07639300000002	116,231598	26705,49023	93,012505	191,668228	179,951813	276,820892	3,22552	101,08609	H12	SC3	Vi	0	SLAM-HSC	24h	P+ILs	TT23	H12_TT23	H12Vi24hSLAM-HSCTT23	MEP	Deepskyblue	6
export_H2 MPP SC2_CF0.csv	100105,0625	71540,11719	22583,77539	39,222099	1596,063965	75,93776700000002	27,105545000000006	113,199272	502,271576	822,945557	246,439514	4,091924	83,60030400000002	H2	SC2	CF	0	MPP	24h	P	TT23	H2_TT23	H2CF24hMPPTT23	MPP	Limegreen	3
export_H2 MPP SC2_VC0.csv	108816,0469	75334,67969	7614,511719	76,40345	1363,696289	161,746735	19006,97852	83,463806	1159,634766	170,760818	543,5207519999999	5,770384	172,47026100000005	H2	SC2	VC	0	MPP	24h	P	TT23	H2_TT23	H2VC24hMPPTT23	MEP	Deepskyblue	6
export_H2 MPP SC2_Vi1.csv.1	113635,7891	66744,90625	1,323396	122,890358	296,231476	135,806229	19515,05859	48,338913	659,007202	182,703796	330,156128	3,119797	30,830284	H2	SC2	Vi	1	MPP	24h	P	TT23	H2_TT23	H2Vi24hMPPTT23	MEP	Deepskyblue	6
export_H2 MPP SC2_Vi1.csv.2	88572,17969	57067,51953	1,101084	55,72365600000001	334,549408	109,960007	17500,49414	80,853806	737,182251	211,470764	394,916962	3,029861	116,19883	H2	SC2	Vi	1	MPP	24h	P	TT23	H2_TT23	H2Vi24hMPPTT23	ST-HSC	#deff19	2
export_H3 ST-HSC SC2_CV0.csv	98281,59375	89491,14844	22736,0	342,993317	233,832428	66,839737	9957,727539	131,215576	1362,227295	165,983978	548,110718	5,907788	103,45237	H3	SC2	CV	0	ST-HSC	24h	P	TT23	H3_TT23	H3CV24hST-HSCTT23	SLAM+ MEP	Royalblue	7
export_H3 ST-HSC SC2_Vi0.csv	159887,8125	115676,0313	1,6622990000000002	136,400818	135,418427	69,201027	21827,05664	268,61618	1544,09668	135,747971	359,598602	3,224198	31,820547	H3	SC2	Vi	0	ST-HSC	24h	P	TT23	H3_TT23	H3Vi24hST-HSCTT23	MEP	Deepskyblue	6
export_H4 ST-HSC SC2_CF1.csv.1	113661,0547	81075,99219	16207,00879	47,02924	141,113464	3677,197754	41,612499	149,515533	617,9855349999998	-32,156765	371,673584	4,121674	55,196594	H4	SC2	CF	1	ST-HSC	24h	P	TT23	H4_TT23	H4CF24hST-HSCTT23	GMP	aqua	5
export_H4 ST-HSC SC2_CF1.csv.2	134801,8594	79684,67969	17344,83398	92,269638	90,488708	4772,455078	75,176659	-34,636565999999995	709,860413	-39,386711	440,758759	4,324137	130,839371	H4	SC2	CF	1	ST-HSC	24h	P	TT23	H4_TT23	H4CF24hST-HSCTT23	GMP	aqua	5
export_H4 ST-HSC SC2_CV0.csv	161017,5938	104019,0156	23231,71484	-6994,508789	213675,5313	197381,5	13411,41895	67916,95313	22905,99219	180521,3281	204714,0781	6,005851	81,420364	H4	SC2	CV	0	ST-HSC	24h	P	TT23	H4_TT23	H4CV24hST-HSCTT23	MPP	Limegreen	3
export_H4 ST-HSC SC2_Vi1.csv.1	100998,3438	64559,71484	1,394775	62,943138	121,055168	-8,361426	20293,30078	67,704514	818,142212	111,131691	282,705597	3,147938	78,641632	H4	SC2	Vi	1	ST-HSC	24h	P	TT23	H4_TT23	H4Vi24hST-HSCTT23	MEP	Deepskyblue	6
export_H4 ST-HSC SC2_Vi1.csv.2	97549,07813	64641,50781	1,364841	67,943329	98,715378	114,536827	20125,29102	107,465675	852,312561	129,31633	226,638046	3,138723	84,725685	H4	SC2	Vi	1	ST-HSC	24h	P	TT23	H4_TT23	H4Vi24hST-HSCTT23	MEP	Deepskyblue	6
export_H5 HSC SC2_CV0.csv	99267,73438	58935,16797	26945,64063	2106,671631	260,360321	193,809845	12437,14063	-67,084976	118,822968	444,077179	247,303253	6,028233	42,174683	H5	SC2	CV	0	SLAM-HSC	24h	P	TT23	H5_TT23	H5CV24hSLAM-HSCTT23	SLAM-HSC	Red	0
export_H6 HSC SC2_CF1.csv	128786,6563	82118,24219	17753,2207	698,9193730000002	108,222595	122,861832	24,513197	21,896221	286,386322	5,475607	301,8101200000001	3,987147	96,573845	H6	SC2	CF	1	SLAM-HSC	24h	P	TT23	H6_TT23	H6CF24hSLAM-HSCTT23	SLAM+ MEP	Royalblue	7
export_H6 HSC SC2_CV1.csv.1	125335,7266	115478,0938	19720,93945	1277,448608	155,021622	346,346252	7331,126465	132,3629	1718,703003	57,935886	483,901184	5,770061	47,292862	H6	SC2	CV	1	SLAM-HSC	24h	P	TT23	H6_TT23	H6CV24hSLAM-HSCTT23	SLAM+ MEP	Royalblue	7
export_H6 HSC SC2_CV1.csv.2	109715,9688	82720,74219	20530,82617	1499,00708	79,869614	-25,149078	7272,041015999999	152,915192	1445,789551	46,088978	380,544434	5,779935	65,103767	H6	SC2	CV	1	SLAM-HSC	24h	P	TT23	H6_TT23	H6CV24hSLAM-HSCTT23	SLAM+ MEP	Royalblue	7
export_H6 HSC SC2_VC1.csv	104019,3984	85320,00781	7209,911620999998	1328,686279	84,406937	535,141846	16017,19727	177,215714	1112,884766	75,971413	209,8405	5,70106	11,499734	H6	SC2	VC	1	SLAM-HSC	24h	P	TT23	H6_TT23	H6VC24hSLAM-HSCTT23	GMP	aqua	5
export_H6 HSC SC2_Vi1.csv.1	105884,0547	51864,47266	1,1564020000000002	655,7478639999998	87,573196	103,239944	17450,36914	116,707268	349,147034	-3,438846	348,850891	3,044034	9,041138	H6	SC2	Vi	1	SLAM-HSC	24h	P	TT23	H6_TT23	H6Vi24hSLAM-HSCTT23	SLAM+ MEP	Royalblue	7
export_H6 HSC SC2_Vi1.csv.2	93558,16406	42950,29688	1,328393	690,8797	73,335976	135,711594	15466,578130000002	141,256912	379,90094	28,257036	361,971039	3,049554	63,929825	H6	SC2	Vi	1	SLAM-HSC	24h	P	TT23	H6_TT23	H6Vi24hSLAM-HSCTT23	SLAM+ MEP	Royalblue	7
export_H8 MPP SC3_CF1.csv	99563,00781	80960,71094	17905,14258	-58,01639599999999	2227,107666	14,572276	59,606956	200,289017	1738,1652829999996	511,818268	365,619293	4,2626339999999985	131,484955	H8	SC3	CF	1	MPP	24h	P+ILs	TT23	H8_TT23	H8CF24hMPPTT23	MPP	Limegreen	3
export_H8 MPP SC3_VC0.csv	118817,0234	108196,4766	10067,79688	380,44281	394,416473	95,778053	28437,76563	224,602036	1983,269775	411,254517	283,580933	5,979882	146,203873	H8	SC3	VC	0	MPP	24h	P+ILs	TT23	H8_TT23	H8VC24hMPPTT23	SLAM-HSC	Red	0
export_H8 MPP SC3_Vi0.csv	162011,0781	140388,375	6,172517	179,669388	1724,6700440000004	352,043457	31597,94727	33,219013000000004	1588,593628	709,602966	235,484894	3,74068	32,060558	H8	SC3	Vi	0	MPP	24h	P+ILs	TT23	H8_TT23	H8Vi24hMPPTT23	MPP	Limegreen	3
export_H9 ST-HSC SC3_Vi0.csv	138669,1875	106456,2188	1,882006	36,237049	191,939438	91,925598	25148,12305	43,799507	1170,540405	631,117981	192,803482	3,305814	79,583466	H9	SC3	Vi	0	ST-HSC	24h	P+ILs	TT23	H9_TT23	H9Vi24hST-HSCTT23	ST-HSC	#deff19	2
export_A1 MPP SC2_VC0.csv	88529,60938	48103,78125	13934,80957	78,23631999999999	1489,2463380000002	399,276794	35305,67188	9,278345	472,787048	654,06958	309,089722	6,146133	118,886574	A1	SC2	VC	0	MPP	24h	P	TT22	A1_TT22	A1VC24hMPPTT22	MPP	Limegreen	3
export_A10 ST-HSC SC3_CF0.csv	164932,8906	106246,8594	23767,29883	456,915863	303,273285	218,699554	103,469177	164,093307	2116,912354	633,449707	381,24939	4,518971	120,09283400000001	A10	SC3	CF	0	ST-HSC	24h	P+ILs	TT22	A10_TT22	A10CF24hST-HSCTT22	SLAM-HSC	Red	0
export_A10 ST-HSC SC3_CV1.csv.1	137988,2188	51451,98047	10113,9209	1011,420105	97,975433	156,75186200000002	10826,28711	111,44420600000001	976,671753	44,569595	167,843903	5,684714	7,81875	A10	SC3	CV	1	ST-HSC	24h	P+ILs	TT22	A10_TT22	A10CV24hST-HSCTT22	SLAM+ MEP	Royalblue	7
export_A10 ST-HSC SC3_CV1.csv.2	115529,7266	69394,20313	9456,722656	1066,359741	107,53407299999999	227,80731200000002	10200,375	118,27914399999999	981,3580929999999	12,495192	147,728317	5,645793	64,725494	A10	SC3	CV	1	ST-HSC	24h	P+ILs	TT22	A10_TT22	A10CV24hST-HSCTT22	CD16/32- ckit-	Violet	9
export_A10 ST-HSC SC3_VC0.csv	137007,6094	75441,99219	12168,30176	471,686707	632,161865	301,662292	45082,64844	109,394585	1510,114258	510,44809000000004	229,50993300000002	6,179575	25,697083	A10	SC3	VC	0	ST-HSC	24h	P+ILs	TT22	A10_TT22	A10VC24hST-HSCTT22	SLAM+ Flt3+	seagreen	4
export_A11 HSC SC3_CF0.csv	89207,01563	57332,25	26130,97656	372,23642	92,377769	30,097799	31,518461	140,98678600000002	1095,12146	1148,391724	135,91258200000001	4,183046	143,09913600000002	A11	SC3	CF	0	SLAM-HSC	24h	P+ILs	TT22	A11_TT22	A11CF24hSLAM-HSCTT22	ST-HSC	#deff19	2
export_A12 HSC SC3_CF1.csv.1	105632,3828	72760,21875	11505,19043	801,971497	107,07191499999999	92,218948	25,225906	88,001343	387,294006	14,232041	204,809723	3,862741	24,95723	A12	SC3	CF	1	SLAM-HSC	24h	P+ILs	TT22	A12_TT22	A12CF24hSLAM-HSCTT22	SLAM+ MEP	Royalblue	7
export_A12 HSC SC3_CF1.csv.2	94089,77344	60877,15625	10916,03516	600,0912480000001	94,09114100000001	41,53743	34,142174	107,62258100000001	487,25332599999996	17,606926	214,476227	3,939544	186,611603	A12	SC3	CF	1	SLAM-HSC	24h	P+ILs	TT22	A12_TT22	A12CF24hSLAM-HSCTT22	SLAM+ MEP	Royalblue	7
export_A12 HSC SC3_CV0.csv	112576,6875	63444,07031	18816,92969	551,514404	194,13061499999998	299,94189500000005	19171,82617	40,07795	716,079895	3246,5979	429,745972	6,050863	43,642448	A12	SC3	CV	0	SLAM-HSC	24h	P+ILs	TT22	A12_TT22	A12CV24hSLAM-HSCTT22	SLAM-HSC	Red	0
export_A2 MPP SC2_CF1.csv.1	107941,9609	49794,37891	11535,82227	150,77681	804,8086549999999	327,430267	66,459076	97,820595	445,841492	100,85640699999999	714,757507	4,161043	135,50383	A2	SC2	CF	1	MPP	24h	P	TT22	A2_TT22	A2CF24hMPPTT22	GMP	aqua	5
export_A2 MPP SC2_CF1.csv.2	101672,0859	87143,24219	12304,469729999999	81,979271	485,459839	174,530624	86,902672	134,708084	480,947327	85,12616	805,111816	4,263215	191,94975300000002	A2	SC2	CF	1	MPP	24h	P	TT22	A2_TT22	A2CF24hMPPTT22	MEP	Deepskyblue	6
export_A3 ST-HSC SC2_CV0.csv	104928,9688	73450,44531	20476,40625	5,497651	150,33810400000002	230,92803999999998	17853,76563	-19,071908999999998	83,295906	1290,127686	307,808624	6,054944	68,798668	A3	SC2	CV	0	ST-HSC	24h	P	TT22	A3_TT22	A3CV24hST-HSCTT22	ST-HSC	#deff19	2
export_A4 ST-HSC SC2_VC0.csv	122531,1484	67309,53906	12309,91309	74,692482	66,828484	458,49768099999994	34382,53516	68,322639	747,660339	259,97033700000003	355,669098	6,099922	50,695568	A4	SC2	VC	0	ST-HSC	24h	P	TT22	A4_TT22	A4VC24hST-HSCTT22	ST-HSC	#deff19	2
export_A5 HSC SC2_CF1.csv	90245,01563	53672,60156	14087,263669999998	2642,88501	60,465869999999995	135,739792	21,345865	27,365060999999997	26,518709	84,81166800000001	323,133759	3,8736300000000004	27,729332	A5	SC2	CF	1	SLAM-HSC	24h	P	TT22	A5_TT22	A5CF24hSLAM-HSCTT22	SLAM+ MEP	Royalblue	7
export_A5 HSC SC2_CV0.csv	104264,5469	60994,37891	21712,02344	1950,057983	70,026993	366,75494399999997	26370,3457	-156,50997900000002	18,061193	2071,275635	314,024078	6,192711	40,884547999999995	A5	SC2	CV	0	SLAM-HSC	24h	P	TT22	A5_TT22	A5CV24hSLAM-HSCTT22	SLAM-HSC	Red	0
export_A5 HSC SC2_VC1.csv	117188,8359	60184,08984	7197,833495999999	230,36292999999998	67,471062	173,19271899999998	23307,07031	162,186127	913,3973390000001	34,114033	289,524445	5,815734	21,376442	A5	SC2	VC	1	SLAM-HSC	24h	P	TT22	A5_TT22	A5VC24hSLAM-HSCTT22	SLAM+ MEP	Royalblue	7
export_A5 HSC SC2_Vi0.csv	140910,9219	109806,0234	1,353773	1593,292236	48,819031	61,94392	46317,96094	102,492378	188,19276399999998	19,064268	451,684967	3,3922	118,11785900000001	A5	SC2	Vi	0	SLAM-HSC	24h	P	TT22	A5_TT22	A5Vi24hSLAM-HSCTT22	SLAM+ MEP	Royalblue	7
export_A6 HSC SC2_CF0.csv	144202,0781	73188,96094	34803,78516	3815,5341799999997	131,113708	79,275017	37,978291	-16,531973	67,733643	821,3711549999999	388,599518	4,328315	56,136097	A6	SC2	CF	0	SLAM-HSC	24h	P	TT22	A6_TT22	A6CF24hSLAM-HSCTT22	SLAM-HSC	Red	0
export_A6 HSC SC2_CV0.csv	134439,6563	75696,14844	17269,04102	5160,00293	48,350288	261,502594	18782,70117	41,559898	518,261169	202,510483	394,422852	6,018204	73,49009699999999	A6	SC2	CV	0	SLAM-HSC	24h	P	TT22	A6_TT22	A6CV24hSLAM-HSCTT22	SLAM-HSC	Red	0
export_A6 HSC SC2_VC1.csv	89186,8125	47854,92188	11129,48047	631,615234	100,878281	177,36758400000002	33273,30859	74,966537	26,831156	1123,986084	143,775406	6,058895	108,77372700000001	A6	SC2	VC	1	SLAM-HSC	24h	P	TT22	A6_TT22	A6VC24hSLAM-HSCTT22	SLAM-HSC	Red	0
export_A6 HSC SC2_Vi0.csv	148478,7188	84328,34375	4,267622	485,449463	137,026978	165,55590800000002	38760,86719	60,01075	72,638626	1504,518921	316,51800499999996	3,690093	130,180969	A6	SC2	Vi	0	SLAM-HSC	24h	P	TT22	A6_TT22	A6Vi24hSLAM-HSCTT22	SLAM-HSC	Red	0
export_A7 MPP SC3_CF0.csv	127566,3047	104242,8906	18116,33594	170,726868	2836,631104	1455,657959	103,790192	18,257248	1739,311768	534,5487059999999	143,91812099999999	4,436548	98,82444	A7	SC3	CF	0	MPP	24h	P+ILs	TT22	A7_TT22	A7CF24hMPPTT22	MPP	Limegreen	3
export_A7 MPP SC3_CV0.csv	149643,3125	75146,39063	21336,47656	308,93225099999995	1453,806274	220,74560499999998	23501,33398	165,094574	2017,116943	526,0018309999999	212,43386800000002	6,151981	122,04396799999999	A7	SC3	CV	0	MPP	24h	P+ILs	TT22	A7_TT22	A7CV24hMPPTT22	MPP	Limegreen	3
export_A8 MPP SC3_CF0.csv	106852,7344	74388,83594	20123,77539	265,136993	752,102905	286,206573	53,473511	-110,05751799999999	1448,046265	2287,290283	272,92425499999996	4,265161	12,143489	A8	SC3	CF	0	MPP	24h	P+ILs	TT22	A8_TT22	A8CF24hMPPTT22	MPP	Limegreen	3
export_A8 MPP SC3_CV0.csv	126312,75	77963,03125	18400,57422	310,005554	1616,1560060000002	167,646164	16305,355469999999	39,011089	1128,711304	1685,816406	165,541977	5,994258	67,369385	A8	SC3	CV	0	MPP	24h	P+ILs	TT22	A8_TT22	A8CV24hMPPTT22	MPP	Limegreen	3
export_A9 ST-HSC SC3_CF0.csv	130230,7031	75113,75	21023,21875	362,617279	542,674194	289,46054100000003	58,673603	181,245102	1737,4985350000002	728,710449	231,91818199999997	4,307087999999999	118,772224	A9	SC3	CF	0	ST-HSC	24h	P+ILs	TT22	A9_TT22	A9CF24hST-HSCTT22	MPP	Limegreen	3
export_A9 ST-HSC SC3_VC0.csv	114364,9766	66285,0	12620,72559	21,147029999999997	373,11975099999995	267,449829	43128,23438	13,653541	1439,586914	1955,4240719999998	250,976852	6,177176	145,136276	A9	SC3	VC	0	ST-HSC	24h	P+ILs	TT22	A9_TT22	A9VC24hST-HSCTT22	ST-HSC	#deff19	2
export_B1 MPP SC2_CV0.csv	92199,29688	61466,46875	17363,80469	79,366364	940,162231	275,376099	17006,89258	316,123108	441,58023099999997	327,282593	309,624115	5,9893849999999995	117,94272600000001	B1	SC2	CV	0	MPP	24h	P	TT22	B1_TT22	B1CV24hMPPTT22	MPP	Limegreen	3
export_B10 ST-HSC SC3_CV0.csv	110478,6953	65976,54688	20678,79297	759,65863	42,980061	153,939743	15840,97363	14,6473	133,259903	24,697153	248,204102	6,021230999999999	132,201584	B10	SC3	CV	0	ST-HSC	24h	P+ILs	TT22	B10_TT22	B10CV24hST-HSCTT22	SLAM+ MEP	Royalblue	7
export_B10 ST-HSC SC3_VC0.csv	126841,7734	88873,75	13554,80762	222,100708	304,289215	266,87744100000003	38050,54688	160,253571	1060,085693	337,214783	262,75	6,160635	205,926224	B10	SC3	VC	0	ST-HSC	24h	P+ILs	TT22	B10_TT22	B10VC24hST-HSCTT22	ST-HSC	#deff19	2
export_B10 ST-HSC SC3_Vi3.csv	98675,6875	39003,59766	-13,913620000000002	5098,430176	-188,582474	209097,2031	4956,27832	109617,0859	-5363,632813	2052,3520510000003	1644,824341	0,0	34,072697	B10	SC3	Vi	3	ST-HSC	24h	P+ILs	TT22	B10_TT22	B10Vi24hST-HSCTT22	SLAM-HSC	Red	0
export_B12 HSC SC3_CV0.csv	127985,6875	57790,82031	17155,96875	1729,2485350000002	71,495171	108,185677	16315,44824	112,436325	68,790741	52,130669	193,53643799999998	5,9729410000000005	133,336121	B12	SC3	CV	0	SLAM-HSC	24h	P+ILs	TT22	B12_TT22	B12CV24hSLAM-HSCTT22	SLAM+ MEP	Royalblue	7
export_B12 HSC SC3_VC1.csv	104641,5078	70015,74219	10715,75879	824,01355	127,39621000000001	182,805283	34157,85938	38,748314	106,704994	374,90142799999995	200,592438	6,055318	189,326736	B12	SC3	VC	1	SLAM-HSC	24h	P+ILs	TT22	B12_TT22	B12VC24hSLAM-HSCTT22	SLAM-HSC	Red	0
export_B12 HSC SC3_Vi1.csv	100477,9531	58706,14844	1,30579	411,807373	59,296112	105,759171	22830,99609	86,108994	783,710876	236,861206	165,683411	3,163877	49,012089	B12	SC3	Vi	1	SLAM-HSC	24h	P+ILs	TT22	B12_TT22	B12Vi24hSLAM-HSCTT22	SLAM-HSC	Red	0
export_B12 HSC SC3_Vi3.csv	72888,78125	45144,29297	-11,119505	6151,052246	-118,13620800000001	210792,0156	4825,216309	77122,71875	-4066,733643	-1026,074707	686,695435	0,0	71,538948	B12	SC3	Vi	3	SLAM-HSC	24h	P+ILs	TT22	B12_TT22	B12Vi24hSLAM-HSCTT22	GMP	aqua	5
export_B2 MPP SC2_Vi0.csv	106511,1016	74123,28906	3,8353	55,36819499999999	944,773621	296,162384	47453,46484	10,14615	370,040161	243,108398	326,425415	3,719429	164,943222	B2	SC2	Vi	0	MPP	24h	P	TT22	B2_TT22	B2Vi24hMPPTT22	MPP	Limegreen	3
export_B4 ST-HSC SC2_CF0.csv	117590,9063	67357,41406	24511,03711	168,183716	293,73373399999997	760,073486	131,76058999999998	22,667223	554,872131	327,014709	458,75250199999994	4,6026620000000005	0,903798	B4	SC2	CF	0	ST-HSC	24h	P	TT22	B4_TT22	B4CF24hST-HSCTT22	ST-HSC	#deff19	2
export_B5 HSC SC2_CV0.csv	92461,25781	47552,10156	14860,988280000001	1187,708618	26,897926000000002	173,245789	17569,78125	122,00528700000001	558,710693	17,870758	129,855438	5,951586	166,092941	B5	SC2	CV	0	SLAM-HSC	24h	P	TT22	B5_TT22	B5CV24hSLAM-HSCTT22	CD16/32- ckit-	Violet	9
export_B5 HSC SC2_VC1.csv	130992,9688	69072,84375	10072,67871	1350,024414	107,13896899999999	1907,8608399999998	27865,597660000003	124,36663100000001	663,1661379999999	157,55508400000002	159,949738	5,973789	14,206291	B5	SC2	VC	1	SLAM-HSC	24h	P	TT22	B5_TT22	B5VC24hSLAM-HSCTT22	SLAM-HSC	Red	0
export_B5 HSC SC2_Vi0.csv	114561,125	58960,46094	0,649854	1954,929565	122,295929	144,801804	79988,05469	-151,61402900000002	26,054508	1295,657959	353,149658	3,334603	100,404579	B5	SC2	Vi	0	SLAM-HSC	24h	P	TT22	B5_TT22	B5Vi24hSLAM-HSCTT22	SLAM-HSC	Red	0
export_B6 HSC SC2_CF0.csv	150153,5469	79034,39063	22312,96875	1256,764648	120,526802	166,28686499999998	41,393406	-22,546467	51,333233	3508,244385	363,008118	4,218237	67,663826	B6	SC2	CF	0	SLAM-HSC	24h	P	TT22	B6_TT22	B6CF24hSLAM-HSCTT22	SLAM-HSC	Red	0
export_B6 HSC SC2_CV0.csv	120599,2422	121846,1641	24118,79688	610,4335940000001	67,638481	319,258972	23742,07813	-28,377665999999998	86,904198	102,167252	282,935242	6,192752	60,125923	B6	SC2	CV	0	SLAM-HSC	24h	P	TT22	B6_TT22	B6CV24hSLAM-HSCTT22	GMP	aqua	5
export_B7 MPP SC3_CV0.csv	116515,8359	83233,10156	20312,5293	271,429688	631,6710820000001	188,83770800000002	21333,44141	61,680248	966,857239	872,818542	208,542297	6,107158	123,75782	B7	SC3	CV	0	MPP	24h	P+ILs	TT22	B7_TT22	B7CV24hMPPTT22	MPP	Limegreen	3
export_B8 MPP SC3_CF1.csv.1	95040,50781	63702,65625	11563,16504	252,018646	404,31073	888,0149539999999	47,648659	264,194305	938,947083	247,119064	267,228119	4,05959	99,310921	B8	SC3	CF	1	MPP	24h	P+ILs	TT22	B8_TT22	B8CF24hMPPTT22	MPP	Limegreen	3
export_B8 MPP SC3_CF1.csv.2	90655,35938	63506,76172	12277,31836	154,05571	391,237854	1181,137939	81,411873	128,834488	1223,366333	154,194656	171,530518	4,242493	197,633011	B8	SC3	CF	1	MPP	24h	P+ILs	TT22	B8_TT22	B8CF24hMPPTT22	ST-HSC	#deff19	2
export_B8 MPP SC3_VC0.csv	113794,0469	80004,29688	17019,29297	725,171448	908,2355349999999	369,205231	46043,4375	1,115732	901,5364380000001	2854,036865	92,17598000000001	6,289085	37,542435	B8	SC3	VC	0	MPP	24h	P+ILs	TT22	B8_TT22	B8VC24hMPPTT22	MP	DarkViolet	8
export_B8 MPP SC3_Vi0.csv	173028,9063	132539,2813	6,669111	158,84835800000002	969,792969	1343,071899	43829,73438	281,850922	1118,29187	231,26060499999997	660,830688	3,86493	131,527267	B8	SC3	Vi	0	MPP	24h	P+ILs	TT22	B8_TT22	B8Vi24hMPPTT22	MPP	Limegreen	3
export_B9 ST-HSC SC3_CF0.csv	159511,1094	123555,6094	26913,402339999997	340,889435	702,039795	131,295654	57,240788	243,46754500000003	651,3000490000001	1972,8417969999998	404,194183	4,3753459999999995	125,994957	B9	SC3	CF	0	ST-HSC	24h	P+ILs	TT22	B9_TT22	B9CF24hST-HSCTT22	MPP	Limegreen	3
export_B9 ST-HSC SC3_VC1.csv	179723,1094	147916,7969	11549,6084	174,695007	145,13523899999998	16212,052730000001	28675,20703	267,55456499999997	417,649048	-165,291336	354,658844	6,024602	89,268883	B9	SC3	VC	1	ST-HSC	24h	P+ILs	TT22	B9_TT22	B9VC24hST-HSCTT22	GMP	aqua	5
export_B9 ST-HSC SC3_Vi0.csv	115428,3516	73629,95313	5,498614	32,901817	258,114502	198,018768	62713,35156	159,970825	1426,069702	375,089325	337,825439	3,9156839999999997	73,251152	B9	SC3	Vi	0	ST-HSC	24h	P+ILs	TT22	B9_TT22	B9Vi24hST-HSCTT22	ST-HSC	#deff19	2
export_C1 MPP SC2_CV0.csv	102202,8516	50716,74609	20326,51172	27,93474	703,083801	220,88076800000002	17812,06836	12,617203	138,433228	260,558411	201,75795	6,05197	38,543331	C1	SC2	CV	0	MPP	24h	P	TT22	C1_TT22	C1CV24hMPPTT22	MPP	Limegreen	3
export_C10 ST-HSC SC3_CF0.csv	126271,0469	78342,55469	29035,88477	126,97685200000001	266,190613	366,655823	57,898628	91,99458299999999	1290,973267	298,30911299999997	228,07734700000003	4,402166	179,327316	C10	SC3	CF	0	ST-HSC	24h	P+ILs	TT22	C10_TT22	C10CF24hST-HSCTT22	ST-HSC	#deff19	2
export_C10 ST-HSC SC3_CV0.csv	125580,7734	94634,85156	21295,13672	186,060471	131,30737299999998	498,189758	18964,125	143,829147	1597,324829	253,868988	268,96932999999996	6,0855120000000005	166,483856	C10	SC3	CV	0	ST-HSC	24h	P+ILs	TT22	C10_TT22	C10CV24hST-HSCTT22	ST-HSC	#deff19	2
export_C10 ST-HSC SC3_VC0.csv	119184,8672	88471,9375	18002,70898	174,116043	195,22377	451,736267	47690,43359	207,058212	1877,3964839999999	169,100525	546,961548	6,317129	85,061424	C10	SC3	VC	0	ST-HSC	24h	P+ILs	TT22	C10_TT22	C10VC24hST-HSCTT22	ST-HSC	#deff19	2
export_C11 HSC SC3_CF0.csv	157930,3438	131256,6719	27344,23438	1241,062866	85,198235	189,04097	57,778664	141,54806499999998	932,29657	360,82431	389,9086	4,383096	81,484047	C11	SC3	CF	0	SLAM-HSC	24h	P+ILs	TT22	C11_TT22	C11CF24hSLAM-HSCTT22	SLAM-HSC	Red	0
export_C11 HSC SC3_CV0.csv	140829,3281	100837,0938	20012,23828	1114,3751220000001	154,648697	92,587463	27009,45117	55,011917000000004	557,897278	500,613525	229,67799399999998	6,1750300000000005	96,74477399999999	C11	SC3	CV	0	SLAM-HSC	24h	P+ILs	TT22	C11_TT22	C11CV24hSLAM-HSCTT22	SLAM-HSC	Red	0
export_C12 HSC SC3_VC0.csv	137430,1719	121267,0703	19518,09961	2703,689697	67,469666	293,584625	61412,24219	179,11348	1531,733643	105,728668	296,215698	6,419605000000001	151,333603	C12	SC3	VC	0	SLAM-HSC	24h	P+ILs	TT22	C12_TT22	C12VC24hSLAM-HSCTT22	SLAM+ MEP	Royalblue	7
export_C2 MPP SC2_CF0.csv	92982,34375	56534,39844	18550,75977	129,9729	1276,861206	258,42199700000003	47,668056	72,848671	416,517242	677,3955080000001	156,322891	4,204874	64,443916	C2	SC2	CF	0	MPP	24h	P	TT22	C2_TT22	C2CF24hMPPTT22	MPP	Limegreen	3
export_C2 MPP SC2_CV0.csv	122233,8516	78871,65625	19124,92969	116,024414	215,382339	267,292206	18632,37305	56,5956	579,496338	304,17340099999996	343,792236	6,047084	85,505234	C2	SC2	CV	0	MPP	24h	P	TT22	C2_TT22	C2CV24hMPPTT22	ST-HSC	#deff19	2
export_C2 MPP SC2_VC0.csv	121528,2656	64646,21875	14693,9541	232,04200699999998	1306,52478	215,20831299999998	40801,30859	82,708237	732,278564	731,876221	212,135254	6,206851	61,446941	C2	SC2	VC	0	MPP	24h	P	TT22	C2_TT22	C2VC24hMPPTT22	MPP	Limegreen	3
export_C3 ST-HSC SC2_CF0.csv	89311,53906	80673,02344	18420,53516	60,43055	186,068756	282,968994	38,740414	120,496918	676,358337	161,92353799999998	371,797394	4,139026	126,55398600000001	C3	SC2	CF	0	ST-HSC	24h	P	TT22	C3_TT22	C3CF24hST-HSCTT22	ST-HSC	#deff19	2
export_C3 ST-HSC SC2_CV1.csv	74174,23438	60917,70703	9986,827148	49,555031	152,984589	93,919106	12959,56738	124,31574199999999	328,248779	117,02103400000001	248,513367	5,736063	109,936981	C3	SC2	CV	1	ST-HSC	24h	P	TT22	C3_TT22	C3CV24hST-HSCTT22	MEP	Deepskyblue	6
export_C3 ST-HSC SC2_VC0.csv	112075,875	75236,89063	12910,21387	99,31562	770,0479740000001	369,149292	36794,36719	0,617308	612,126709	207,70658899999998	376,686188	6,135364	116,0336	C3	SC2	VC	0	ST-HSC	24h	P	TT22	C3_TT22	C3VC24hST-HSCTT22	MPP	Limegreen	3
export_C3 ST-HSC SC2_Vi0.csv	141046,5469	84906,21094	3,6507089999999995	134,49049399999998	120,33917199999999	184,179459	43803,92969	82,66516899999999	821,275452	180,838272	491,151276	3,679706	171,968948	C3	SC2	Vi	0	ST-HSC	24h	P	TT22	C3_TT22	C3Vi24hST-HSCTT22	ST-HSC	#deff19	2
export_C4 ST-HSC SC2_Vi0.csv	115331,3516	79367,19531	1,8809529999999999	51,317009000000006	580,297302	422,99655199999995	53525,04297	89,235855	1305,873657	124,009964	317,32309	3,537609	122,224747	C4	SC2	Vi	0	ST-HSC	24h	P	TT22	C4_TT22	C4Vi24hST-HSCTT22	GMP	aqua	5
export_C5 HSC SC2_CF0.csv	131277,1875	85434,49219	20184,2832	6836,737793000001	-8,302264	168,579803	40,207699	-156,980042	53,965878000000004	1504,8125	208,223724	4,178522	67,13930500000001	C5	SC2	CF	0	SLAM-HSC	24h	P	TT22	C5_TT22	C5CF24hSLAM-HSCTT22	SLAM-HSC	Red	0
export_C5 HSC SC2_CV0.csv	104158,8203	77544,96094	18533,03516	1433,148682	108,891327	572,714966	18198,58594	101,407913	803,401428	232,188568	336,11016800000004	6,030195	149,755951	C5	SC2	CV	0	SLAM-HSC	24h	P	TT22	C5_TT22	C5CV24hSLAM-HSCTT22	SLAM-HSC	Red	0
export_C7 MPP SC3_CV0.csv	127154,2734	109757,0781	19968,57617	642,5350950000001	1475,20105	609,005005	25264,63867	11,750747	1046,845947	2700,247803	252,355499	6,153852	144,778473	C7	SC3	CV	0	MPP	24h	P+ILs	TT22	C7_TT22	C7CV24hMPPTT22	SLAM+ Flt3+	seagreen	4
export_C7 MPP SC3_VC0.csv	173624,0781	129576,6484	15550,761719999999	708,190186	486,13925199999994	557,74707	46105,58594	27,782665	1883,4971920000003	1023,7332759999999	165,306549	6,261788	175,186096	C7	SC3	VC	0	MPP	24h	P+ILs	TT22	C7_TT22	C7VC24hMPPTT22	SLAM+ Flt3+	seagreen	4
export_C7 MPP SC3_Vi0.csv	145687,0938	98663,29688	4,373188	554,2677	859,210938	123,18235	48146,8125	42,54509	787,6667480000001	1646,53833	183,377792	3,764188	128,698914	C7	SC3	Vi	0	MPP	24h	P+ILs	TT22	C7_TT22	C7Vi24hMPPTT22	SLAM+ Flt3+	seagreen	4
export_C8 MPP SC3_CV0.csv	137517,3594	109702,9063	24885,5	32,787853000000005	324,61419700000005	253,29275499999997	22347,27539	-44,840492	573,9992679999999	3217,066406	202,488495	6,18377	73,432396	C8	SC3	CV	0	MPP	24h	P+ILs	TT22	C8_TT22	C8CV24hMPPTT22	ST-HSC	#deff19	2
export_C9 ST-HSC SC3_CV0.csv	141159,5938	104923,2109	22471,25391	367,455658	231,129471	440,780487	21444,59961	134,25555400000002	508,548157	1040,368774	236,45446800000002	6,1397699999999995	102,573952	C9	SC3	CV	0	ST-HSC	24h	P+ILs	TT22	C9_TT22	C9CV24hST-HSCTT22	ST-HSC	#deff19	2
export_C9 ST-HSC SC3_VC1.csv.1	121251,8125	83434,57031	10427,83789	330,534424	76,62155899999999	219,54998799999998	25078,6875	36,358501000000004	1284,212769	184,41597	330,310638	5,952071	45,872292	C9	SC3	VC	1	ST-HSC	24h	P+ILs	TT22	C9_TT22	C9VC24hST-HSCTT22	ST-HSC	#deff19	2
export_C9 ST-HSC SC3_VC1.csv.2	126857,8047	89134,875	10251,35449	310,928986	137,378555	326,522552	23854,41602	97,052414	1174,157959	116,93692800000001	250,31867999999997	5,931458999999999	73,708221	C9	SC3	VC	1	ST-HSC	24h	P+ILs	TT22	C9_TT22	C9VC24hST-HSCTT22	GMP	aqua	5
export_D1 MPP SC2_CF0.csv	102211,5547	89311,82031	19173,02539	82,700127	251,03585800000002	47,553653999999995	36,137901	158,828583	1056,206665	71,18962900000001	448,616119	4,1299660000000005	63,216007	D1	SC2	CF	0	MPP	24h	P	TT22	D1_TT22	D1CF24hMPPTT22	MEP	Deepskyblue	6
export_D1 MPP SC2_VC0.csv	130429,2578	91078,98438	14216,31055	861,9052119999999	228,09895299999997	209,45491	44562,72266	1,5987069999999999	65,309113	1646,984009	258,707245	6,223783	51,817852	D1	SC2	VC	0	MPP	24h	P	TT22	D1_TT22	D1VC24hMPPTT22	SLAM-HSC	Red	0
export_D10 ST-HSC SC3_CF1.csv	111779,3516	68816,28125	10130,17871	203,294052	134,497162	88,13539899999999	54,166016000000006	118,58345	948,7005619999999	60,214851	258,668854	4,0583290000000005	120,048965	D10	SC3	CF	1	ST-HSC	24h	P+ILs	TT22	D10_TT22	D10CF24hST-HSCTT22	SLAM+ MEP	Royalblue	7
export_D10 ST-HSC SC3_Vi0.csv	120555,7734	88618,51563	-0,849741	76,918968	197,232605	244,67732200000003	40948,07422	-236,250519	8,703827	8866,375977	193,529648	0,0	107,855972	D10	SC3	Vi	0	ST-HSC	24h	P+ILs	TT22	D10_TT22	D10Vi24hST-HSCTT22	ST-HSC	#deff19	2
export_D11 HSC SC3_CF1.csv	141067,1094	86887,39844	15644,90625	1755,074341	48,800072	94,047714	42,214703	152,936722	980,961426	92,763885	216,02667200000002	4,115246	13,128191000000001	D11	SC3	CF	1	SLAM-HSC	24h	P+ILs	TT22	D11_TT22	D11CF24hSLAM-HSCTT22	SLAM+ MEP	Royalblue	7
export_D11 HSC SC3_CV0.csv	107431,3203	69545,49219	31906,23047	2666,493164	173,500748	363,79007	35260,76172	-95,024162	4,051855000000001	2524,259521	105,595329	6,400142	125,890976	D11	SC3	CV	0	SLAM-HSC	24h	P+ILs	TT22	D11_TT22	D11CV24hSLAM-HSCTT22	SLAM-HSC	Red	0
export_D12 HSC SC3_CF0.csv	83503,61719	66542,92188	16762,41016	157,035522	36,16296	67,488495	36,515114000000004	70,891624	267,437225	62,727844	508,51086399999997	4,091892	224,130325	D12	SC3	CF	0	SLAM-HSC	24h	P+ILs	TT22	D12_TT22	D12CF24hSLAM-HSCTT22	MEP	Deepskyblue	6
export_D12 HSC SC3_CV0.csv	108817,7109	79170,375	24240,96289	3517,583496	151,235962	195,938049	20350,75977	-301,32782000000003	20,015839	8448,700195	451,36901900000004	6,146972	213,239105	D12	SC3	CV	0	SLAM-HSC	24h	P+ILs	TT22	D12_TT22	D12CV24hSLAM-HSCTT22	SLAM-HSC	Red	0
export_D12 HSC SC3_VC0.csv	106259,6563	76707,07031	16869,12109	1572,633911	81,265884	220,151337	43210,42969	-17,915691	40,672108	414,445648	331,990326	6,266862000000001	172,491379	D12	SC3	VC	0	SLAM-HSC	24h	P+ILs	TT22	D12_TT22	D12VC24hSLAM-HSCTT22	SLAM-HSC	Red	0
export_D12 HSC SC3_Vi1.csv.1	89755,03125	67672,0625	1,6163809999999998	719,952576	99,222771	202,706711	20265,5957	150,149109	528,22937	14,697757999999999	181,38218700000002	3,192801	194,961288	D12	SC3	Vi	1	SLAM-HSC	24h	P+ILs	TT22	D12_TT22	D12Vi24hSLAM-HSCTT22	SLAM+ MEP	Royalblue	7
export_D12 HSC SC3_Vi1.csv.2	111880,1406	73723,77344	1,350381	684,4395139999999	136,960403	169,568268	20869,22266	122,287323	517,098694	62,75082	171,46903999999998	3,146599	219,705963	D12	SC3	Vi	1	SLAM-HSC	24h	P+ILs	TT22	D12_TT22	D12Vi24hSLAM-HSCTT22	SLAM+ MEP	Royalblue	7
export_D2 MPP SC2_CF0.csv	108952,1875	57780,99219	18409,42383	108,032921	758,179749	857,6394039999999	55,685642	-17,144057999999998	127,73800700000001	296,29699700000003	276,226654	4,250266000000001	171,70388799999998	D2	SC2	CF	0	MPP	24h	P	TT22	D2_TT22	D2CF24hMPPTT22	MPP	Limegreen	3
export_D2 MPP SC2_CV0.csv	115177,9844	81287,70313	27624,464839999997	85,97917199999999	430,398468	2097,698486	17520,66016	28,552652000000002	724,946899	226,51875299999998	671,782654	6,141112000000001	88,637352	D2	SC2	CV	0	MPP	24h	P	TT22	D2_TT22	D2CV24hMPPTT22	MPP	Limegreen	3
export_D3 ST-HSC SC2_CF0.csv	129531,8516	95475,57813	22785,36133	97,219597	365,076141	9,480374000000001	47,049953	123,16185800000001	587,7958980000001	125,976013	360,51016200000004	4,264006	105,952545	D3	SC2	CF	0	ST-HSC	24h	P	TT22	D3_TT22	D3CF24hST-HSCTT22	MEP	Deepskyblue	6
export_D4 ST-HSC SC2_CF0.csv	164137,5938	84676,07031	22902,38477	223,82257099999998	218,99432400000003	77,586853	67,22739399999999	178,510635	1260,431885	500,333771	640,5480349999999	4,375172	3,719755	D4	SC2	CF	0	ST-HSC	24h	P	TT22	D4_TT22	D4CF24hST-HSCTT22	ST-HSC	#deff19	2
export_D4 ST-HSC SC2_Vi0.csv	134735,9688	87122,83594	1,962429	64,97179399999999	213,49491899999998	78,41551199999999	30680,25195	105,60720800000001	235,099854	19,505257	556,063171	3,379725	192,16499299999998	D4	SC2	Vi	0	ST-HSC	24h	P	TT22	D4_TT22	D4Vi24hST-HSCTT22	MEP	Deepskyblue	6
export_D5 HSC SC2_CF1.csv.1	122462,8438	54688,66406	14264,22949	233,86824	54,344627	300,315491	55,337704	116,24253799999998	788,174561	147,983383	473,98193399999997	4,169999	52,814899	D5	SC2	CF	1	SLAM-HSC	24h	P	TT22	D5_TT22	D5CF24hSLAM-HSCTT22	GMP	aqua	5
export_D5 HSC SC2_CF1.csv.2	94057,00781	51204,25	12763,98926	216,344833	70,602455	327,375	19,909847	20,43091	541,028381	52,890774	137,125397	3,8219510000000003	107,17951200000002	D5	SC2	CF	1	SLAM-HSC	24h	P	TT22	D5_TT22	D5CF24hSLAM-HSCTT22	MP	DarkViolet	8
export_D6 HSC SC2_CV0.csv	100245,2188	53113,21484	21289,08203	923,4326779999999	57,956802	326,029205	25418,98047	-56,38375500000001	450,888947	180,552017	235,12187200000002	6,1753860000000005	108,34148400000001	D6	SC2	CV	0	SLAM-HSC	24h	P	TT22	D6_TT22	D6CV24hSLAM-HSCTT22	SLAM-HSC	Red	0
export_D6 HSC SC2_VC0.csv	94760,34375	81494,14063	17261,46289	1164,06897	46,788253999999995	274,950592	46005,21094	1,31416	63,549114	10,847381	386,78756699999997	6,293169	20,519793	D6	SC2	VC	0	SLAM-HSC	24h	P	TT22	D6_TT22	D6VC24hSLAM-HSCTT22	SLAM+ MEP	Royalblue	7
export_D7 MPP SC3_CF0.csv	98408,78125	52543,12891	16973,43164	332,224609	650,6279910000001	161,786087	46,310992999999996	-19,394341	85,223137	2699,934326	179,439804	4,168715	205,78466799999998	D7	SC3	CF	0	MPP	24h	P+ILs	TT22	D7_TT22	D7CF24hMPPTT22	MPP	Limegreen	3
export_D7 MPP SC3_Vi0.csv	137161,3906	92405,78125	2,061639	-5,429327	1000,138611	278,395599	37641,10938	104,34470400000001	1993,637939	1747,3812260000002	348,044098	3,457664	201,024445	D7	SC3	Vi	0	MPP	24h	P+ILs	TT22	D7_TT22	D7Vi24hMPPTT22	MPP	Limegreen	3
export_D8 MPP SC3_CV0.csv	122796,3359	66501,21875	15402,22949	65,53533900000001	977,6311039999999	257,787903	17500,56445	98,855789	1731,727051	276,236237	350,671539	5,96136	76,350494	D8	SC3	CV	0	MPP	24h	P+ILs	TT22	D8_TT22	D8CV24hMPPTT22	MPP	Limegreen	3
export_D8 MPP SC3_VC1.csv	116780,8203	74588,1875	10351,35449	318,63266	750,926941	337,62548799999996	32984,70703	-36,16301	276,696198	2834,267822	301,739105	6,033961	35,127853	D8	SC3	VC	1	MPP	24h	P+ILs	TT22	D8_TT22	D8VC24hMPPTT22	MPP	Limegreen	3
export_D8 MPP SC3_Vi0.csv	155023,8125	123560,6016	2,550627	682,52771	2317,957275	211,827087	53295,45703	85,69561800000001	729,9552	1456,201904	302,0242	3,6298169999999996	111,36644	D8	SC3	Vi	0	MPP	24h	P+ILs	TT22	D8_TT22	D8Vi24hMPPTT22	SLAM+ Flt3+	seagreen	4
export_E1 MPP SC2_VC0.csv	94767,25781	93613,46094	17640,5	80,480301	383,06189	218,596649	52140,08203	54,892853	775,331238	429,380188	670,388	6,338280999999999	196,668686	E1	SC2	VC	0	MPP	24h	P	TT22	E1_TT22	E1VC24hMPPTT22	ST-HSC	#deff19	2
export_E11 HSC SC3_CV0.csv	140455,875	127237,7578	21200,05273	1215,402466	493,76944000000003	170,568939	22740,51563	-40,660198	514,304565	3835,984131	253,18022200000001	6,139905000000001	216,57801800000001	E11	SC3	CV	0	SLAM-HSC	24h	P+ILs	TT22	E11_TT22	E11CV24hSLAM-HSCTT22	SLAM+ Flt3+	seagreen	4
export_E11 HSC SC3_Vi1.csv.1	116832,5625	68166,03906	9,502718	286,592529	134,670929	92,836906	27264,86523	102,941193	1303,127197	172,01803600000002	255,990952	3,8278879999999997	7,1106929999999995	E11	SC3	Vi	1	SLAM-HSC	24h	P+ILs	TT22	E11_TT22	E11Vi24hSLAM-HSCTT22	ST-HSC	#deff19	2
export_E11 HSC SC3_Vi1.csv.2	130076,1797	101828,5781	3,246927	227,43864399999998	80,470352	58,77756899999999	26108,67773	121,223633	1601,466675	201,836121	207,343628	3,484804	16,937681	E11	SC3	Vi	1	SLAM-HSC	24h	P+ILs	TT22	E11_TT22	E11Vi24hSLAM-HSCTT22	ST-HSC	#deff19	2
export_E12 HSC SC3_VC0.csv	131298,7656	84248,67969	14945,56445	962,686157	74,051498	173,96086100000002	38990,10547	-109,441902	85,949074	1485,197388	369,394806	6,1981209999999995	130,109451	E12	SC3	VC	0	SLAM-HSC	24h	P+ILs	TT22	E12_TT22	E12VC24hSLAM-HSCTT22	SLAM-HSC	Red	0
export_E12 HSC SC3_Vi0.csv	127244,3359	95916,39063	1,286642	5013,350586	30,885801	104,155693	50154,36719	27,290415000000003	40,111977	121,234642	66,69743299999999	3,4010190000000002	56,526585	E12	SC3	Vi	0	SLAM-HSC	24h	P+ILs	TT22	E12_TT22	E12Vi24hSLAM-HSCTT22	CD16/32- ckit-	Violet	9
export_E2 MPP SC2_CF0.csv	125088,0234	93594,00781	18170,94727	-31,110519	535,180237	1518,8438720000001	79,497688	36,431244	1126,442627	241,695709	587,860718	4,355588	39,578705	E2	SC2	CF	0	MPP	24h	P	TT22	E2_TT22	E2CF24hMPPTT22	MPP	Limegreen	3
export_E2 MPP SC2_VC1.csv	102297,3906	61661,18359	10115,87109	92,574921	457,343018	240,86202999999998	32376,371089999997	18,08703	440,768738	1272,157959	246,131882	6,021178	54,131763	E2	SC2	VC	1	MPP	24h	P	TT22	E2_TT22	E2VC24hMPPTT22	MPP	Limegreen	3
export_E3 ST-HSC SC2_CF1.csv.1	169478,0313	132376,0313	14101,484380000002	103,542564	99,423668	1917,3338620000002	71,631233	185,389221	1032,7871089999999	27,45863	438,050446	4,245729	38,71685	E3	SC2	CF	1	ST-HSC	24h	P	TT22	E3_TT22	E3CF24hST-HSCTT22	GMP	aqua	5
export_E3 ST-HSC SC2_CF1.csv.2	151668,2969	124731,2891	13020,57813	64,406036	118,059982	992,452881	56,883911	168,725555	1036,4584960000002	73,087006	427,61938499999997	4,150448	171,089493	E3	SC2	CF	1	ST-HSC	24h	P	TT22	E3_TT22	E3CF24hST-HSCTT22	GMP	aqua	5
export_E4 ST-HSC SC2_VC1.csv.1	162085,2969	98427,875	8797,542969	153,526276	146,475677	4715,190918	24044,92383	372,453308	486,863068	14,786172	385,941925	5,886936	57,626472	E4	SC2	VC	1	ST-HSC	24h	P	TT22	E4_TT22	E4VC24hST-HSCTT22	GMP	aqua	5
export_E4 ST-HSC SC2_VC1.csv.2	167764,6563	153425,6875	8439,40625	132,025574	89,98204	5520,829102000001	23160,57617	299,02002000000005	422,816254	-37,220253	305,09310899999997	5,862666	66,78924599999999	E4	SC2	VC	1	ST-HSC	24h	P	TT22	E4_TT22	E4VC24hST-HSCTT22	GMP	aqua	5
export_E4 ST-HSC SC2_Vi0.csv	135963,8438	99119,22656	7,880686	222,89036600000003	324,839539	115,07220500000001	73287,89844	-17,112459	279,576202	2400,055908	555,3443599999999	4,074064	101,450562	E4	SC2	Vi	0	ST-HSC	24h	P	TT22	E4_TT22	E4Vi24hST-HSCTT22	ST-HSC	#deff19	2
export_E5 HSC SC2_Vi0.csv	160303,9219	112734,0234	2,0643380000000002	2313,072754	140,704041	102,342476	49163,02734	105,92543	376,22000099999997	348,897308	397,127167	3,5400730000000005	36,013039	E5	SC2	Vi	0	SLAM-HSC	24h	P	TT22	E5_TT22	E5Vi24hSLAM-HSCTT22	SLAM-HSC	Red	0
export_E6 HSC SC2_VC0.csv	144931,1406	102617,9297	14627,50488	1117,643433	127,46086899999999	1734,9473879999998	41647,05078	87,858948	655,607788	127,47415900000001	242,98674	6,21176	146,346069	E6	SC2	VC	0	SLAM-HSC	24h	P	TT22	E6_TT22	E6VC24hSLAM-HSCTT22	GMP	aqua	5
export_E6 HSC SC2_Vi0.csv	148287,4063	90452,21875	1,368268	730,606628	128,467712	101,520027	45742,92188	60,702888	71,485428	1180,041138	242,968094	3,391634	18,728573	E6	SC2	Vi	0	SLAM-HSC	24h	P	TT22	E6_TT22	E6Vi24hSLAM-HSCTT22	SLAM-HSC	Red	0
export_E7 MPP SC3_Vi0.csv	145217,8594	116467,9141	1,352737	122,92618600000002	466,500092	361,103516	57282,48828	128,578995	1172,963867	658,335999	254,161636	3,457211	180,41210900000002	E7	SC3	Vi	0	MPP	24h	P+ILs	TT22	E7_TT22	E7Vi24hMPPTT22	MPP	Limegreen	3
export_E8 MPP SC3_CV1.csv.1	100018,1484	68603,15625	9872,700195	88,652077	980,9110720000001	584,896484	11011,30078	81,043144	704,659119	291,559784	184,41423	5,682504	96,821022	E8	SC3	CV	1	MPP	24h	P+ILs	TT22	E8_TT22	E8CV24hMPPTT22	MPP	Limegreen	3
export_E8 MPP SC3_CV1.csv.2	112555,6484	69999,0	10036,89648	90,413353	964,9638669999999	778,828979	11020,26953	129,033859	800,0136110000001	236,613708	178,949081	5,687819	173,845276	E8	SC3	CV	1	MPP	24h	P+ILs	TT22	E8_TT22	E8CV24hMPPTT22	MPP	Limegreen	3
export_E8 MPP SC3_VC0.csv	148040,6563	91888,125	14445,40234	661,679504	1962,579102	369,374725	39838,73438	26,950377000000003	2242,78833	2973,4482420000004	260,661835	6,19428	80,801086	E8	SC3	VC	0	MPP	24h	P+ILs	TT22	E8_TT22	E8VC24hMPPTT22	SLAM+ Flt3+	seagreen	4
export_E8 MPP SC3_Vi0.csv	107031,2656	60280,47266	5,127379	292,482483	695,081787	255,007217	32280,92773	38,930553	912,569092	2838,5151370000003	116,135544	3,6902779999999997	151,407974	E8	SC3	Vi	0	MPP	24h	P+ILs	TT22	E8_TT22	E8Vi24hMPPTT22	MPP	Limegreen	3
export_E9 ST-HSC SC3_VC0.csv	164287,125	122888,9531	16587,95117	182,848511	139,812088	408,896729	46530,21875	30,437632	2334,567627	201,219162	419,293518	6,284431	196,353653	E9	SC3	VC	0	ST-HSC	24h	P+ILs	TT22	E9_TT22	E9VC24hST-HSCTT22	ST-HSC	#deff19	2
export_F1 MPP SC2_CV0.csv	112769,6875	86936,32031	23093,31055	59,656204	560,179199	218,718689	17933,56055	122,857704	763,040466	233,090271	784,121277	6,093247	180,838379	F1	SC2	CV	0	MPP	24h	P	TT22	F1_TT22	F1CV24hMPPTT22	MPP	Limegreen	3
export_F1 MPP SC2_VC0.csv	100423,4766	58887,26953	14886,58496	31,06526	802,036499	134,308487	38326,40625	-5,733934	506,66394	84,695122	445,931305	6,191634	34,59325	F1	SC2	VC	0	MPP	24h	P	TT22	F1_TT22	F1VC24hMPPTT22	MEP	Deepskyblue	6
export_F1 MPP SC2_Vi0.csv	91556,83594	62626,125	1,998207	158,79573100000002	686,620422	288,039642	46565,66016	53,76460600000001	568,5880129999999	468,635651	303,832001	3,513406	39,527557	F1	SC2	Vi	0	MPP	24h	P	TT22	F1_TT22	F1Vi24hMPPTT22	MPP	Limegreen	3
export_F10 ST-HSC SC3_CF0.csv	131479,7031	99897,57031	22559,96289	-202,937012	276,12564100000003	156,417786	65,91387900000001	-122,76001000000001	50,832119	5580,294434	281,07711800000004	4,364486	219,17005899999998	F10	SC3	CF	0	ST-HSC	24h	P+ILs	TT22	F10_TT22	F10CF24hST-HSCTT22	ST-HSC	#deff19	2
export_F10 ST-HSC SC3_VC1.csv.1	143905,5	132921,875	10944,26465	53,582172	176,504639	235,31120299999998	36514,25391	104,233192	477,61264000000006	477,228699	507,498901	6,082284	8,077959	F10	SC3	VC	1	ST-HSC	24h	P+ILs	TT22	F10_TT22	F10VC24hST-HSCTT22	ST-HSC	#deff19	2
export_F10 ST-HSC SC3_VC1.csv.2	133287,375	95486,79688	10625,05078	280,309814	144,499725	299,086273	33167,14063	67,060074	280,57876600000003	54,880984999999995	325,045074	6,043669	219,97824100000003	F10	SC3	VC	1	ST-HSC	24h	P+ILs	TT22	F10_TT22	F10VC24hST-HSCTT22	SLAM+ MEP	Royalblue	7
export_F11 HSC SC3_CF0.csv	109333,5	84338,25	29505,17188	1548,874023	91,488785	72,039787	31,137394	-50,59343	34,855743	4939,613281	194,374924	4,216605	86,375862	F11	SC3	CF	0	SLAM-HSC	24h	P+ILs	TT22	F11_TT22	F11CF24hSLAM-HSCTT22	SLAM-HSC	Red	0
export_F11 HSC SC3_CV0.csv	133308,5625	95808,92188	13278,66504	1941,740845	107,26683	83,58158900000001	16105,673830000002	58,220966000000004	517,035583	54,428695999999995	161,04501299999998	5,890294	139,873108	F11	SC3	CV	0	SLAM-HSC	24h	P+ILs	TT22	F11_TT22	F11CV24hSLAM-HSCTT22	SLAM+ MEP	Royalblue	7
export_F12 HSC SC3_CF0.csv	133120,0781	105823,9453	16437,86133	2003,6312260000002	50,239540000000005	688,804321	57,685966	165,338882	1137,662842	53,598034	234,98323100000002	4,226317	16,474051	F12	SC3	CF	0	SLAM-HSC	24h	P+ILs	TT22	F12_TT22	F12CF24hSLAM-HSCTT22	GMP	aqua	5
export_F12 HSC SC3_VC0.csv	131180,1875	87872,07813	14621,49121	1029,064453	75,218727	45,600883	41392,92969	68,086731	85,794022	635,2341309999999	110,54234299999999	6,209754	201,663818	F12	SC3	VC	0	SLAM-HSC	24h	P+ILs	TT22	F12_TT22	F12VC24hSLAM-HSCTT22	SLAM-HSC	Red	0
export_F2 MPP SC2_CV0.csv	143786,3594	128104,9844	23277,5957	381,67453	348,522339	291,18316699999997	19661,22461	-39,014618	138,754196	1250,956421	355,188629	6,123933	32,829861	F2	SC2	CV	0	MPP	24h	P	TT22	F2_TT22	F2CV24hMPPTT22	ST-HSC	#deff19	2
export_F3 ST-HSC SC2_CF0.csv	183725,75	117868,3125	21042,22461	120,479279	55,73666	53,163128	65,940865	143,233963	1697,288086	507,905365	535,986938	4,343224	140,022232	F3	SC2	CF	0	ST-HSC	24h	P	TT22	F3_TT22	F3CF24hST-HSCTT22	ST-HSC	#deff19	2
export_F3 ST-HSC SC2_CV0.csv	157744,25	96060,03125	16708,92969	212,41662599999998	125,80844099999999	455,679962	15550,69629	114,028053	1188,2463380000002	292,845917	357,84310899999997	5,95009	113,747391	F3	SC2	CV	0	ST-HSC	24h	P	TT22	F3_TT22	F3CV24hST-HSCTT22	ST-HSC	#deff19	2
export_F3 ST-HSC SC2_VC0.csv	109720,6484	99542,9375	14397,763669999998	121,041618	266,893982	80,82494399999999	47867,5625	27,210109999999997	1072,778442	689,6973879999999	393,697266	6,2496480000000005	60,528996	F3	SC2	VC	0	ST-HSC	24h	P	TT22	F3_TT22	F3VC24hST-HSCTT22	ST-HSC	#deff19	2
export_F4 ST-HSC SC2_CV0.csv	115422,7656	68346,36719	17509,0	100,710411	135,68696599999998	119,236832	18817,32031	88,705513	190,43511999999998	47,852142	449,72210700000005	6,023008	114,529175	F4	SC2	CV	0	ST-HSC	24h	P	TT22	F4_TT22	F4CV24hST-HSCTT22	MEP	Deepskyblue	6
export_F4 ST-HSC SC2_VC0.csv	96646,14063	58331,49219	15474,4043	121,926468	135,126083	362,73510699999997	41452,54297	-14,183810999999999	241,68521099999998	49,813961	330,244446	6,227606	79,619118	F4	SC2	VC	0	ST-HSC	24h	P	TT22	F4_TT22	F4VC24hST-HSCTT22	GMP	aqua	5
export_F5 HSC SC2_CF0.csv	147497,9531	80480,02344	22769,0918	932,6156619999999	73,676826	12,948188	28,311613	186,154373	45,178191999999996	4,9078349999999995	271,285431	4,107803	115,68764499999999	F5	SC2	CF	0	SLAM-HSC	24h	P	TT22	F5_TT22	F5CF24hSLAM-HSCTT22	SLAM+ MEP	Royalblue	7
export_F5 HSC SC2_Vi0.csv	169912,0625	128437,2188	0,41619799999999996	1356,1970210000002	106,977325	69,659706	43136,04297	100,139954	89,345451	-5,1245389999999995	213,46556099999998	3,008131	111,89006	F5	SC2	Vi	0	SLAM-HSC	24h	P	TT22	F5_TT22	F5Vi24hSLAM-HSCTT22	SLAM+ MEP	Royalblue	7
export_F6 HSC SC2_VC0.csv	96010,64844	72369,99219	11640,89648	1607,1657710000002	227,112442	359,504211	39763,53125	-79,169189	5,7004660000000005	1335,608643	69,912552	6,127414	158,62600700000002	F6	SC2	VC	0	SLAM-HSC	24h	P	TT22	F6_TT22	F6VC24hSLAM-HSCTT22	MP	DarkViolet	8
export_F6 HSC SC2_Vi0.csv	132341,25	120557,0313	1,7653159999999999	2372,574707	270,2948	250,454086	42613,17969	59,179581000000006	934,455261	372,43643199999997	226,493256	3,448112	48,644882	F6	SC2	Vi	0	SLAM-HSC	24h	P	TT22	F6_TT22	F6Vi24hSLAM-HSCTT22	SLAM-HSC	Red	0
export_F8 MPP SC3_CV0.csv	185491,7813	153286,2188	26951,95117	173,582474	501,29568499999993	4329,387695	27649,08398	-101,15873	2113,8435059999997	169,226257	283,762604	6,273643	150,659073	F8	SC3	CV	0	MPP	24h	P+ILs	TT22	F8_TT22	F8CV24hMPPTT22	MPP	Limegreen	3
export_F8 MPP SC3_Vi0.csv	100509,9766	83044,19531	4,138996	140,920944	940,7567140000001	89,427246	33541,89844	217,647858	1149,451416	185,279434	162,776733	3,636284	198,72331200000002	F8	SC3	Vi	0	MPP	24h	P+ILs	TT22	F8_TT22	F8Vi24hMPPTT22	MPP	Limegreen	3
export_F9 ST-HSC SC3_CF0.csv	127317,9141	84771,17188	22449,54688	1060,990356	121,930428	68,51754	37,593006	63,306521999999994	426,381592	1048,716675	141,78833	4,190537	187,61355600000002	F9	SC3	CF	0	ST-HSC	24h	P+ILs	TT22	F9_TT22	F9CF24hST-HSCTT22	SLAM-HSC	Red	0
export_G1 MPP SC2_CF0.csv	111488,2813	64005,22266	20080,74414	59,41851	305,359039	939,453552	36,373558	107,35073899999999	560,43573	43,755646	109,308792	4,146167	150,945847	G1	SC2	CF	0	MPP	24h	P	TT22	G1_TT22	G1CF24hMPPTT22	MP	DarkViolet	8
export_G1 MPP SC2_CV0.csv	104034,7891	66516,57813	15910,09961	104,096375	792,231628	86,794296	15835,66504	163,45654299999998	1238,018433	319,038757	349,125977	5,940623	106,059647	G1	SC2	CV	0	MPP	24h	P	TT22	G1_TT22	G1CV24hMPPTT22	MPP	Limegreen	3
export_G1 MPP SC2_Vi0.csv	126733,2578	76770,45313	1,14754	67,11635600000001	1498,114014	340,131775	49441,89844	93,358765	707,745178	155,586807	478,352417	3,3614889999999997	61,982082	G1	SC2	Vi	0	MPP	24h	P	TT22	G1_TT22	G1Vi24hMPPTT22	MPP	Limegreen	3
export_G11 HSC SC3_CV1.csv.1	154100,5469	108555,5938	12157,84375	186,377441	117,776527	117,621895	13975,55859	178,22868300000002	1420,743774	200,57341	427,03582800000004	5,819648	106,37120800000001	G11	SC3	CV	1	SLAM-HSC	24h	P+ILs	TT22	G11_TT22	G11CV24hSLAM-HSCTT22	ST-HSC	#deff19	2
export_G11 HSC SC3_CV1.csv.2	141012,2969	95876,8125	12493,09082	353,33786000000003	85,788979	118,07658400000001	15118,67969	151,67038	1534,907837	128,618851	325,76721200000003	5,852146	129,378723	G11	SC3	CV	1	SLAM-HSC	24h	P+ILs	TT22	G11_TT22	G11CV24hSLAM-HSCTT22	SLAM+ MEP	Royalblue	7
export_G11 HSC SC3_VC0.csv	125054,2578	95990,24219	14508,017580000002	4728,592772999999	51,02702	583,3895259999999	37107,22656	-280,170074	3,829411	4195,007813	5984,075684	6,173796	126,081154	G11	SC3	VC	0	SLAM-HSC	24h	P+ILs	TT22	G11_TT22	G11VC24hSLAM-HSCTT22	SLAM-HSC	Red	0
export_G12 HSC SC3_CV0.csv	153310,1094	130602,5156	24583,74023	830,90387	60,812957999999995	93,677673	24036,0293	155,853775	829,2305299999999	37,888943	235,282349	6,202394	181,090485	G12	SC3	CV	0	SLAM-HSC	24h	P+ILs	TT22	G12_TT22	G12CV24hSLAM-HSCTT22	SLAM+ MEP	Royalblue	7
export_G12 HSC SC3_VC0.csv	156156,5469	113151,7422	19399,3457	981,7783199999999	115,816032	63,290271999999995	50720,42969	133,820786	494,580353	66,466164	390,26995800000003	6,35899	47,355408000000004	G12	SC3	VC	0	SLAM-HSC	24h	P+ILs	TT22	G12_TT22	G12VC24hSLAM-HSCTT22	SLAM+ MEP	Royalblue	7
export_G12 HSC SC3_Vi1.csv.1	122869,4531	71379,22656	1,6276389999999998	632,556335	317,10900899999996	148,47796599999998	31407,27148	149,539444	789,301697	623,5821530000001	197,513458	3,329475	59,06351899999999	G12	SC3	Vi	1	SLAM-HSC	24h	P+ILs	TT22	G12_TT22	G12Vi24hSLAM-HSCTT22	SLAM-HSC	Red	0
export_G12 HSC SC3_Vi1.csv.2	108044,1328	65171,30078	4,597013	295,36483799999996	235,27670299999997	245,463013	32124,97461	59,18025600000001	761,2694700000001	691,02063	117,31444499999999	3,6552599999999997	84,687454	G12	SC3	Vi	1	SLAM-HSC	24h	P+ILs	TT22	G12_TT22	G12Vi24hSLAM-HSCTT22	ST-HSC	#deff19	2
export_G3 ST-HSC SC2_CF0.csv	135629,5156	91848,26563	27045,253910000003	121,933495	469,809967	15,054292000000002	40,692783	67,009132	337,08648700000003	152,957214	389,414917	4,272062	3,976887	G3	SC2	CF	0	ST-HSC	24h	P	TT22	G3_TT22	G3CF24hST-HSCTT22	MPP	Limegreen	3
export_G3 ST-HSC SC2_CV0.csv	115145,3672	78855,19531	27465,433589999997	103,31102800000001	140,30831899999998	217,137695	18656,69922	133,44278	367,90185499999995	102,579918	192,264801	6,158632	40,804756	G3	SC2	CV	0	ST-HSC	24h	P	TT22	G3_TT22	G3CV24hST-HSCTT22	MEP	Deepskyblue	6
export_G3 ST-HSC SC2_VC0.csv	126599,9063	84719,125	22681,25195	-30,230732	820,255249	501,49957300000005	57245,71094	53,22963000000001	740,841309	514,3449099999999	708,960632	6,444154	41,501934000000006	G3	SC2	VC	0	ST-HSC	24h	P	TT22	G3_TT22	G3VC24hST-HSCTT22	MPP	Limegreen	3
export_G3 ST-HSC SC2_Vi0.csv	173449,5938	94927,86719	1,166866	19,366385	129,28694199999998	263,489868	62709,92969	112,904839	167,98251299999998	41,415615	524,7032469999999	3,4396199999999997	4,057805	G3	SC2	Vi	0	ST-HSC	24h	P	TT22	G3_TT22	G3Vi24hST-HSCTT22	MEP	Deepskyblue	6
export_G4 ST-HSC SC2_CV1.csv	123257,9531	61694,87109	11783,04395	71,177773	142,236557	712,49707	14606,39746	85,09470400000001	494,028503	43,281269	317,844879	5,82359	146,00921599999998	G4	SC2	CV	1	ST-HSC	24h	P	TT22	G4_TT22	G4CV24hST-HSCTT22	GMP	aqua	5
export_G4 ST-HSC SC2_Vi1.csv.1	119020,9766	75508,45313	2,192483	88,99511700000001	136,74615500000002	161,759155	30308,63867	48,590881	288,649689	117,832695	411,857391	3,410024	13,027333	G4	SC2	Vi	1	ST-HSC	24h	P	TT22	G4_TT22	G4Vi24hST-HSCTT22	MEP	Deepskyblue	6
export_G4 ST-HSC SC2_Vi1.csv.2	114731,0781	53187,30078	1,0292059999999998	90,670815	143,209869	136,539719	29117,30664	106,847725	319,775146	134,162079	364,63974	3,1654720000000003	74,19770799999999	G4	SC2	Vi	1	ST-HSC	24h	P	TT22	G4_TT22	G4Vi24hST-HSCTT22	MEP	Deepskyblue	6
export_G5 HSC SC2_CF1.csv.1	131397,75	88486,09375	19786,60547	1403,087524	58,054264	48,387566	55,760090000000005	74,832008	372,951721	58,022148	178,564941	4,27283	40,977077	G5	SC2	CF	1	SLAM-HSC	24h	P	TT22	G5_TT22	G5CF24hSLAM-HSCTT22	SLAM+ MEP	Royalblue	7
export_G5 HSC SC2_CF1.csv.2	149258,3906	77414,98438	21037,06445	1695,0643309999998	99,33563199999999	-55,589424	91,030754	161,734787	382,289795	35,344456	123,12483200000001	4,4421669999999995	72,278603	G5	SC2	CF	1	SLAM-HSC	24h	P	TT22	G5_TT22	G5CF24hSLAM-HSCTT22	CD16/32- ckit-	Violet	9
export_G5 HSC SC2_VC0.csv	110016,4297	65992,03906	13167,76172	509,858154	122,943848	267,09198	37023,17969	-3,52231	272,74987799999997	84,621208	479,82171600000004	6,143333	84,862709	G5	SC2	VC	0	SLAM-HSC	24h	P	TT22	G5_TT22	G5VC24hSLAM-HSCTT22	SLAM+ MEP	Royalblue	7
export_G6 HSC SC2_VC0.csv	136660,0938	96924,69531	18972,1875	374,98562599999997	118,130478	229,689911	58770,79297	-25,227352	117,510857	132,435684	469,75665300000003	6,397392	8,003164	G6	SC2	VC	0	SLAM-HSC	24h	P	TT22	G6_TT22	G6VC24hSLAM-HSCTT22	SLAM+ MEP	Royalblue	7
export_G7 MPP SC3_VC1.csv.1	114455,0078	82127,58594	11047,374020000001	314,412079	659,060852	444,918884	29894,38477	-27,154336999999998	1192,970337	1752,851318	295,800995	6,023736	127,40361000000001	G7	SC3	VC	1	MPP	24h	P+ILs	TT22	G7_TT22	G7VC24hMPPTT22	MPP	Limegreen	3
export_G7 MPP SC3_VC1.csv.2	119534,1563	75071,07813	12854,44141	212,873444	710,66333	346,72705099999996	34227,06641	-18,425871	1205,069458	1956,5018309999998	243,442291	6,111823	135,451324	G7	SC3	VC	1	MPP	24h	P+ILs	TT22	G7_TT22	G7VC24hMPPTT22	MPP	Limegreen	3
export_G7 MPP SC3_Vi0.csv	141627,6719	100853,9844	4,55246	345,066376	1024,0117189999999	460,367767	39746,69141	-7,284155	1340,001709	1766,904907	384,91747999999995	3,717647	148,493546	G7	SC3	Vi	0	MPP	24h	P+ILs	TT22	G7_TT22	G7Vi24hMPPTT22	MPP	Limegreen	3
export_G8 MPP SC3_VC1.csv	150531,7031	99006,84375	10393,88281	117,66448999999999	331,868652	935,839233	32641,25	45,625969	1303,38147	247,43956	314,97943100000003	6,032006	86,383133	G8	SC3	VC	1	MPP	24h	P+ILs	TT22	G8_TT22	G8VC24hMPPTT22	ST-HSC	#deff19	2
export_G8 MPP SC3_Vi0.csv	121717,1406	81735,88281	2,407627	279,40640299999995	750,1466059999999	189,47435	48182,17969	66,177193	1787,6812739999998	316,281525	597,30304	3,581125	99,80658000000001	G8	SC3	Vi	0	MPP	24h	P+ILs	TT22	G8_TT22	G8Vi24hMPPTT22	MPP	Limegreen	3
export_G9 ST-HSC SC3_CF0.csv	191943,5156	136688,8438	23838,82227	1340,513672	203,45903	92,39321899999999	142,084442	137,764755	1277,815063	783,961487	395,99118	4,617287999999999	158,45275900000001	G9	SC3	CF	0	ST-HSC	24h	P+ILs	TT22	G9_TT22	G9CF24hST-HSCTT22	SLAM-HSC	Red	0
export_H10 ST-HSC SC3_CV0.csv	154959,4063	123920,4609	16622,98828	295,213043	177,952377	82,868187	17773,75	174,349319	901,7451169999999	599,074524	208,08686799999998	5,98954	57,206531999999996	H10	SC3	CV	0	ST-HSC	24h	P+ILs	TT22	H10_TT22	H10CV24hST-HSCTT22	ST-HSC	#deff19	2
export_H10 ST-HSC SC3_Vi0.csv	132773,8125	86935,24219	2,228894	140,216721	167,43365500000002	192,241714	44454,72266	183,262024	1636,081543	196,256058	328,6315	3,532711	174,337509	H10	SC3	Vi	0	ST-HSC	24h	P+ILs	TT22	H10_TT22	H10Vi24hST-HSCTT22	ST-HSC	#deff19	2
export_H11 HSC SC3_CV0.csv	162873,7969	101198,8203	23820,7793	2434,361816	61,842471999999994	183,566711	19763,83008	92,33627299999999	296,31417799999997	310,157562	290,426788	6,132615	86,148903	H11	SC3	CV	0	SLAM-HSC	24h	P+ILs	TT22	H11_TT22	H11CV24hSLAM-HSCTT22	SLAM-HSC	Red	0
export_H11 HSC SC3_Vi1.csv	87167,5625	46229,88672	1,123465	206,29882800000001	73,274284	112,145866	18542,66406	43,030006	31,942968	41,797534999999996	164,104492	3,053804	190,120514	H11	SC3	Vi	1	SLAM-HSC	24h	P+ILs	TT22	H11_TT22	H11Vi24hSLAM-HSCTT22	SLAM+ MEP	Royalblue	7
export_H12 HSC SC3_CF1.csv	128614,5469	129944,3906	12568,44238	1200,3066410000001	112,34328500000001	275,958252	94,741318	124,071777	1842,887207	101,909317	293,25332599999996	4,296254	163,52250700000002	H12	SC3	CF	1	SLAM-HSC	24h	P+ILs	TT22	H12_TT22	H12CF24hSLAM-HSCTT22	SLAM+ MEP	Royalblue	7
export_H12 HSC SC3_VC0.csv	111322,7266	79548,39063	15511,27246	567,419067	62,099453000000004	245,33320600000002	42035,92969	-129,239868	43,686648999999996	905,7919919999999	367,130707	6,232629	139,977615	H12	SC3	VC	0	SLAM-HSC	24h	P+ILs	TT22	H12_TT22	H12VC24hSLAM-HSCTT22	SLAM-HSC	Red	0
export_H12 HSC SC3_Vi0.csv	139270,5469	117918,7969	0,293643	724,644226	250,12892200000002	205,79213000000001	66413,80469	47,005524	889,532898	1792,932495	314,0383	3,033544	194,063828	H12	SC3	Vi	0	SLAM-HSC	24h	P+ILs	TT22	H12_TT22	H12Vi24hSLAM-HSCTT22	SLAM-HSC	Red	0
export_H2 MPP SC2_CV0.csv	125190,8594	96797,05469	27392,20703	58,35878	827,807312	305,95959500000004	26849,98438	67,148933	434,133636	189,39623999999998	491,482605	6,269612	45,143902000000004	H2	SC2	CV	0	MPP	24h	P	TT22	H2_TT22	H2CV24hMPPTT22	MPP	Limegreen	3
export_H3 ST-HSC SC2_CF0.csv	143765,3281	99885,03125	25256,85547	57,278397	156,585495	315,55508399999997	110,59128600000001	100,86685899999999	767,409058	297,981293	994,162109	4,558081	133,535309	H3	SC2	CF	0	ST-HSC	24h	P	TT22	H3_TT22	H3CF24hST-HSCTT22	ST-HSC	#deff19	2
export_H3 ST-HSC SC2_CV0.csv	157339,9531	131730,9375	23928,48438	68,743065	230,446869	2555,892334	18029,04297	419,22900400000003	922,261108	49,60498	661,442932	6,1057879999999995	57,649756999999994	H3	SC2	CV	0	ST-HSC	24h	P	TT22	H3_TT22	H3CV24hST-HSCTT22	GMP	aqua	5
export_H3 ST-HSC SC2_VC0.csv	136396,0	101607,8828	12973,655270000001	72,444855	293,131958	421,97445700000003	37652,26563	17,418602	607,924438	168,66859399999998	396,841705	6,143947	132,37854	H3	SC2	VC	0	ST-HSC	24h	P	TT22	H3_TT22	H3VC24hST-HSCTT22	ST-HSC	#deff19	2
export_H3 ST-HSC SC2_Vi0.csv	116666,0078	68800,74219	0,769572	80,81139399999999	251,391663	69,995987	43254,34375	77,129913	327,320587	125,34448200000001	300,284393	3,197734	78,951157	H3	SC2	Vi	0	ST-HSC	24h	P	TT22	H3_TT22	H3Vi24hST-HSCTT22	MEP	Deepskyblue	6
export_H5 HSC SC2_VC1.csv	125977,8281	54135,93359	8607,719727	1190,912476	132,74250800000002	72,394623	19400,17969	34,896774	308,48193399999997	41,536278	194,039017	5,814322	28,898409	H5	SC2	VC	1	SLAM-HSC	24h	P	TT22	H5_TT22	H5VC24hSLAM-HSCTT22	SLAM+ MEP	Royalblue	7
export_H5 HSC SC2_Vi0.csv	171144,625	137742,4844	1,780302	3228,676025	80,334747	78,242035	39767,24219	164,38398700000002	423,099609	6,473887	304,51297	3,4294809999999996	149,228226	H5	SC2	Vi	0	SLAM-HSC	24h	P	TT22	H5_TT22	H5Vi24hSLAM-HSCTT22	SLAM+ MEP	Royalblue	7
export_H6 HSC SC2_CF1.csv.1	91296,32813	44491,28906	11260,56445	135,234329	73,367188	56,619122	27,144803999999997	101,093117	393,437744	32,44648	210,67163100000002	3,878655	18,394428	H6	SC2	CF	1	SLAM-HSC	24h	P	TT22	H6_TT22	H6CF24hSLAM-HSCTT22	MEP	Deepskyblue	6
export_H6 HSC SC2_CF1.csv.2	102248,5703	55693,08203	11148,12988	163,568283	68,973267	99,73999	39,48148	88,658012	470,275574	98,872086	403,345123	3,990625	41,171062	H6	SC2	CF	1	SLAM-HSC	24h	P	TT22	H6_TT22	H6CF24hSLAM-HSCTT22	MEP	Deepskyblue	6
export_H6 HSC SC2_CV0.csv	120832,1797	70794,52344	24438,20508	384,388397	106,246582	66,37487	26031,34375	44,583252	57,177429000000004	1584,10083	335,928497	6,225061	3,59104	H6	SC2	CV	0	SLAM-HSC	24h	P	TT22	H6_TT22	H6CV24hSLAM-HSCTT22	ST-HSC	#deff19	2
export_H9 ST-HSC SC3_CF0.csv	125641,0625	85152,53906	23506,06055	592,481995	239,079666	129,151962	60,597923	52,207035	76,67648299999999	3543,841064	241,314285	4,351279	28,052736	H9	SC3	CF	0	ST-HSC	24h	P+ILs	TT22	H9_TT22	H9CF24hST-HSCTT22	SLAM-HSC	Red	0
export_H9 ST-HSC SC3_CV0.csv	158780,875	113412,7109	16119,84668	539,647461	187,814804	132,468231	16322,86914	109,462471	1190,6977539999998	346,48931899999997	294,905579	5,95395	127,825493	H9	SC3	CV	0	ST-HSC	24h	P+ILs	TT22	H9_TT22	H9CV24hST-HSCTT22	SLAM-HSC	Red	0
export_H9 ST-HSC SC3_Vi0.csv	99109,35156	90166,73438	5,8932970000000005	348,74267599999996	306,575623	687,19458	48555,53906	175,92562900000001	2168,700439	373,04364	260,538452	3,858397	40,768005	H9	SC3	Vi	0	ST-HSC	24h	P+ILs	TT22	H9_TT22	H9Vi24hST-HSCTT22	ST-HSC	#deff19	2
export_A1 MPP SC2_CV1.csv	86852,60938	55535,10156	9247,283203	141,001785	1022,2919919999999	345,20874	9265,224609	54,991398	55,001743000000005	158,59996	380,461182	5,609386	192,987473	A1	SC2	CV	1	MPP	48h	P	TT22	A1_TT22	A1CV48hMPPTT22	MPP	Limegreen	3
export_A1 MPP SC2_Vi1.csv.1	109628,5156	69427,17188	4,842497	77,431702	699,7199099999999	249,71655299999998	20119,41406	7,816210000000001	78,184853	123,778458	755,697937	3,527533	97,947746	A1	SC2	Vi	1	MPP	48h	P	TT22	A1_TT22	A1Vi48hMPPTT22	MPP	Limegreen	3
export_A1 MPP SC2_Vi1.csv.2	91258,10938	74283,89844	4,2741430000000005	89,995056	432,769196	850,509277	20431,1875	-5,576118	65,004051	153,00569199999998	578,644348	3,4939160000000005	211,52066000000002	A1	SC2	Vi	1	MPP	48h	P	TT22	A1_TT22	A1Vi48hMPPTT22	MPP	Limegreen	3
export_A10 ST-HSC SC3_CV3.csv.1	124006,625	101684,4531	2290,088623	57,172489	135,127625	390,012207	2234,834717	77,90673100000001	70,159935	459,492065	329,663177	4,7440489999999995	31,761872999999998	A10	SC3	CV	3	ST-HSC	48h	P+ILs	TT22	A10_TT22	A10CV48hST-HSCTT22	ST-HSC	#deff19	2
export_A10 ST-HSC SC3_CV3.csv.2	141766,5938	87735,36719	2114,3364260000003	-21,167765	138,88974	1104,313232	2130,742432	8,999622	49,555588	1393,861816	265,87793	4,70488	40,565758	A10	SC3	CV	3	ST-HSC	48h	P+ILs	TT22	A10_TT22	A10CV48hST-HSCTT22	ST-HSC	#deff19	2
export_A10 ST-HSC SC3_CV3.csv.3	132541,3125	98639,125	2303,9892579999996	131,12875400000001	146,25647	262,906677	2280,047607	119,48196399999999	72,41256700000001	126,631332	442,131897	4,752058	71,856247	A10	SC3	CV	3	ST-HSC	48h	P+ILs	TT22	A10_TT22	A10CV48hST-HSCTT22	ST-HSC	#deff19	2
export_A10 ST-HSC SC3_CV3.csv.4	112986,5156	80677,60156	2250,637451	-32,750640999999995	157,39404299999998	286,212921	2108,5395510000003	91,595596	88,843864	435,20581100000004	327,765411	4,720848	96,67997700000001	A10	SC3	CV	3	ST-HSC	48h	P+ILs	TT22	A10_TT22	A10CV48hST-HSCTT22	ST-HSC	#deff19	2
export_A10 ST-HSC SC3_CV3.csv.5	117342,0781	93283,8125	2165,500977	110,71221200000001	98,471466	504,66265899999996	2048,414307	151,667297	62,232406999999995	1293,348877	416,524658	4,700122	152,44013999999999	A10	SC3	CV	3	ST-HSC	48h	P+ILs	TT22	A10_TT22	A10CV48hST-HSCTT22	ST-HSC	#deff19	2
export_A10 ST-HSC SC3_CV3.csv.6	112508,4141	104272,3594	2200,65332	145,23774699999998	111,81851200000001	1132,790894	2232,923096	72,66534399999999	54,016498999999996	1124,733276	319,689972	4,731552	205,792603	A10	SC3	CV	3	ST-HSC	48h	P+ILs	TT22	A10_TT22	A10CV48hST-HSCTT22	ST-HSC	#deff19	2
export_A10 ST-HSC SC3_VC4.csv.1	173977,9063	124944,0	751,574036	123,92763500000001	104,109665	30411,89063	2347,029053	-1345,21814	7,293042999999999	-39,69931	177,405853	4,416935	45,779236	A10	SC3	VC	4	ST-HSC	48h	P+ILs	TT22	A10_TT22	A10VC48hST-HSCTT22	GMP	aqua	5
export_A10 ST-HSC SC3_VC4.csv.2	160059,0	122295,1641	753,1973879999999	128,481674	138,374878	26373,54688	2337,665527	-1665,594727	31,749956	-55,772614000000004	150,722	4,41637	102,664497	A10	SC3	VC	4	ST-HSC	48h	P+ILs	TT22	A10_TT22	A10VC48hST-HSCTT22	GMP	aqua	5
export_A10 ST-HSC SC3_VC4.csv.3	158562,625	118801,7891	710,640625	125,265846	84,025429	21334,6875	2138,816895	-491,04449500000004	11,146379	9,31357	205,96434	4,37121	110,56100500000001	A10	SC3	VC	4	ST-HSC	48h	P+ILs	TT22	A10_TT22	A10VC48hST-HSCTT22	GMP	aqua	5
export_A10 ST-HSC SC3_VC4.csv.4	141998,2344	103640,8281	708,576355	114,563469	99,852463	21815,47656	2139,402832	9,386918	-35,036144	-95,231155	142,916977	4,3704	152,254807	A10	SC3	VC	4	ST-HSC	48h	P+ILs	TT22	A10_TT22	A10VC48hST-HSCTT22	MP	DarkViolet	8
export_A10 ST-HSC SC3_VC4.csv.5	171223,8594	145107,9688	763,4277950000001	237,36502099999998	117,807449	26929,8418	2315,316406	-1525,8436279999999	30,395176	-13,109639000000001	113,257202	4,4175629999999995	160,276917	A10	SC3	VC	4	ST-HSC	48h	P+ILs	TT22	A10_TT22	A10VC48hST-HSCTT22	MP	DarkViolet	8
export_A10 ST-HSC SC3_VC4.csv.6	144163,1719	95063,57813	681,985962	50,108246	106,801849	21487,6582	2045,8687739999998	742,3221440000001	-50,48037	23,063087	265,249908	4,344926	167,133896	A10	SC3	VC	4	ST-HSC	48h	P+ILs	TT22	A10_TT22	A10VC48hST-HSCTT22	GMP	aqua	5
export_A10 ST-HSC SC3_VC4.csv.7	134554,9219	99112,46875	728,564941	49,090424	110,688469	22482,01953	2103,183594	840,179504	-56,734154000000004	68,714249	193,193924	4,3737	183,872543	A10	SC3	VC	4	ST-HSC	48h	P+ILs	TT22	A10_TT22	A10VC48hST-HSCTT22	GMP	aqua	5
export_A10 ST-HSC SC3_VC4.csv.8	150297,1875	110635,7734	734,722046	196,196808	155,802032	33461,51172	2111,367432	887,2192380000001	-78,88000500000001	-69,786179	190,23498500000002	4,377477	188,29748500000002	A10	SC3	VC	4	ST-HSC	48h	P+ILs	TT22	A10_TT22	A10VC48hST-HSCTT22	GMP	aqua	5
export_A10 ST-HSC SC3_VC4.csv.9	153966,1563	126759,3672	747,6026	83,177826	92,417686	11850,28711	2284,693115	-590,7842410000001	65,797394	-2,9546930000000002	124,478218	4,407042	200,653519	A10	SC3	VC	4	ST-HSC	48h	P+ILs	TT22	A10_TT22	A10VC48hST-HSCTT22	MP	DarkViolet	8
export_A10 ST-HSC SC3_VC4.csv.10	162719,6563	137168,25	764,801331	18,003535999999997	97,018349	15698,27051	2279,532715	160,477417	19,800751	40,294987	166,137192	4,413332	209,938187	A10	SC3	VC	4	ST-HSC	48h	P+ILs	TT22	A10_TT22	A10VC48hST-HSCTT22	GMP	aqua	5
export_A10 ST-HSC SC3_VC4.csv.11	156336,4063	110231,0625	701,2303469999999	-5,443626	131,010162	18539,28906	2044,0538329999997	-770,625	53,423	52,567122999999995	80,14801800000001	4,353199	217,72940099999997	A10	SC3	VC	4	ST-HSC	48h	P+ILs	TT22	A10_TT22	A10VC48hST-HSCTT22	MP	DarkViolet	8
export_A10 ST-HSC SC3_Vi2.csv.1	151668,75	121596,5703	9,981363	217,54534900000002	144,558044	149,72164899999999	7640,420898	192,88601699999998	81,21684300000001	8,956681	460,220795	3,452312	95,769165	A10	SC3	Vi	2	ST-HSC	48h	P+ILs	TT22	A10_TT22	A10Vi48hST-HSCTT22	SLAM+ MEP	Royalblue	7
export_A10 ST-HSC SC3_Vi2.csv.2	143552,9688	108180,9375	1,61667	214,964874	141,46077	166,78366100000002	8008,713379000001	154,71414199999998	68,82384499999999	13,063355	378,577026	2,907753	210,782318	A10	SC3	Vi	2	ST-HSC	48h	P+ILs	TT22	A10_TT22	A10Vi48hST-HSCTT22	SLAM+ MEP	Royalblue	7
export_A10 ST-HSC SC3_Vi2.csv.3	120336,4844	111385,75	6,961255	193,885651	107,364426	273,338776	8188,130370999999	101,166557	74,593391	44,421989	356,185638	3,36291	224,646637	A10	SC3	Vi	2	ST-HSC	48h	P+ILs	TT22	A10_TT22	A10Vi48hST-HSCTT22	MEP	Deepskyblue	6
export_A11 HSC SC3_CV2.csv	89868,41406	95084,23438	2659,092041	940,6848140000001	94,09728199999999	151,198975	3573,113525	118,62118500000001	60,665356	-16,976210000000002	36,578784999999996	4,934036	86,790451	A11	SC3	CV	2	SLAM-HSC	48h	P+ILs	TT22	A11_TT22	A11CV48hSLAM-HSCTT22	CD16/32- ckit-	Violet	9
export_A11 HSC SC3_CV3.csv.1	110388,4531	86294,11719	1721,309326	1526,8477779999998	66,118156	99,66469599999999	2385,408936	90,666275	42,736046	55,625843	231,69314599999998	4,676394999999999	64,72782099999999	A11	SC3	CV	3	SLAM-HSC	48h	P+ILs	TT22	A11_TT22	A11CV48hSLAM-HSCTT22	SLAM+ MEP	Royalblue	7
export_A11 HSC SC3_CV3.csv.2	96141,33594	69053,77344	1750,370728	884,719116	88,622337	107,73163600000001	2271,029541	76,54248	42,432606	22,940006	142,821747	4,666447	137,27533	A11	SC3	CV	3	SLAM-HSC	48h	P+ILs	TT22	A11_TT22	A11CV48hSLAM-HSCTT22	CD16/32- ckit-	Violet	9
export_A11 HSC SC3_CV3.csv.3	85786,39063	83871,30469	1668,2185060000002	688,74707	93,41330699999999	67,905479	2173,0419920000004	114,824471	33,767540000000004	9,072321	130,857925	4,63814	142,820862	A11	SC3	CV	3	SLAM-HSC	48h	P+ILs	TT22	A11_TT22	A11CV48hSLAM-HSCTT22	CD16/32- ckit-	Violet	9
export_A11 HSC SC3_CV3.csv.4	139640,1875	82918,65625	1781,689209	774,302307	49,751389	65,458061	2561,803955	86,528725	42,698516999999995	41,979557	404,29834	4,708891	154,8927	A11	SC3	CV	3	SLAM-HSC	48h	P+ILs	TT22	A11_TT22	A11CV48hSLAM-HSCTT22	SLAM+ MEP	Royalblue	7
export_A11 HSC SC3_CV3.csv.5	120714,0547	80193,0	1918,96228	721,964966	91,475189	91,843475	2776,2421879999997	103,226364	37,429558	29,004808	413,156708	4,756371	165,045181	A11	SC3	CV	3	SLAM-HSC	48h	P+ILs	TT22	A11_TT22	A11CV48hSLAM-HSCTT22	SLAM+ MEP	Royalblue	7
export_A11 HSC SC3_CV3.csv.6	85455,0	63909,78516	1747,766968	1227,365601	82,16729699999999	71,78050999999999	2274,747559	152,964172	35,369667	19,600835999999997	169,842621	4,666492	209,145599	A11	SC3	CV	3	SLAM-HSC	48h	P+ILs	TT22	A11_TT22	A11CV48hSLAM-HSCTT22	SLAM+ MEP	Royalblue	7
export_A11 HSC SC3_Vi2.csv.1	94033,35156	60464,46094	-0,09779600000000001	-107,626923	62,721165	275,866577	14106,925780000001	-123,50624099999999	-20,805001999999998	8558,966797	398,899689	0,0	8,253496	A11	SC3	Vi	2	SLAM-HSC	48h	P+ILs	TT22	A11_TT22	A11Vi48hSLAM-HSCTT22	ST-HSC	#deff19	2
export_A11 HSC SC3_Vi2.csv.2	99171,25	66668,1875	-0,329437	420,471283	64,236473	278,505005	15759,36035	-382,025208	-14,835425	8831,743164	265,216766	0,0	114,91896100000001	A11	SC3	Vi	2	SLAM-HSC	48h	P+ILs	TT22	A11_TT22	A11Vi48hSLAM-HSCTT22	SLAM-HSC	Red	0
export_A12 HSC SC3_VC3.csv.1	161036,2031	113154,6328	1855,616699	597,161743	86,70118000000001	230,212875	5903,651367	217,36409	93,726265	5,869119	106,359711	4,977755	40,966305	A12	SC3	VC	3	SLAM-HSC	48h	P+ILs	TT22	A12_TT22	A12VC48hSLAM-HSCTT22	CD16/32- ckit-	Violet	9
export_A12 HSC SC3_VC3.csv.2	144837,3906	101753,3438	2135,494629	617,926514	95,308914	194,74250800000002	6460,875977000001	126,15608999999999	71,293251	-0,348083	153,055603	5,0485940000000005	65,19160500000001	A12	SC3	VC	3	SLAM-HSC	48h	P+ILs	TT22	A12_TT22	A12VC48hSLAM-HSCTT22	SLAM+ MEP	Royalblue	7
export_A12 HSC SC3_VC3.csv.3	171153,7656	138203,8438	1841,363403	1431,705811	67,20503199999999	135,469498	5929,026367	300,840912	47,790890000000005	-5,65675	107,44796000000001	4,976705	114,29998	A12	SC3	VC	3	SLAM-HSC	48h	P+ILs	TT22	A12_TT22	A12VC48hSLAM-HSCTT22	CD16/32- ckit-	Violet	9
export_A12 HSC SC3_VC3.csv.4	147803,3438	139350,5313	2069,814453	2085,274902	57,285526000000004	174,909546	6585,0	134,600784	59,25164399999999	-1,9361720000000002	175,158051	5,044844	136,072601	A12	SC3	VC	3	SLAM-HSC	48h	P+ILs	TT22	A12_TT22	A12VC48hSLAM-HSCTT22	SLAM+ MEP	Royalblue	7
export_A12 HSC SC3_VC3.csv.5	155288,7813	128841,9844	1938,0496829999997	212,699295	147,92926	114,998627	6039,742188	182,018692	75,788673	-8,979736	255,396469	4,998101999999999	136,885345	A12	SC3	VC	3	SLAM-HSC	48h	P+ILs	TT22	A12_TT22	A12VC48hSLAM-HSCTT22	SLAM+ MEP	Royalblue	7
export_A12 HSC SC3_VC3.csv.6	168446,0781	113223,8281	1816,797852	166,16816699999998	92,706131	83,735268	6123,301758	187,506775	91,124153	-5,353299	128,371216	4,982481	199,607605	A12	SC3	VC	3	SLAM-HSC	48h	P+ILs	TT22	A12_TT22	A12VC48hSLAM-HSCTT22	CD16/32- ckit-	Violet	9
export_A12 HSC SC3_Vi3.csv.1	112648,2891	103898,0859	0,8539770000000001	1245,420654	78,108154	117,814079	5247,214355	103,899582	60,166801	-16,449429000000002	210,60076899999999	2,581912	159,530334	A12	SC3	Vi	3	SLAM-HSC	48h	P+ILs	TT22	A12_TT22	A12Vi48hSLAM-HSCTT22	SLAM+ MEP	Royalblue	7
export_A12 HSC SC3_Vi3.csv.2	135227,0	112679,6797	1,436025	272,045502	80,67378199999999	57,70496	5110,331543	148,717941	68,347229	9,22513	106,941994	2,7334	190,638916	A12	SC3	Vi	3	SLAM-HSC	48h	P+ILs	TT22	A12_TT22	A12Vi48hSLAM-HSCTT22	CD16/32- ckit-	Violet	9
export_A12 HSC SC3_Vi3.csv.3	152543,4063	144172,125	1,97072	583,37793	72,823006	121,057121	5578,126953	186,01886000000002	78,09133100000001	0,20654499999999998	162,222046	2,8574990000000002	206,28508	A12	SC3	Vi	3	SLAM-HSC	48h	P+ILs	TT22	A12_TT22	A12Vi48hSLAM-HSCTT22	SLAM+ MEP	Royalblue	7
export_A2 MPP SC2_CV1.csv	95665,48438	52588,26172	5995,156738000001	122,90863799999998	506,537415	113,921379	6689,038086	78,77924300000001	46,780308000000005	96,202332	735,5144650000001	5,376249	58,7612	A2	SC2	CV	1	MPP	48h	P	TT22	A2_TT22	A2CV48hMPPTT22	MEP	Deepskyblue	6
export_A2 MPP SC2_VC1.csv	96339,17188	72412,75	4950,171386999999	191,202469	389,634857	310,942688	14565,947269999999	48,240402	70,44915	291,997131	361,957001	5,5564160000000005	149,177078	A2	SC2	VC	1	MPP	48h	P	TT22	A2_TT22	A2VC48hMPPTT22	MPP	Limegreen	3
export_A2 MPP SC2_Vi0.csv	106459,3672	101285,3203	18,480347000000002	65,254959	2482,847656	224,635681	39097,42188	91,409874	97,023285	304,268127	600,9630129999999	4,142837999999999	83,088104	A2	SC2	Vi	0	MPP	48h	P	TT22	A2_TT22	A2Vi48hMPPTT22	MPP	Limegreen	3
export_A3 ST-HSC SC2_CF1.csv	115425,4531	96035,9375	7784,064453	151,756851	105,557152	263,206482	123,139877	290,26324500000004	48,568172	1842,206055	433,29879800000003	4,229633	212,72825600000002	A3	SC2	CF	1	ST-HSC	48h	P	TT22	A3_TT22	A3CF48hST-HSCTT22	ST-HSC	#deff19	2
export_A3 ST-HSC SC2_VC2.csv.1	105844,1953	61609,75391	3101,901611	40,832821	173,200089	117,36606599999999	8927,849609	64,442528	55,486686999999996	22,993973	464,558929	5,262554	20,437714	A3	SC2	VC	2	ST-HSC	48h	P	TT22	A3_TT22	A3VC48hST-HSCTT22	MEP	Deepskyblue	6
export_A3 ST-HSC SC2_VC2.csv.2	110661,6016	59091,734379999994	3028,385498	69,902496	190,998352	325,270355	9177,867188	71,782005	53,019218	170,368805	453,72161900000003	5,263669	63,47856899999999	A3	SC2	VC	2	ST-HSC	48h	P	TT22	A3_TT22	A3VC48hST-HSCTT22	ST-HSC	#deff19	2
export_A3 ST-HSC SC2_VC2.csv.3	115366,7031	64438,015629999994	3230,54541	43,968307	155,25418100000002	173,569275	9498,275391	71,408218	76,911858	55,834483999999996	680,135559	5,294052	191,579727	A3	SC2	VC	2	ST-HSC	48h	P	TT22	A3_TT22	A3VC48hST-HSCTT22	MEP	Deepskyblue	6
export_A5 HSC SC2_CF2.csv.1	96538,08594	47385,08594	5254,836914	1335,069458	25,609434	143,961594	17,088704999999997	-7,501514	20,124466	168,700424	413,935516	3,5024900000000003	2,559368	A5	SC2	CF	2	SLAM-HSC	48h	P	TT22	A5_TT22	A5CF48hSLAM-HSCTT22	SLAM-HSC	Red	0
export_A5 HSC SC2_CF2.csv.2	119648,3828	63556,96484	5390,041504	1232,54895	44,971207	104,54467	49,556606	80,105499	24,715021	64,483673	289,977448	3,837252	114,824715	A5	SC2	CF	2	SLAM-HSC	48h	P	TT22	A5_TT22	A5CF48hSLAM-HSCTT22	SLAM+ MEP	Royalblue	7
export_A5 HSC SC2_CF2.csv.3	82064,42969	43592,98438	5231,353515999999	1046,427002	42,105785	69,534256	28,638123999999998	76,445854	27,440579999999997	109,07608	342,841461	3,659672	195,126587	A5	SC2	CF	2	SLAM-HSC	48h	P	TT22	A5_TT22	A5CF48hSLAM-HSCTT22	SLAM-HSC	Red	0
export_A5 HSC SC2_Vi2.csv.1	92948,78125	65470,84766	4,019116	48,366797999999996	285,35101299999997	484,102142	7448,422852	51,002216	44,140789	5,981154	465,481445	3,165148	50,485367	A5	SC2	Vi	2	SLAM-HSC	48h	P	TT22	A5_TT22	A5Vi48hSLAM-HSCTT22	GMP	aqua	5
export_A5 HSC SC2_Vi2.csv.2	98615,08594	62926,74219	4,075869	138,66413899999998	294,01895099999996	446,80914299999995	7556,42041	267,139862	57,604907999999995	-3,433807	480,95776399999994	3,173874	107,00486799999999	A5	SC2	Vi	2	SLAM-HSC	48h	P	TT22	A5_TT22	A5Vi48hSLAM-HSCTT22	GMP	aqua	5
export_A5 HSC SC2_Vi2.csv.3	100122,0547	62252,92578	1,09827	45,806396	169,954437	453,6922	7072,989258	91,44564799999999	56,750389	9,782306	643,0166019999999	2,750866	146,358154	A5	SC2	Vi	2	SLAM-HSC	48h	P	TT22	A5_TT22	A5Vi48hSLAM-HSCTT22	GMP	aqua	5
export_A5 HSC SC2_Vi2.csv.4	93074,73438	46140,26172	1,258492	70,490425	174,57785	551,196045	7877,055176000001	-4,027586	45,628616	26,313228999999996	559,07312	2,82575	180,261322	A5	SC2	Vi	2	SLAM-HSC	48h	P	TT22	A5_TT22	A5Vi48hSLAM-HSCTT22	GMP	aqua	5
export_A6 HSC SC2_CF2.csv	116338,5313	103359,9453	3933,408447	165,02475	93,541016	78,76018499999999	62,130287	126,201225	72,586159	-4,7249	351,184784	3,809942	168,81578100000002	A6	SC2	CF	2	SLAM-HSC	48h	P	TT22	A6_TT22	A6CF48hSLAM-HSCTT22	MEP	Deepskyblue	6
export_A6 HSC SC2_CF3.csv.1	107931,3125	64768,51172	2046,151245	75,143898	86,44708299999999	91,707726	34,872398	86,51351899999999	29,014952	-15,742122	217,381058	3,431886	23,088303	A6	SC2	CF	3	SLAM-HSC	48h	P	TT22	A6_TT22	A6CF48hSLAM-HSCTT22	MEP	Deepskyblue	6
export_A6 HSC SC2_CF3.csv.2	81538,89063	62010,90234	2126,801514	121,19711299999999	132,309143	69,722771	35,547512	120,07629399999999	45,322945000000004	-1,31497	367,996277	3,449646	38,932484	A6	SC2	CF	3	SLAM-HSC	48h	P	TT22	A6_TT22	A6CF48hSLAM-HSCTT22	MEP	Deepskyblue	6
export_A6 HSC SC2_CF3.csv.3	73357,17969	66096,38281	1956,0053710000002	153,85218799999998	86,378731	67,004761	27,054373	118,60976399999998	35,768856	3,3215230000000004	260,842194	3,340095	191,531036	A6	SC2	CF	3	SLAM-HSC	48h	P	TT22	A6_TT22	A6CF48hSLAM-HSCTT22	MEP	Deepskyblue	6
export_A6 HSC SC2_CV1.csv.1	107785,3125	79924,09375	8322,036133	867,225708	102,906761	136,773209	8991,998047	-19,536224	42,711086	4164,685547	597,9571530000001	5,567819999999999	11,649149000000001	A6	SC2	CV	1	SLAM-HSC	48h	P	TT22	A6_TT22	A6CV48hSLAM-HSCTT22	SLAM-HSC	Red	0
export_A6 HSC SC2_CV1.csv.2	115752,4453	88793,80469	8325,275391	602,6242070000001	127,50478400000001	245,31074500000003	8643,472656	-91,163597	53,61500899999999	3607,5485840000006	579,8000490000001	5,5557989999999995	61,030421999999994	A6	SC2	CV	1	SLAM-HSC	48h	P	TT22	A6_TT22	A6CV48hSLAM-HSCTT22	SLAM-HSC	Red	0
export_A6 HSC SC2_Vi3.csv.1	78151,88281	62376,67578	1,9689130000000001	314,944519	63,433228	79,559601	4334,562011999999	70,265762	48,852692	15,336510999999998	342,80233799999996	2,779758	75,78942099999999	A6	SC2	Vi	3	SLAM-HSC	48h	P	TT22	A6_TT22	A6Vi48hSLAM-HSCTT22	SLAM+ MEP	Royalblue	7
export_A6 HSC SC2_Vi3.csv.2	126166,7813	79179,41406	-0,18035299999999999	358,20016499999997	104,445442	64,60141	4602,76416	54,673489000000004	37,24638	43,222206	352,228699	0,0	119,57188400000001	A6	SC2	Vi	3	SLAM-HSC	48h	P	TT22	A6_TT22	A6Vi48hSLAM-HSCTT22	SLAM+ MEP	Royalblue	7
export_A6 HSC SC2_Vi3.csv.3	86329,625	49905,91797	3,0590509999999997	187,848572	90,647171	46,650513000000004	4822,357422	97,16125500000001	39,468540000000004	24,370829	309,302734	2,947819	122,746399	A6	SC2	Vi	3	SLAM-HSC	48h	P	TT22	A6_TT22	A6Vi48hSLAM-HSCTT22	MEP	Deepskyblue	6
export_A6 HSC SC2_Vi3.csv.4	103860,1953	76157,3125	1,549174	268,86953700000004	85,779747	112,14736200000002	4835,366699	34,089611	30,455715	40,359348	434,068146	2,739706	142,894791	A6	SC2	Vi	3	SLAM-HSC	48h	P	TT22	A6_TT22	A6Vi48hSLAM-HSCTT22	SLAM+ MEP	Royalblue	7
export_A6 HSC SC2_Vi3.csv.5	86688,35938	63683,86328	9,694499	341,343079	132,896027	91,917015	4157,669922	85,35584300000001	50,842224	48,481068	203,332413	3,2564919999999997	146,379486	A6	SC2	Vi	3	SLAM-HSC	48h	P	TT22	A6_TT22	A6Vi48hSLAM-HSCTT22	SLAM+ MEP	Royalblue	7
export_A6 HSC SC2_Vi3.csv.6	123159,2656	75840,76563	1,055051	326,59906	80,699051	119,670105	4751,618164	62,747517	63,895462	23,412678	547,587219	2,616376	202,012604	A6	SC2	Vi	3	SLAM-HSC	48h	P	TT22	A6_TT22	A6Vi48hSLAM-HSCTT22	SLAM+ MEP	Royalblue	7
export_A7 MPP SC3_VC1.csv.1	135942,6563	134092,6875	5158,627441	487,91351299999997	336,811829	7789,703125	15206,64844	-469,056	84,890373	486,06292699999995	295,699371	5,582303	93,089516	A7	SC3	VC	1	MPP	48h	P+ILs	TT22	A7_TT22	A7VC48hMPPTT22	SLAM+ Flt3+	seagreen	4
export_A7 MPP SC3_VC1.csv.2	112423,3984	133635,2188	5087,234375	243,231934	312,35257	7988,785156	13634,113280000001	541,5318599999999	44,24078	333,31366	370,56369	5,544501	212,47108500000002	A7	SC3	VC	1	MPP	48h	P+ILs	TT22	A7_TT22	A7VC48hMPPTT22	MPP	Limegreen	3
export_A7 MPP SC3_Vi4.csv.1	127678,8203	112202,3125	7,708113000000001	184,560303	95,803535	11425,16895	2262,516357	343,344177	30,93055	-59,425652	76,507553	2,999222	152,684845	A7	SC3	Vi	4	MPP	48h	P+ILs	TT22	A7_TT22	A7Vi48hMPPTT22	MP	DarkViolet	8
export_A7 MPP SC3_Vi4.csv.2	186541,0781	161670,1094	0,17865899999999998	101,698784	100,153702	12760,75879	2374,935547	22,340734	57,993427000000004	9,927758	158,1539	1,858048	184,98916599999998	A7	SC3	Vi	4	MPP	48h	P+ILs	TT22	A7_TT22	A7Vi48hMPPTT22	GMP	aqua	5
export_A7 MPP SC3_Vi4.csv.3	134931,1719	145788,2656	6,352655	158,82286100000002	165,11643999999998	13696,78418	2413,092285	-419,871094	52,21125	-97,339348	141,175262	2,959616	196,526108	A7	SC3	Vi	4	MPP	48h	P+ILs	TT22	A7_TT22	A7Vi48hMPPTT22	MP	DarkViolet	8
export_A7 MPP SC3_Vi4.csv.4	151867,2656	157179,3438	2,0159580000000004	160,019913	90,157852	14453,550780000001	2511,16333	-288,429932	51,775921000000004	5,398665	118,82283799999999	2,619375	203,09840400000002	A7	SC3	Vi	4	MPP	48h	P+ILs	TT22	A7_TT22	A7Vi48hMPPTT22	MP	DarkViolet	8
export_A8 MPP SC3_CF2.csv.1	124222,2031	92424,16406	3295,048828	13,598603	256,652161	389,54443399999997	52,01189	-12,511345	72,02580999999999	1772,041382	226,293976	3,700972	2,762171	A8	SC3	CF	2	MPP	48h	P+ILs	TT22	A8_TT22	A8CF48hMPPTT22	MPP	Limegreen	3
export_A8 MPP SC3_CF2.csv.2	97156,9375	114314,8516	3113,14209	418,86669900000004	195,664917	736,365845	91,790871	26,751837	65,962189	649,17926	177,577866	3,857974	160,27388	A8	SC3	CF	2	MPP	48h	P+ILs	TT22	A8_TT22	A8CF48hMPPTT22	SLAM-HSC	Red	0
export_A8 MPP SC3_CV2.csv.1	129814,2188	78973,71875	2596,783203	-30,550853999999998	438,12207	4979,249511999999	2929,808594	88,62198599999999	49,74865	174,980103	339,872711	4,865796	134,419449	A8	SC3	CV	2	MPP	48h	P+ILs	TT22	A8_TT22	A8CV48hMPPTT22	MPP	Limegreen	3
export_A8 MPP SC3_CV2.csv.2	134167,2656	78396,53906	2678,610596	-37,749054	433,10696399999995	5648,252441	2943,7739260000003	-15,497582999999999	40,235645	182,438202	302,45703100000003	4,876784	194,228561	A8	SC3	CV	2	MPP	48h	P+ILs	TT22	A8_TT22	A8CV48hMPPTT22	MPP	Limegreen	3
export_A8 MPP SC3_VC1.csv	139249,2031	94638,20313	7574,998535	-892,1135859999999	864,011902	566,8250730000001	18872,2168	-242,07437099999999	88,095749	10185,19629	319,792908	5,7666010000000005	183,220398	A8	SC3	VC	1	MPP	48h	P+ILs	TT22	A8_TT22	A8VC48hMPPTT22	MPP	Limegreen	3
export_A8 MPP SC3_Vi4.csv.1	102059,9531	94626,25	8,466427000000001	89,745148	98,935486	8232,37793	2296,789795	-642,882874	47,836586	35,696391999999996	135,944199	3,032655	10,159855	A8	SC3	Vi	4	MPP	48h	P+ILs	TT22	A8_TT22	A8Vi48hMPPTT22	MP	DarkViolet	8
export_A8 MPP SC3_Vi4.csv.2	102862,3359	89602,63281	-0,26313400000000003	50,689308000000004	89,604866	8961,169922	2200,271484	-165,05365	12,440750999999999	3,442904	71,797203	0,0	62,29039	A8	SC3	Vi	4	MPP	48h	P+ILs	TT22	A8_TT22	A8Vi48hMPPTT22	MP	DarkViolet	8
export_A8 MPP SC3_Vi4.csv.3	103087,1563	86743,03906	5,039537	66,024742	58,147369	8861,056641	2297,55835	-487,210205	48,29464	1,89736	158,482224	2,87344	216,94177200000001	A8	SC3	Vi	4	MPP	48h	P+ILs	TT22	A8_TT22	A8Vi48hMPPTT22	GMP	aqua	5
export_A9 ST-HSC SC3_CF1.csv	139872,8906	138343,0625	9047,027344	347,256561	250,5802	584,33844	77,944885	-161,510757	38,325367	4542,089355	215,408875	4,135368	2,437103	A9	SC3	CF	1	ST-HSC	48h	P+ILs	TT22	A9_TT22	A9CF48hST-HSCTT22	SLAM+ Flt3+	seagreen	4
export_A9 ST-HSC SC3_CV2.csv	101067,5938	79259,00781	3728,4819340000004	61,28713199999999	113,752876	112,46471399999999	3912,688232	-3,190655	38,348278	1211,600586	247,38562000000002	5,065718	197,22468600000002	A9	SC3	CV	2	ST-HSC	48h	P+ILs	TT22	A9_TT22	A9CV48hST-HSCTT22	ST-HSC	#deff19	2
export_A9 ST-HSC SC3_VC3.csv.1	120278,9844	110135,8828	1579,511108	43,884136	104,99007399999999	4691,030272999999	3922,242188	98,137108	61,768936	-42,531321999999996	384,219574	4,80271	11,783147999999999	A9	SC3	VC	3	ST-HSC	48h	P+ILs	TT22	A9_TT22	A9VC48hST-HSCTT22	GMP	aqua	5
export_A9 ST-HSC SC3_VC3.csv.2	108019,3281	119285,8828	1547,103882	134,800751	122,195679	4567,372559	3919,069336	-67,074249	65,577057	-34,940037	356,949402	4,796094999999999	62,349548	A9	SC3	VC	3	ST-HSC	48h	P+ILs	TT22	A9_TT22	A9VC48hST-HSCTT22	GMP	aqua	5
export_A9 ST-HSC SC3_VC3.csv.3	112136,2422	105170,0469	1499,141357	37,822811	88,851334	4457,594727000001	3610,578125	489,588959	63,441414	-21,304835999999998	349,573914	4,761247	221,82754500000001	A9	SC3	VC	3	ST-HSC	48h	P+ILs	TT22	A9_TT22	A9VC48hST-HSCTT22	GMP	aqua	5
export_A9 ST-HSC SC3_Vi3.csv.1	134304,6563	109223,8828	1,413843	76,428795	198,690186	1084,178345	5112,862793	197,210251	64,185707	40,159931	355,09326200000004	2,728771	28,156046000000003	A9	SC3	Vi	3	ST-HSC	48h	P+ILs	TT22	A9_TT22	A9Vi48hST-HSCTT22	GMP	aqua	5
export_A9 ST-HSC SC3_Vi3.csv.2	87820,67188	81601,89063	2,112906	62,695618	89,71067	1025,627686	4777,448242	77,88943499999999	62,458797	48,312351	193,30986000000001	2,831309	56,254429	A9	SC3	Vi	3	ST-HSC	48h	P+ILs	TT22	A9_TT22	A9Vi48hST-HSCTT22	GMP	aqua	5
export_A9 ST-HSC SC3_Vi3.csv.3	124524,3906	85601,25	1,708209	86,21055600000001	76,964821	584,542297	5022,844727000001	55,007693999999994	77,43645500000001	2,2076540000000002	305,581421	2,781398	76,41263599999999	A9	SC3	Vi	3	ST-HSC	48h	P+ILs	TT22	A9_TT22	A9Vi48hST-HSCTT22	GMP	aqua	5
export_A9 ST-HSC SC3_Vi3.csv.4	92352,58594	99410,42969	0,098225	133,267197	138,730774	735,946838	5333,1875	147,16931200000002	79,424492	123,521065	488,579895	1,922773	78,430908	A9	SC3	Vi	3	ST-HSC	48h	P+ILs	TT22	A9_TT22	A9Vi48hST-HSCTT22	ST-HSC	#deff19	2
export_A9 ST-HSC SC3_Vi3.csv.5	138070,9375	89558,375	3,5890199999999997	98,64885699999999	87,180679	198,958115	5240,813965	79,70546	72,146896	31,146763	385,927094	3,022439	123,067383	A9	SC3	Vi	3	ST-HSC	48h	P+ILs	TT22	A9_TT22	A9Vi48hST-HSCTT22	MEP	Deepskyblue	6
export_A9 ST-HSC SC3_Vi3.csv.6	133646,6875	87419,54688	1,267415	95,253952	101,34210999999999	336,67215	5208,80957	78,471237	57,818954000000005	51,242867	325,5289	2,7009060000000003	137,48860200000001	A9	SC3	Vi	3	ST-HSC	48h	P+ILs	TT22	A9_TT22	A9Vi48hST-HSCTT22	GMP	aqua	5
export_A9 ST-HSC SC3_Vi3.csv.7	136715,7969	96635,08594	1,54526	83,38709300000001	125,58373999999999	699,8445429999999	5070,248535	16,783545999999998	66,465767	66,97689799999999	344,608521	2,753495	142,835342	A9	SC3	Vi	3	ST-HSC	48h	P+ILs	TT22	A9_TT22	A9Vi48hST-HSCTT22	GMP	aqua	5
export_A9 ST-HSC SC3_Vi3.csv.8	143211,2344	107618,25	5,261733	136,772415	132,381866	1444,359375	5095,934082	203,295227	50,501465	4,93594	376,033905	3,131318	170,708954	A9	SC3	Vi	3	ST-HSC	48h	P+ILs	TT22	A9_TT22	A9Vi48hST-HSCTT22	GMP	aqua	5
export_B10 ST-HSC SC3_CF3.csv.1	132498,375	87311,10156	1963,4432370000002	81,514938	137,732346	209,312149	62,281307	122,33436599999999	61,428256999999995	52,131119	260,339294	3,597318	24,396797	B10	SC3	CF	3	ST-HSC	48h	P+ILs	TT22	B10_TT22	B10CF48hST-HSCTT22	MEP	Deepskyblue	6
export_B10 ST-HSC SC3_CF3.csv.2	119316,9141	88403,96875	1912,225586	62,131916000000004	49,643966999999996	72,778847	68,624016	153,578827	61,217777000000005	237,42019700000003	262,512512	3,618983	122,65241200000001	B10	SC3	CF	3	ST-HSC	48h	P+ILs	TT22	B10_TT22	B10CF48hST-HSCTT22	ST-HSC	#deff19	2
export_B10 ST-HSC SC3_CF3.csv.3	135605,9375	99201,17188	1894,227173	95,315376	58,588238	219,25062599999998	56,461216	100,332939	45,628605	38,951729	260,74118	3,556169	160,354874	B10	SC3	CF	3	ST-HSC	48h	P+ILs	TT22	B10_TT22	B10CF48hST-HSCTT22	MEP	Deepskyblue	6
export_B10 ST-HSC SC3_CF3.csv.4	139771,5156	88070,85938	1937,8533940000002	89,35593399999999	69,64447	69,18483	53,83104300000001	165,712921	59,804462	69,577309	352,266541	3,548512	188,601456	B10	SC3	CF	3	ST-HSC	48h	P+ILs	TT22	B10_TT22	B10CF48hST-HSCTT22	MEP	Deepskyblue	6
export_B10 ST-HSC SC3_CF3.csv.5	120273,5859	80922,85156	1912,644775	82,981216	144,47261	341,692474	54,050674	77,637054	50,873882	90,01638	335,52182	3,5457410000000005	192,870026	B10	SC3	CF	3	ST-HSC	48h	P+ILs	TT22	B10_TT22	B10CF48hST-HSCTT22	GMP	aqua	5
export_B10 ST-HSC SC3_CV2.csv.1	111371,7969	84766,33594	3078,7189940000003	129,041428	135,876831	98,59652700000001	2829,815186	56,948772	49,654243	596,885681	322,210632	4,907412	31,933071	B10	SC3	CV	2	ST-HSC	48h	P+ILs	TT22	B10_TT22	B10CV48hST-HSCTT22	ST-HSC	#deff19	2
export_B10 ST-HSC SC3_CV2.csv.2	117311,125	90926,20313	3239,341064	213,52581800000002	187,776276	67,489563	2966,581299	137,919189	55,291367	565,937195	400,68212900000003	4,937524	219,26338199999998	B10	SC3	CV	2	ST-HSC	48h	P+ILs	TT22	B10_TT22	B10CV48hST-HSCTT22	ST-HSC	#deff19	2
export_B10 ST-HSC SC3_VC2.csv.1	133581,5938	91115,10938	2948,605957	471,72305300000005	635,798645	196,102325	8284,300781	-121,64886499999999	33,663689	4407,936522999999	288,738861	5,2240150000000005	104,087242	B10	SC3	VC	2	ST-HSC	48h	P+ILs	TT22	B10_TT22	B10VC48hST-HSCTT22	SLAM+ Flt3+	seagreen	4
export_B10 ST-HSC SC3_VC2.csv.2	137008,9219	108570,875	2824,112549	372,519653	330,815033	249,643875	8181,73877	-106,614731	27,376565999999997	4458,109863000001	301,94372599999997	5,206942	218,573914	B10	SC3	VC	2	ST-HSC	48h	P+ILs	TT22	B10_TT22	B10VC48hST-HSCTT22	SLAM+ Flt3+	seagreen	4
export_B10 ST-HSC SC3_Vi2.csv.1	115832,7813	69013,07031	-0,234627	237,062119	128,878738	116,047432	12851,61523	-193,27976999999998	-15,295720000000001	9235,611328	256,405823	0,0	15,117298000000002	B10	SC3	Vi	2	ST-HSC	48h	P+ILs	TT22	B10_TT22	B10Vi48hST-HSCTT22	ST-HSC	#deff19	2
export_B10 ST-HSC SC3_Vi2.csv.2	104897,8438	64543,71484	-0,405841	285,248291	157,159088	153,155334	11410,55176	-231,514648	1,434811	8903,713867	140,290207	0,0	122,327454	B10	SC3	Vi	2	ST-HSC	48h	P+ILs	TT22	B10_TT22	B10Vi48hST-HSCTT22	ST-HSC	#deff19	2
export_B11 HSC SC3_CV2.csv.1	150363,6719	124549,5234	3080,512451	1132,351807	66,017365	168,136566	3072,457764	151,53923	72,288361	21,564445000000003	165,03999299999998	4,932854	153,10818500000002	B11	SC3	CV	2	SLAM-HSC	48h	P+ILs	TT22	B11_TT22	B11CV48hSLAM-HSCTT22	SLAM+ MEP	Royalblue	7
export_B11 HSC SC3_CV2.csv.2	156217,2188	125605,3438	3007,126465	1359,192627	59,103381999999996	161,22108500000002	3041,35376	126,611778	62,903217000000005	33,555779	307,404266	4,922325	167,691315	B11	SC3	CV	2	SLAM-HSC	48h	P+ILs	TT22	B11_TT22	B11CV48hSLAM-HSCTT22	SLAM+ MEP	Royalblue	7
export_B11 HSC SC3_CV3.csv	113874,7891	50554,77734	1533,686035	763,036865	73,594505	187,03956599999998	1432,4897460000002	160,527161	34,478474	-0,841115	87,359245	4,48435	163,648148	B11	SC3	CV	3	SLAM-HSC	48h	P+ILs	TT22	B11_TT22	B11CV48hSLAM-HSCTT22	CD16/32- ckit-	Violet	9
export_B11 HSC SC3_VC2.csv.1	128419,5547	100235,0313	4515,689453	279,107391	81,269806	191,534119	12857,18359	-153,535599	34,374783	3449,616211	355,315125	5,489885	27,946720000000003	B11	SC3	VC	2	SLAM-HSC	48h	P+ILs	TT22	B11_TT22	B11VC48hSLAM-HSCTT22	ST-HSC	#deff19	2
export_B11 HSC SC3_VC2.csv.2	125754,7266	93240,39063	4328,235352000001	266,105286	145,82356299999998	106,236267	12265,40234	79,637489	59,930232999999994	746,681091	384,605835	5,462395	92,611824	B11	SC3	VC	2	SLAM-HSC	48h	P+ILs	TT22	B11_TT22	B11VC48hSLAM-HSCTT22	ST-HSC	#deff19	2
export_B11 HSC SC3_VC2.csv.3	110493,1016	78739,22656	4052,4567869999996	177,974533	149,281509	107,211525	11025,37793	72,782166	49,316631	908,9437869999999	475,588654	5,409446	137,04783600000002	B11	SC3	VC	2	SLAM-HSC	48h	P+ILs	TT22	B11_TT22	B11VC48hSLAM-HSCTT22	ST-HSC	#deff19	2
export_B11 HSC SC3_Vi1.csv.1	140594,9688	100836,6328	-1,245419	3528,07251	116,44068899999999	267,53179900000003	23081,14453	-344,986115	-62,617096	12561,0459	555,510437	0,0	6,916687	B11	SC3	Vi	1	SLAM-HSC	48h	P+ILs	TT22	B11_TT22	B11Vi48hSLAM-HSCTT22	SLAM-HSC	Red	0
export_B11 HSC SC3_Vi1.csv.2	139098,0313	90915,45313	8,429996000000001	2244,929443	135,396866	259,212799	19554,38086	-220,512222	-58,598705	13874,53125	337,642792	3,689027	49,693707	B11	SC3	Vi	1	SLAM-HSC	48h	P+ILs	TT22	B11_TT22	B11Vi48hSLAM-HSCTT22	SLAM-HSC	Red	0
export_B12 HSC SC3_CF2.csv.1	137735,5938	116157,8203	2870,537598	3391,936035	48,17696	138,00528	61,82325	130,297455	34,373581	159,341019	108,838425	3,7116849999999997	60,106266000000005	B12	SC3	CF	2	SLAM-HSC	48h	P+ILs	TT22	B12_TT22	B12CF48hSLAM-HSCTT22	SLAM-HSC	Red	0
export_B12 HSC SC3_CF2.csv.2	140503,0938	110418,4063	3125,975586	3076,743164	98,075928	149,12020900000002	58,487839	167,03813200000002	5,363257	195,61914099999998	231,158356	3,720832	205,690933	B12	SC3	CF	2	SLAM-HSC	48h	P+ILs	TT22	B12_TT22	B12CF48hSLAM-HSCTT22	SLAM-HSC	Red	0
export_B12 HSC SC3_CV2.csv	104746,1641	62047,359379999994	5488,441406	1562,639771	60,362949	282,76122999999995	5646,292969	-79,043724	15,479129	2195,712646	289,058777	5,297087	51,875439	B12	SC3	CV	2	SLAM-HSC	48h	P+ILs	TT22	B12_TT22	B12CV48hSLAM-HSCTT22	SLAM-HSC	Red	0
export_B12 HSC SC3_VC0.csv	175163,3438	154175,5156	11310,43066	2357,32251	140,973892	943,2200320000001	25841,11523	-218,896988	55,228207	7638,947754000001	545,8127440000001	5,986218	168,196198	B12	SC3	VC	0	SLAM-HSC	48h	P+ILs	TT22	B12_TT22	B12VC48hSLAM-HSCTT22	SLAM-HSC	Red	0
export_B2 MPP SC2_CV2.csv	150181,1875	136592,5313	3883,9719240000004	135,827271	849,946533	2484,2973629999997	4319,931640999999	-5,239534	70,86353299999999	-20,398552	460,647675	5,108672	38,670326	B2	SC2	CV	2	MPP	48h	P	TT22	B2_TT22	B2CV48hMPPTT22	GMP	aqua	5
export_B2 MPP SC2_CV3.csv.1	128326,3984	69456,86719	2181,404785	66,24955	189,505493	1331,470337	2412,6333010000003	81,15969799999999	61,339375	-0,840448	281,912933	4,752625	38,246086	B2	SC2	CV	3	MPP	48h	P	TT22	B2_TT22	B2CV48hMPPTT22	GMP	aqua	5
export_B2 MPP SC2_CV3.csv.2	142100,4688	67938,58594	2253,602783	105,027588	221,67709399999998	1130,572876	2324,171875	164,063904	58,152828	-25,844923	340,487885	4,7511529999999995	53,119453	B2	SC2	CV	3	MPP	48h	P	TT22	B2_TT22	B2CV48hMPPTT22	GMP	aqua	5
export_B2 MPP SC2_CV3.csv.3	156348,0313	130288,2813	2118,282227	117,75241100000001	146,535461	4134,150879	2359,105713	294,41351299999997	74,71243299999999	1,272633	477,89303600000005	4,736718	85,466492	B2	SC2	CV	3	MPP	48h	P	TT22	B2_TT22	B2CV48hMPPTT22	GMP	aqua	5
export_B2 MPP SC2_CV3.csv.4	180880,9375	119487,2578	2324,751465	58,89785	101,395599	4506,723145	2488,871826	172,531754	81,051476	-37,127613000000004	478,30188	4,781724	171,090363	B2	SC2	CV	3	MPP	48h	P	TT22	B2_TT22	B2CV48hMPPTT22	GMP	aqua	5
export_B2 MPP SC2_VC2.csv.1	94498,42969	108525,5391	2402,820557	8,938361	160,40332	3341,928223	7016,487793000001	280,53961200000003	30,458376	34,009121	310,131165	5,110148000000001	90,849129	B2	SC2	VC	2	MPP	48h	P	TT22	B2_TT22	B2VC48hMPPTT22	GMP	aqua	5
export_B2 MPP SC2_VC2.csv.2	113345,5625	75622,9375	2393,03125	37,169518	138,054092	2506,516602	7855,460448999999	370,015869	33,697753999999996	-5,112153	288,110046	5,143579	181,104599	B2	SC2	VC	2	MPP	48h	P	TT22	B2_TT22	B2VC48hMPPTT22	GMP	aqua	5
export_B2 MPP SC2_VC2.csv.3	133601,375	124572,2578	2800,899902	30,839802000000002	144,41326899999999	3796,8569340000004	8625,137695	4,168449	64,484932	37,222992	522,9169919999999	5,220614	205,785065	B2	SC2	VC	2	MPP	48h	P	TT22	B2_TT22	B2VC48hMPPTT22	GMP	aqua	5
export_B3 ST-HSC SC2_CF3.csv.1	111536,2266	104347,75	1782,296509	61,03677	154,213654	3638,1274409999996	69,3881	159,980942	61,97736	-10,282187	249,697754	3,600775	163,16449	B3	SC2	CF	3	ST-HSC	48h	P	TT22	B3_TT22	B3CF48hST-HSCTT22	GMP	aqua	5
export_B3 ST-HSC SC2_CF3.csv.2	117544,8828	89031,52344	1775,55127	30,169477	232,64675899999997	4442,868652	39,366749	-56,752026	50,163799	-28,325353999999997	314,713348	3,4255519999999997	165,445313	B3	SC2	CF	3	ST-HSC	48h	P	TT22	B3_TT22	B3CF48hST-HSCTT22	GMP	aqua	5
export_B3 ST-HSC SC2_Vi2.csv.1	118255,2031	55775,23047	0,9112399999999999	68,96264599999999	111,384506	619,602783	8434,21582	74,563622	50,710438	-3,3377480000000004	368,725342	2,747589	4,847085	B3	SC2	Vi	2	ST-HSC	48h	P	TT22	B3_TT22	B3Vi48hST-HSCTT22	GMP	aqua	5
export_B3 ST-HSC SC2_Vi2.csv.2	111379,0703	73304,72656	1,1854930000000001	75,882416	151,06634499999998	600,832703	8468,943359	55,124218000000006	49,870059999999995	7,9573	393,160919	2,8296490000000003	61,922298	B3	SC2	Vi	2	ST-HSC	48h	P	TT22	B3_TT22	B3Vi48hST-HSCTT22	GMP	aqua	5
export_B3 ST-HSC SC2_Vi2.csv.3	104344,4219	59197,30859	1,274897	79,52265899999999	229,315445	163,688797	8679,198242	42,181114	27,561897	10,52835	349,039673	2,8595080000000004	138,55732700000002	B3	SC2	Vi	2	ST-HSC	48h	P	TT22	B3_TT22	B3Vi48hST-HSCTT22	MEP	Deepskyblue	6
export_B4 ST-HSC SC2_CF2.csv.1	147830,5938	144637,8906	4141,191895	104,06081400000001	82,154976	6078,458984000001	62,018372	-95,727165	29,904284999999998	-44,149246000000005	474,74359100000004	3,825197	20,261118	B4	SC2	CF	2	ST-HSC	48h	P	TT22	B4_TT22	B4CF48hST-HSCTT22	GMP	aqua	5
export_B4 ST-HSC SC2_CF2.csv.2	132543,25	94920,16406	5145,229004	100,12895999999999	110,536484	6968,359375	78,483215	-145,545151	27,777908	56,053867000000004	618,1778559999999	3,964169	141,99231	B4	SC2	CF	2	ST-HSC	48h	P	TT22	B4_TT22	B4CF48hST-HSCTT22	GMP	aqua	5
export_B4 ST-HSC SC2_VC2.csv.1	100951,0156	61709,56641	2829,700684	100,536697	134,08046000000002	125,79448700000002	8278,553711	50,310204	73,377937	360,458252	374,059662	5,211161	49,877113	B4	SC2	VC	2	ST-HSC	48h	P	TT22	B4_TT22	B4VC48hST-HSCTT22	ST-HSC	#deff19	2
export_B4 ST-HSC SC2_VC2.csv.2	127804,2813	72530,76563	2663,643555	82,581055	151,797226	109,805191	7779,520995999999	82,12631999999999	77,631149	206,86816399999998	562,566772	5,173497	83,951065	B4	SC2	VC	2	ST-HSC	48h	P	TT22	B4_TT22	B4VC48hST-HSCTT22	ST-HSC	#deff19	2
export_B4 ST-HSC SC2_VC2.csv.3	125254,8594	79276,67188	2827,899902	153,583405	289,476868	191,436951	8440,824219	-8,256778	58,973705	358,01300000000003	511,26019299999996	5,216927	178,203918	B4	SC2	VC	2	ST-HSC	48h	P	TT22	B4_TT22	B4VC48hST-HSCTT22	MPP	Limegreen	3
export_B4 ST-HSC SC2_VC2.csv.4	104710,4453	64553,546879999994	2778,717285	51,419743	165,64347800000002	137,32798799999998	8187,008789	82,29464	58,28207	282,086304	455,00155599999994	5,202163	201,85836799999998	B4	SC2	VC	2	ST-HSC	48h	P	TT22	B4_TT22	B4VC48hST-HSCTT22	ST-HSC	#deff19	2
export_B4 ST-HSC SC2_Vi2.csv.1	106451,1953	45581,00391	0,907032	70,24955	89,650963	106,32473	8691,111328	76,60018199999999	33,720108	1,432274	432,47644	2,755382	111,576172	B4	SC2	Vi	2	ST-HSC	48h	P	TT22	B4_TT22	B4Vi48hST-HSCTT22	MEP	Deepskyblue	6
export_B4 ST-HSC SC2_Vi2.csv.2	97601,07031	63937,02344	1,095677	26,628294	89,530838	156,38551299999997	8481,478516	76,88311	39,74361	8,967794999999999	424,404297	2,805909	132,724564	B4	SC2	Vi	2	ST-HSC	48h	P	TT22	B4_TT22	B4Vi48hST-HSCTT22	MEP	Deepskyblue	6
export_B4 ST-HSC SC2_Vi2.csv.3	87711,53906	55361,94531	1,484309	50,673275	102,215149	87,942223	8854,337891	64,706512	38,162106	4,184568	373,76556400000004	2,912347	193,06427	B4	SC2	Vi	2	ST-HSC	48h	P	TT22	B4_TT22	B4Vi48hST-HSCTT22	MEP	Deepskyblue	6
export_B5 HSC SC2_Vi2.csv.1	117604,0156	83193,21094	7,342525999999999	1624,551025	69,87886	61,079502000000005	11129,57227	92,13458299999999	21,083752	174,932144	396,300385	3,4735379999999996	50,893485999999996	B5	SC2	Vi	2	SLAM-HSC	48h	P	TT22	B5_TT22	B5Vi48hSLAM-HSCTT22	SLAM-HSC	Red	0
export_B5 HSC SC2_Vi2.csv.2	133104,9375	96027,54688	0,637495	1082,2772220000002	125,404762	102,112572	11367,89258	70,517967	36,11488	282,24316400000004	197,060074	2,729543	66,293839	B5	SC2	Vi	2	SLAM-HSC	48h	P	TT22	B5_TT22	B5Vi48hSLAM-HSCTT22	SLAM-HSC	Red	0
export_B5 HSC SC2_Vi3.csv.1	83453,07813	55526,62891	8,662995	563,303345	91,931412	87,735748	6077,141602000001	90,457993	33,202659999999995	127,65972099999999	431,673737	3,338511	18,100481	B5	SC2	Vi	3	SLAM-HSC	48h	P	TT22	B5_TT22	B5Vi48hSLAM-HSCTT22	SLAM-HSC	Red	0
export_B5 HSC SC2_Vi3.csv.2	71294,5625	47344,92188	0,6024149999999999	876,4893800000001	70,222145	77,124794	5551,914551	29,714144	23,667294000000002	79,093132	337,762268	2,492084	139,28714	B5	SC2	Vi	3	SLAM-HSC	48h	P	TT22	B5_TT22	B5Vi48hSLAM-HSCTT22	SLAM+ MEP	Royalblue	7
export_B5 HSC SC2_Vi3.csv.3	84086,11719	44730,98047	0,739157	421,105347	89,34303299999999	77,515854	5334,76709	71,748932	13,664523	165,615051	372,23388700000004	2,5426509999999998	160,480255	B5	SC2	Vi	3	SLAM-HSC	48h	P	TT22	B5_TT22	B5Vi48hSLAM-HSCTT22	SLAM-HSC	Red	0
export_B5 HSC SC2_Vi3.csv.4	101061,2422	74150,39844	0,973936	891,4193730000001	64,705612	56,406712	6307,374022999999	101,33584599999999	13,625387	120,75031299999999	255,14975	2,678789	186,953293	B5	SC2	Vi	3	SLAM-HSC	48h	P	TT22	B5_TT22	B5Vi48hSLAM-HSCTT22	SLAM-HSC	Red	0
export_B6 HSC SC2_CV3.csv.1	74041,60156	55155,328129999994	1764,5847170000002	283,894165	80,741875	118,244171	2040,2716059999998	42,790405	45,580788	18,278064999999998	157,370026	4,636026	48,102337	B6	SC2	CV	3	SLAM-HSC	48h	P	TT22	B6_TT22	B6CV48hSLAM-HSCTT22	SLAM+ MEP	Royalblue	7
export_B6 HSC SC2_CV3.csv.2	87522,91406	54117,96484	1734,733521	185,82171599999998	111,081322	97,80851700000001	2182,837891	40,487736	40,815601	27,783102000000003	210,796875	4,651528	63,518467	B6	SC2	CV	3	SLAM-HSC	48h	P	TT22	B6_TT22	B6CV48hSLAM-HSCTT22	MEP	Deepskyblue	6
export_B6 HSC SC2_VC1.csv	145138,6875	133339,2344	4687,516113000001	283,146698	104,6082	128,911118	13100,05664	86,23037	70,462471	9,208	230,749619	5,5071	137,15768400000002	B6	SC2	VC	1	SLAM-HSC	48h	P	TT22	B6_TT22	B6VC48hSLAM-HSCTT22	SLAM+ MEP	Royalblue	7
export_B6 HSC SC2_Vi0.csv	130073,6484	85818,77344	23,89637	815,538025	213,243637	335,20465099999996	36171,54688	-191,954285	91,862465	6699,02832	732,5877690000001	4,1978800000000005	196,23959399999998	B6	SC2	Vi	0	SLAM-HSC	48h	P	TT22	B6_TT22	B6Vi48hSLAM-HSCTT22	SLAM-HSC	Red	0
export_B7 MPP SC3_CF2.csv.1	130917,625	104463,3281	3413,7089840000003	78,556557	413,485291	788,369446	109,43885	-31,421257	50,822266	4142,793457	431,231262	3,9402800000000004	45,628574	B7	SC3	CF	2	MPP	48h	P+ILs	TT22	B7_TT22	B7CF48hMPPTT22	MPP	Limegreen	3
export_B7 MPP SC3_CF2.csv.2	120628,0938	99030,01563	3466,400879	-186,114426	638,320129	386,965057	111,824211	-0,930846	41,257881	4818,731934	386,10116600000003	3,951606	79,892448	B7	SC3	CF	2	MPP	48h	P+ILs	TT22	B7_TT22	B7CF48hMPPTT22	MPP	Limegreen	3
export_B7 MPP SC3_VC4.csv.1	123280,1797	115240,4219	706,606445	201,31900000000002	123,001823	14746,50488	2058,436768	-516,9002690000001	40,107791999999996	4,816730000000001	191,341476	4,357697	47,699345	B7	SC3	VC	4	MPP	48h	P+ILs	TT22	B7_TT22	B7VC48hMPPTT22	GMP	aqua	5
export_B7 MPP SC3_VC4.csv.2	134733,1094	127056,2813	699,241638	20,385664000000002	91,73095699999999	8254,819336	2156,991211	-336,725281	65,288696	27,196169	250,46604900000003	4,368842	49,336155	B7	SC3	VC	4	MPP	48h	P+ILs	TT22	B7_TT22	B7VC48hMPPTT22	GMP	aqua	5
export_B7 MPP SC3_VC4.csv.3	129968,9922	76552,03906	656,685303	65,873558	100,55184200000001	12174,66406	2061,771973	468,15121500000004	9,731657	-3,171391	193,65116899999998	4,335694	60,070541000000006	B7	SC3	VC	4	MPP	48h	P+ILs	TT22	B7_TT22	B7VC48hMPPTT22	GMP	aqua	5
export_B7 MPP SC3_VC4.csv.4	129939,0938	112227,8125	655,707764	78,490273	122,630623	6689,566895	2033,249634	-99,670815	51,419056	5,48011	226,88237	4,330959	90,076187	B7	SC3	VC	4	MPP	48h	P+ILs	TT22	B7_TT22	B7VC48hMPPTT22	GMP	aqua	5
export_B7 MPP SC3_VC4.csv.5	155934,1563	95954,6875	679,8742679999999	-15,310472	117,061333	15099,03223	2141,2348629999997	-168,04977399999999	27,661655	-26,797388	186,974426	4,357965	113,556221	B7	SC3	VC	4	MPP	48h	P+ILs	TT22	B7_TT22	B7VC48hMPPTT22	GMP	aqua	5
export_B7 MPP SC3_VC4.csv.6	126173,7422	84944,38281	698,200317	108,84176599999999	134,400299	12049,2959	2189,541504	73,460228	15,239381	-37,639893	148,858627	4,372984	114,91317	B7	SC3	VC	4	MPP	48h	P+ILs	TT22	B7_TT22	B7VC48hMPPTT22	MP	DarkViolet	8
export_B7 MPP SC3_VC4.csv.7	157324,0781	129192,8281	679,958313	-5,817039	90,478699	12636,2666	2092,1096190000003	-62,727985	38,247349	-14,890279999999999	144,009415	4,350875	120,62995900000001	B7	SC3	VC	4	MPP	48h	P+ILs	TT22	B7_TT22	B7VC48hMPPTT22	MP	DarkViolet	8
export_B7 MPP SC3_VC4.csv.8	147530,5156	123328,4063	696,095825	96,254387	76,01220699999999	13077,518559999999	2196,7573239999997	5,375125	31,903128000000002	5,589373	176,953873	4,373067	179,02623	B7	SC3	VC	4	MPP	48h	P+ILs	TT22	B7_TT22	B7VC48hMPPTT22	GMP	aqua	5
export_B7 MPP SC3_VC4.csv.9	150064,8438	115997,1328	709,036194	99,344719	104,24398000000001	8244,099609	2094,3330079999996	77,198723	55,743275	-25,273395999999998	325,585754	4,364061	193,884048	B7	SC3	VC	4	MPP	48h	P+ILs	TT22	B7_TT22	B7VC48hMPPTT22	GMP	aqua	5
export_B7 MPP SC3_Vi3.csv.1	108098,125	85711,82031	1,390119	194,163681	203,066483	352,531586	5864,182129	58,259640000000005	36,369129	1356,2229	216,34994500000002	2,765678	29,945760999999997	B7	SC3	Vi	3	MPP	48h	P+ILs	TT22	B7_TT22	B7Vi48hMPPTT22	ST-HSC	#deff19	2
export_B7 MPP SC3_Vi3.csv.2	77860,96094	89276,89844	1,440996	267,232086	158,19371	116,00533300000001	4993,611328	93,189064	40,319927	1217,778931	181,034439	2,7273650000000003	49,615574	B7	SC3	Vi	3	MPP	48h	P+ILs	TT22	B7_TT22	B7Vi48hMPPTT22	ST-HSC	#deff19	2
export_B7 MPP SC3_Vi3.csv.3	97126,83594	86879,4375	0,898761	269,776337	282,464783	319,58017	6051,338867	33,626034000000004	61,135281000000006	1775,3925780000002	336,904633	2,641394	136,00898700000002	B7	SC3	Vi	3	MPP	48h	P+ILs	TT22	B7_TT22	B7Vi48hMPPTT22	MPP	Limegreen	3
export_B8 MPP SC3_CF3.csv.1	92762,77344	83770,625	1770,758423	258,148285	272,529358	4408,047852000001	61,282455000000006	310,12933300000003	9,713689	393,673706	221,37327599999998	3,560633	33,359577	B8	SC3	CF	3	MPP	48h	P+ILs	TT22	B8_TT22	B8CF48hMPPTT22	MPP	Limegreen	3
export_B8 MPP SC3_CF3.csv.2	106126,2031	71913,08594	1969,37561	277,411743	283,78189100000003	3634,2380369999996	55,995365	121,714554	57,160461	484,897766	252,279755	3,565572	84,707161	B8	SC3	CF	3	MPP	48h	P+ILs	TT22	B8_TT22	B8CF48hMPPTT22	MPP	Limegreen	3
export_B8 MPP SC3_CF3.csv.3	88488,21875	74252,92969	1919,097534	116,07696499999999	345,287628	5190,834961	71,09213299999999	-48,380878	36,048786	468,71820099999997	197,706726	3,630936	140,376572	B8	SC3	CF	3	MPP	48h	P+ILs	TT22	B8_TT22	B8CF48hMPPTT22	MPP	Limegreen	3
export_B8 MPP SC3_Vi2.csv	151494,625	121623,2891	4,598503	255,58515899999998	224,917435	938,6570429999999	7859,139648	117,00076299999999	85,909576	600,805298	281,14892599999996	3,222987	14,176232999999998	B8	SC3	Vi	2	MPP	48h	P+ILs	TT22	B8_TT22	B8Vi48hMPPTT22	ST-HSC	#deff19	2
export_B9 ST-HSC SC3_CF3.csv	144854,8125	107138,8906	1845,859131	236,919891	120,50338700000002	3363,875	50,338337	25,312334	39,219440000000006	87,818825	344,79657000000003	3,512975	127,95696299999999	B9	SC3	CF	3	ST-HSC	48h	P+ILs	TT22	B9_TT22	B9CF48hST-HSCTT22	GMP	aqua	5
export_B9 ST-HSC SC3_CV3.csv.1	125990,375	92731,59375	2285,886719	96,325462	140,228485	2135,538818	2645,868408	109,650673	56,117077	143,63597099999998	362,107117	4,795331	107,197929	B9	SC3	CV	3	ST-HSC	48h	P+ILs	TT22	B9_TT22	B9CV48hST-HSCTT22	ST-HSC	#deff19	2
export_B9 ST-HSC SC3_CV3.csv.2	115926,625	93407,89844	2133,871582	154,605698	102,220772	607,7636719999999	2530,3598629999997	116,574905	75,459587	84,993866	247,394882	4,760491	108,180527	B9	SC3	CV	3	ST-HSC	48h	P+ILs	TT22	B9_TT22	B9CV48hST-HSCTT22	GMP	aqua	5
export_B9 ST-HSC SC3_CV3.csv.3	95755,51563	87308,67188	2086,024658	251,492737	137,40377800000002	1588,4411619999998	2399,301514	262,925842	54,606056	80,409821	253,281906	4,737194000000001	116,728073	B9	SC3	CV	3	ST-HSC	48h	P+ILs	TT22	B9_TT22	B9CV48hST-HSCTT22	GMP	aqua	5
export_B9 ST-HSC SC3_VC3.csv.1	135105,7344	94575,10156	1646,354614	299,30697599999996	125,77683999999999	302,96981800000003	4573,118164	164,014572	84,745277	91,227058	520,4432370000001	4,862586	34,146458	B9	SC3	VC	3	ST-HSC	48h	P+ILs	TT22	B9_TT22	B9VC48hST-HSCTT22	GMP	aqua	5
export_B9 ST-HSC SC3_VC3.csv.2	145886,25	139855,125	1764,666748	79,625069	117,29553200000001	722,5428469999999	4647,458984000001	253,431015	85,742798	-12,255092999999999	534,569336	4,88885	141,987167	B9	SC3	VC	3	ST-HSC	48h	P+ILs	TT22	B9_TT22	B9VC48hST-HSCTT22	GMP	aqua	5
export_B9 ST-HSC SC3_VC3.csv.3	158041,5938	104031,0	1758,8266600000002	127,44491599999999	141,34403999999998	801,0	4810,185547	154,114685	83,453552	42,135661999999996	495,16845700000005	4,898401	166,282364	B9	SC3	VC	3	ST-HSC	48h	P+ILs	TT22	B9_TT22	B9VC48hST-HSCTT22	GMP	aqua	5
export_B9 ST-HSC SC3_VC3.csv.4	172870,0938	118926,8672	1699,886475	520,834778	108,399055	256,989777	4646,025879	137,543091	87,697227	89,15361800000001	594,431885	4,877269999999999	202,148331	B9	SC3	VC	3	ST-HSC	48h	P+ILs	TT22	B9_TT22	B9VC48hST-HSCTT22	SLAM+ MEP	Royalblue	7
export_B9 ST-HSC SC3_VC4.csv	108016,3828	62979,99219	926,0981449999999	152,623764	66,728104	171,225357	2624,394043	195,54705800000002	43,700813000000004	-0,869721	201,69210800000002	4,5153620000000005	170,575867	B9	SC3	VC	4	ST-HSC	48h	P+ILs	TT22	B9_TT22	B9VC48hST-HSCTT22	MEP	Deepskyblue	6
export_B9 ST-HSC SC3_Vi2.csv.1	130869,4766	70335,125	4,5971660000000005	1106,696045	343,19613599999997	143,905594	9324,859375	-74,82817800000001	24,641057999999997	2558,256592	192,407333	3,2754119999999998	66,41703000000001	B9	SC3	Vi	2	ST-HSC	48h	P+ILs	TT22	B9_TT22	B9Vi48hST-HSCTT22	SLAM+ Flt3+	seagreen	4
export_B9 ST-HSC SC3_Vi2.csv.2	126301,7734	79836,00781	1,363708	273,693634	189,310822	150,904022	9063,892578	-4,973205999999999	37,302586	2102,261963	131,01713600000002	2,893507	79,541229	B9	SC3	Vi	2	ST-HSC	48h	P+ILs	TT22	B9_TT22	B9Vi48hST-HSCTT22	ST-HSC	#deff19	2
export_B9 ST-HSC SC3_Vi2.csv.3	120630,0156	66925,89844	0,955732	523,0606690000001	96,292473	194,215103	9916,550781	21,246758	32,039425	1804,6308589999999	121,05781599999999	2,8119490000000003	102,3675	B9	SC3	Vi	2	ST-HSC	48h	P+ILs	TT22	B9_TT22	B9Vi48hST-HSCTT22	SLAM-HSC	Red	0
export_B9 ST-HSC SC3_Vi2.csv.4	135823,6563	76648,64844	1,021573	863,142273	357,587616	183,105408	9878,708984	-31,667596999999997	34,79208	2285,231201	155,69931	2,831234	194,344849	B9	SC3	Vi	2	ST-HSC	48h	P+ILs	TT22	B9_TT22	B9Vi48hST-HSCTT22	SLAM+ Flt3+	seagreen	4
export_C1 MPP SC2_CV1.csv.1	121335,1172	69292,67188	7559,944823999999	137,137558	1488,263428	280,388702	7020,804687999999	25,497292	71,682182	234,217194	555,337646	5,462333	5,715198	C1	SC2	CV	1	MPP	48h	P	TT22	C1_TT22	C1CV48hMPPTT22	MPP	Limegreen	3
export_C1 MPP SC2_CV1.csv.2	126662,0625	89488,14844	7569,606445	100,32757600000001	837,0656740000001	169,42408799999998	7303,990723000001	87,738068	51,266678000000006	202,710236	446,37347400000004	5,474869	45,391968	C1	SC2	CV	1	MPP	48h	P	TT22	C1_TT22	C1CV48hMPPTT22	MPP	Limegreen	3
export_C1 MPP SC2_VC1.csv.1	118846,8203	87791,74219	5470,67041	81,060822	813,56958	594,482788	20140,44727	100,088432	67,29061899999999	144,817307	744,654053	5,68663	119,641182	C1	SC2	VC	1	MPP	48h	P	TT22	C1_TT22	C1VC48hMPPTT22	MPP	Limegreen	3
export_C1 MPP SC2_VC1.csv.2	112824,8516	67708,3125	4862,813477000001	81,677246	794,430298	638,563721	17590,19531	187,30993700000002	31,816755	40,629486	494,89810199999994	5,6088830000000005	156,902435	C1	SC2	VC	1	MPP	48h	P	TT22	C1_TT22	C1VC48hMPPTT22	GMP	aqua	5
export_C10 ST-HSC SC3_CF2.csv.1	147243,4688	102022,6016	3931,905273	544,3690190000001	217,344696	87,73159	66,33337399999999	-2,190774	26,025195999999998	2117,916016	362,77975499999997	3,8299269999999996	54,082939	C10	SC3	CF	2	ST-HSC	48h	P+ILs	TT22	C10_TT22	C10CF48hST-HSCTT22	SLAM-HSC	Red	0
export_C10 ST-HSC SC3_CF2.csv.2	152958,2031	103942,2969	3977,710693	592,6115110000001	177,90325900000002	140,00291399999998	75,200378	17,29747	50,33226	2311,393555	305,991577	3,872013	77,76361800000001	C10	SC3	CF	2	ST-HSC	48h	P+ILs	TT22	C10_TT22	C10CF48hST-HSCTT22	SLAM-HSC	Red	0
export_C10 ST-HSC SC3_CF2.csv.3	143134,125	88257,50781	3804,95166	93,06599399999999	257,02142299999997	240,242752	62,578968	45,554508	51,587601	2170,5229489999997	282,421967	3,8019559999999997	163,192444	C10	SC3	CF	2	ST-HSC	48h	P+ILs	TT22	C10_TT22	C10CF48hST-HSCTT22	MPP	Limegreen	3
export_C10 ST-HSC SC3_CV2.csv.1	141558,5781	107935,6875	3848,520996	158,452911	89,48221600000001	127,15518999999999	3996,915039	121,14871200000002	66,691292	83,59209399999999	416,076202	5,08199	28,269828999999998	C10	SC3	CV	2	ST-HSC	48h	P+ILs	TT22	C10_TT22	C10CV48hST-HSCTT22	MEP	Deepskyblue	6
export_C10 ST-HSC SC3_CV2.csv.2	155657,9063	106032,25	3699,6621090000003	131,678253	190,763275	100,652878	3891,307129	201,9991	65,327263	178,63797	441,20666500000004	5,061653	69,510262	C10	SC3	CV	2	ST-HSC	48h	P+ILs	TT22	C10_TT22	C10CV48hST-HSCTT22	ST-HSC	#deff19	2
export_C10 ST-HSC SC3_CV2.csv.3	153726,8438	117542,3438	4265,390136999999	98,947227	115,81851999999999	120,035599	4525,024414	118,52485700000001	104,768204	521,124451	408,45169100000004	5,151683	72,135841	C10	SC3	CV	2	ST-HSC	48h	P+ILs	TT22	C10_TT22	C10CV48hST-HSCTT22	ST-HSC	#deff19	2
export_C10 ST-HSC SC3_CV2.csv.4	148106,3906	108172,5156	4021,671875	27,505449	135,69438200000002	67,318031	4504,369629	137,318298	74,505043	153,06985500000002	317,913055	5,13221	184,288773	C10	SC3	CV	2	ST-HSC	48h	P+ILs	TT22	C10_TT22	C10CV48hST-HSCTT22	ST-HSC	#deff19	2
export_C10 ST-HSC SC3_VC2.csv.1	120866,5078	83189,5	3916,45874	83,25698100000001	86,918228	182,67248500000002	10741,49609	-177,216873	32,639427000000005	4480,708984000001	188,867203	5,390953	42,486763	C10	SC3	VC	2	ST-HSC	48h	P+ILs	TT22	C10_TT22	C10VC48hST-HSCTT22	ST-HSC	#deff19	2
export_C10 ST-HSC SC3_VC2.csv.2	126579,9375	67803,15625	3801,450439	52,805767	209,073959	121,450073	10668,13867	55,48959	25,672808	3456,437988	196,28161599999999	5,379695	92,300888	C10	SC3	VC	2	ST-HSC	48h	P+ILs	TT22	C10_TT22	C10VC48hST-HSCTT22	ST-HSC	#deff19	2
export_C10 ST-HSC SC3_VC2.csv.3	115186,2734	75297,99219	4281,196289	280,48056	160,99231	124,47715	12215,37305	59,343388	41,120243	3473,473389	236,21993999999998	5,457783999999999	128,412262	C10	SC3	VC	2	ST-HSC	48h	P+ILs	TT22	C10_TT22	C10VC48hST-HSCTT22	ST-HSC	#deff19	2
export_C10 ST-HSC SC3_VC2.csv.4	100113,3828	68874,75	3891,149414	103,510307	131,215485	151,612045	10523,83691	-86,22287	45,535553	4400,990723	325,800018	5,382675	207,33938600000002	C10	SC3	VC	2	ST-HSC	48h	P+ILs	TT22	C10_TT22	C10VC48hST-HSCTT22	ST-HSC	#deff19	2
export_C11 HSC SC3_CF3.csv.1	117866,7734	73226,49219	1999,735107	293,61203	80,639175	108,732941	55,112816	42,244209000000005	38,53138	343,958038	455,131805	3,5653919999999997	45,571472	C11	SC3	CF	3	SLAM-HSC	48h	P+ILs	TT22	C11_TT22	C11CF48hSLAM-HSCTT22	ST-HSC	#deff19	2
export_C11 HSC SC3_CF3.csv.2	95885,13281	78215,19531	2006,768311	850,857422	83,454544	43,630928000000004	57,039841	30,116871000000003	28,451511	783,704041	380,113678	3,5770239999999998	199,47403	C11	SC3	CF	3	SLAM-HSC	48h	P+ILs	TT22	C11_TT22	C11CF48hSLAM-HSCTT22	SLAM-HSC	Red	0
export_C11 HSC SC3_CF3.csv.3	101652,6016	76391,24219	2421,389648	291,714264	109,074913	59,178474	41,937053999999996	-4,476885	37,402458	756,261902	472,766632	3,5402449999999996	217,877777	C11	SC3	CF	3	SLAM-HSC	48h	P+ILs	TT22	C11_TT22	C11CF48hSLAM-HSCTT22	ST-HSC	#deff19	2
export_C11 HSC SC3_CF3.csv.4	142257,2188	95613,71875	2130,057861	1947,67395	67,736977	76,649742	43,175934000000005	88,02504	35,682301	643,156433	328,238861	3,5098190000000002	219,086304	C11	SC3	CF	3	SLAM-HSC	48h	P+ILs	TT22	C11_TT22	C11CF48hSLAM-HSCTT22	SLAM-HSC	Red	0
export_C11 HSC SC3_CV0.csv	97717,03906	78654,23438	10284,01953	338,340179	108,85731499999999	302,638794	10384,16016	-241,335495	58,072754	5033,77002	191,211716	5,6770309999999995	179,376328	C11	SC3	CV	0	SLAM-HSC	48h	P+ILs	TT22	C11_TT22	C11CV48hSLAM-HSCTT22	SLAM-HSC	Red	0
export_C11 HSC SC3_VC3.csv.1	119258,5938	52532,73438	1686,406982	1266,551392	72,780289	58,815613	5567,256348	83,183815	17,815022	261,030212	312,013123	4,930375	46,013351	C11	SC3	VC	3	SLAM-HSC	48h	P+ILs	TT22	C11_TT22	C11VC48hSLAM-HSCTT22	SLAM-HSC	Red	0
export_C11 HSC SC3_VC3.csv.2	97226,625	70974,5625	1424,602661	1409,567627	52,997406000000005	150,681961	4733,686522999999	21,880762	34,364624	195,789078	373,40332	4,828757	95,875008	C11	SC3	VC	3	SLAM-HSC	48h	P+ILs	TT22	C11_TT22	C11VC48hSLAM-HSCTT22	SLAM-HSC	Red	0
export_C11 HSC SC3_VC3.csv.3	120093,1797	69955,96875	1585,3865970000002	599,1815190000001	87,027473	62,449692000000006	4813,475098	146,428726	41,394484999999996	558,0917360000001	401,478516	4,866729	117,434288	C11	SC3	VC	3	SLAM-HSC	48h	P+ILs	TT22	C11_TT22	C11VC48hSLAM-HSCTT22	SLAM-HSC	Red	0
export_C11 HSC SC3_VC3.csv.4	131434,7813	60144,484379999994	1465,96814	1140,618164	30,917505	157,82074	4791,578125	49,902649	32,921253	197,09935	312,79629500000004	4,84128	124,753052	C11	SC3	VC	3	SLAM-HSC	48h	P+ILs	TT22	C11_TT22	C11VC48hSLAM-HSCTT22	SLAM-HSC	Red	0
export_C11 HSC SC3_VC3.csv.5	117116,875	70194,30469	1430,75354	1395,739258	61,78235600000001	121,79763	4676,262207	31,420792	37,018745	705,194946	185,133804	4,826332	132,877426	C11	SC3	VC	3	SLAM-HSC	48h	P+ILs	TT22	C11_TT22	C11VC48hSLAM-HSCTT22	SLAM-HSC	Red	0
export_C11 HSC SC3_VC3.csv.6	107869,3828	63312,99609	1411,400513	996,132996	55,302718999999996	129,81681799999998	4657,945801	23,215904000000002	26,104103	336,372192	291,914703	4,820944	133,98623700000002	C11	SC3	VC	3	SLAM-HSC	48h	P+ILs	TT22	C11_TT22	C11VC48hSLAM-HSCTT22	SLAM-HSC	Red	0
export_C11 HSC SC3_VC3.csv.7	101918,6172	92196,9375	1437,853638	1451,502197	33,692703	53,221779000000005	4715,167969	63,996219999999994	28,465082000000002	559,691589	222,164139	4,830396	186,09819	C11	SC3	VC	3	SLAM-HSC	48h	P+ILs	TT22	C11_TT22	C11VC48hSLAM-HSCTT22	SLAM-HSC	Red	0
export_C11 HSC SC3_VC3.csv.8	128221,1797	67505,89063	1426,998047	713,180786	67,1381	85,888924	4503,255859000001	53,589335999999996	38,482773	406,250977	359,677307	4,813948	200,188324	C11	SC3	VC	3	SLAM-HSC	48h	P+ILs	TT22	C11_TT22	C11VC48hSLAM-HSCTT22	SLAM-HSC	Red	0
export_C12 HSC SC3_CV2.csv.1	118071,0625	100294,9063	3976,136475	774,736633	157,94624299999998	136,86308300000002	5513,382813	8,931834	43,286423	1533,089233	321,534851	5,190785	74,14624	C12	SC3	CV	2	SLAM-HSC	48h	P+ILs	TT22	C12_TT22	C12CV48hSLAM-HSCTT22	SLAM-HSC	Red	0
export_C12 HSC SC3_CV2.csv.2	116094,0547	81927,625	3496,689453	392,207153	113,36421200000001	158,62690700000002	4605,749511999999	-2,582466	38,450871	1199,427612	326,85409500000003	5,096088	99,646019	C12	SC3	CV	2	SLAM-HSC	48h	P+ILs	TT22	C12_TT22	C12CV48hSLAM-HSCTT22	SLAM-HSC	Red	0
export_C12 HSC SC3_CV2.csv.3	111801,1094	101258,7734	3931,3774409999996	514,1210940000001	153,901962	152,28286699999998	4922,220215	-65,766327	58,358456000000004	1790,254639	498,206116	5,1524790000000005	123,00151799999999	C12	SC3	CV	2	SLAM-HSC	48h	P+ILs	TT22	C12_TT22	C12CV48hSLAM-HSCTT22	SLAM-HSC	Red	0
export_C12 HSC SC3_VC1.csv	165737,6719	130381,9766	4706,583008	1011,265381	166,885162	274,13027999999997	16060,71582	-48,985146	64,333771	3569,8073729999996	329,761566	5,57092	32,961411	C12	SC3	VC	1	SLAM-HSC	48h	P+ILs	TT22	C12_TT22	C12VC48hSLAM-HSCTT22	SLAM-HSC	Red	0
export_C12 HSC SC3_VC2.csv.1	108920,3438	61219,42969	2413,450195	1398,826538	98,82435600000001	176,435684	7947,081055	191,174225	2,166009	3293,520996	324,72790499999996	5,14975	99,901566	C12	SC3	VC	2	SLAM-HSC	48h	P+ILs	TT22	C12_TT22	C12VC48hSLAM-HSCTT22	SLAM-HSC	Red	0
export_C12 HSC SC3_VC2.csv.2	114606,125	77000,78125	2511,760986	1700,090576	140,747391	178,358826	8256,179688	-38,278427	2,56582	3869,340332	267,947998	5,173729	138,520203	C12	SC3	VC	2	SLAM-HSC	48h	P+ILs	TT22	C12_TT22	C12VC48hSLAM-HSCTT22	SLAM-HSC	Red	0
export_C12 HSC SC3_Vi3.csv.1	145909,5	102733,3359	3,3899769999999996	1027,703979	45,034306	160,085938	5923,566406	157,86750800000002	52,233387	-2,692112	451,93444800000003	3,042525	1,181832	C12	SC3	Vi	3	SLAM-HSC	48h	P+ILs	TT22	C12_TT22	C12Vi48hSLAM-HSCTT22	SLAM+ MEP	Royalblue	7
export_C12 HSC SC3_Vi3.csv.2	149540,7813	105181,8203	2,887923	1639,0209960000002	66,96214300000001	136,072601	5697,395508	137,581818	64,385017	2,714593	365,854462	2,981347	117,94511399999999	C12	SC3	Vi	3	SLAM-HSC	48h	P+ILs	TT22	C12_TT22	C12Vi48hSLAM-HSCTT22	SLAM+ MEP	Royalblue	7
export_C12 HSC SC3_Vi4.csv.1	126718,9766	69892,19531	0,15118299999999998	254,377411	65,75318100000001	69,077797	3150,144287	163,74813799999998	37,478848	-31,304746999999995	223,335129	1,893514	7,989492	C12	SC3	Vi	4	SLAM-HSC	48h	P+ILs	TT22	C12_TT22	C12Vi48hSLAM-HSCTT22	SLAM+ MEP	Royalblue	7
export_C12 HSC SC3_Vi4.csv.2	141817,4375	131579,875	1,327134	578,9863889999999	125,27849599999999	83,106812	3060,2192379999997	116,202026	44,748058	-15,589822	109,918823	2,551713	21,995081	C12	SC3	Vi	4	SLAM-HSC	48h	P+ILs	TT22	C12_TT22	C12Vi48hSLAM-HSCTT22	CD16/32- ckit-	Violet	9
export_C12 HSC SC3_Vi4.csv.3	81426,63281	61634,66016	3,200488	255,229904	81,224068	69,109489	2690,845215	130,389252	44,292458	-0,407381	214,471603	2,782539	22,302789999999998	C12	SC3	Vi	4	SLAM-HSC	48h	P+ILs	TT22	C12_TT22	C12Vi48hSLAM-HSCTT22	SLAM+ MEP	Royalblue	7
export_C12 HSC SC3_Vi4.csv.4	118721,5313	68733,85156	1,628328	268,612091	73,24329399999999	114,36747	2798,796875	130,46942099999998	54,52513100000001	5,539003	400,156464	2,5871009999999997	38,711639	C12	SC3	Vi	4	SLAM-HSC	48h	P+ILs	TT22	C12_TT22	C12Vi48hSLAM-HSCTT22	SLAM+ MEP	Royalblue	7
export_C12 HSC SC3_Vi4.csv.5	126026,75	69944,82813	1,6420709999999998	352,26504500000004	60,485424	60,071769999999994	2930,7146	75,363968	47,202557	-18,008633	189,544769	2,6038259999999998	45,749435	C12	SC3	Vi	4	SLAM-HSC	48h	P+ILs	TT22	C12_TT22	C12Vi48hSLAM-HSCTT22	SLAM+ MEP	Royalblue	7
export_C12 HSC SC3_Vi4.csv.6	116343,8047	62236,3125	1,35235	244,725983	83,263641	53,640395999999996	2861,8747559999997	82,14280699999999	48,156624	-5,3645510000000005	115,531136	2,536915	78,229332	C12	SC3	Vi	4	SLAM-HSC	48h	P+ILs	TT22	C12_TT22	C12Vi48hSLAM-HSCTT22	CD16/32- ckit-	Violet	9
export_C12 HSC SC3_Vi4.csv.7	120510,9766	83491,45313	1,626458	251,357391	71,131569	62,676421999999995	2833,364746	115,867981	38,493099	-6,5434	553,4824219999999	2,590518	129,322113	C12	SC3	Vi	4	SLAM-HSC	48h	P+ILs	TT22	C12_TT22	C12Vi48hSLAM-HSCTT22	SLAM+ MEP	Royalblue	7
export_C12 HSC SC3_Vi4.csv.8	112400,3047	52759,75391	2,692695	284,85598799999997	128,527664	66,927002	2865,356445	90,677177	32,719818	5,320517	266,91745	2,748783	133,702896	C12	SC3	Vi	4	SLAM-HSC	48h	P+ILs	TT22	C12_TT22	C12Vi48hSLAM-HSCTT22	SLAM+ MEP	Royalblue	7
export_C12 HSC SC3_Vi4.csv.9	132632,6563	90311,70313	1,44435	153,339676	84,588699	98,210945	2805,198486	179,806778	42,012329	-4,142355	127,484169	2,550984	147,103134	C12	SC3	Vi	4	SLAM-HSC	48h	P+ILs	TT22	C12_TT22	C12Vi48hSLAM-HSCTT22	CD16/32- ckit-	Violet	9
export_C12 HSC SC3_Vi4.csv.10	139262,4063	100379,5156	1,464513	206,434418	105,76702900000001	110,367622	3205,605957	167,312775	50,651218	-4,843129	164,495163	2,596216	171,319321	C12	SC3	Vi	4	SLAM-HSC	48h	P+ILs	TT22	C12_TT22	C12Vi48hSLAM-HSCTT22	SLAM+ MEP	Royalblue	7
export_C12 HSC SC3_Vi4.csv.11	143872,1563	96088,42188	1,633138	574,093201	71,834503	86,97994200000001	3050,835693	129,78093	55,665001000000004	-17,048601	170,342255	2,614486	174,868546	C12	SC3	Vi	4	SLAM-HSC	48h	P+ILs	TT22	C12_TT22	C12Vi48hSLAM-HSCTT22	SLAM+ MEP	Royalblue	7
export_C12 HSC SC3_Vi4.csv.12	110895,7891	74109,46094	1,665038	321,106567	106,33873	84,37281	2946,320557	109,727112	41,197975	-12,081596000000001	193,02191200000001	2,609722	211,37605299999998	C12	SC3	Vi	4	SLAM-HSC	48h	P+ILs	TT22	C12_TT22	C12Vi48hSLAM-HSCTT22	SLAM+ MEP	Royalblue	7
export_C2 MPP SC2_CV1.csv	86754,76563	53009,61328	8751,036133	45,3293	1687,7089839999999	191,231247	9483,648438	29,944592999999998	43,651497	78,27475	269,837891	5,599603	115,12738	C2	SC2	CV	1	MPP	48h	P	TT22	C2_TT22	C2CV48hMPPTT22	MEP	Deepskyblue	6
export_C2 MPP SC2_VC2.csv	145820,0313	95920,14844	3582,235107	99,965874	63,628014	158,591721	10903,75391	85,593132	81,360176	199,804092	327,899658	5,368164	173,291443	C2	SC2	VC	2	MPP	48h	P	TT22	C2_TT22	C2VC48hMPPTT22	ST-HSC	#deff19	2
export_C2 MPP SC2_VC3.csv.1	109605,0156	58479,359379999994	1870,608765	92,716125	130,766968	97,405548	5739,32959	23,441167999999998	41,521397	81,106262	326,679474	4,971558	27,296158000000002	C2	SC2	VC	3	MPP	48h	P	TT22	C2_TT22	C2VC48hMPPTT22	MEP	Deepskyblue	6
export_C2 MPP SC2_VC3.csv.2	127084,0781	80206,94531	2111,046875	93,69480899999999	99,284111	53,327808	6154,216797	158,39592	59,474403	112,597702	630,9082030000001	5,030125	77,558975	C2	SC2	VC	3	MPP	48h	P	TT22	C2_TT22	C2VC48hMPPTT22	ST-HSC	#deff19	2
export_C2 MPP SC2_VC3.csv.3	92352,02344	64683,90234	2028,8811039999998	49,216198	124,40691399999999	59,39463000000001	5658,077636999999	169,272552	48,555285999999995	70,91861	527,665344	4,992121	93,005951	C2	SC2	VC	3	MPP	48h	P	TT22	C2_TT22	C2VC48hMPPTT22	MEP	Deepskyblue	6
export_C2 MPP SC2_VC3.csv.4	136749,6406	103047,2656	2073,537598	118,854019	131,100403	64,333099	6558,43457	79,193901	55,443923999999996	125,03093700000001	350,309357	5,044155	142,659775	C2	SC2	VC	3	MPP	48h	P	TT22	C2_TT22	C2VC48hMPPTT22	ST-HSC	#deff19	2
export_C2 MPP SC2_VC3.csv.5	94304,0	61073,86719	1779,451782	116,68698899999998	167,333405	60,686820999999995	5740,009765999999	76,851265	41,770561	54,787983	233,49861099999998	4,956252	147,574478	C2	SC2	VC	3	MPP	48h	P	TT22	C2_TT22	C2VC48hMPPTT22	MEP	Deepskyblue	6
export_C3 ST-HSC SC2_CF2.csv	104461,2578	76468,63281	4526,630371	277,849731	85,441315	90,45813000000001	38,722885	191,035522	51,435749	5,453089	239,30702200000002	3,7078860000000002	153,135178	C3	SC2	CF	2	ST-HSC	48h	P	TT22	C3_TT22	C3CF48hST-HSCTT22	SLAM+ MEP	Royalblue	7
export_C3 ST-HSC SC2_VC2.csv.1	85210,625	49547,67188	3331,8286129999997	83,013542	139,55519099999998	264,972961	10737,8125	93,59429899999999	35,469153999999996	72,741814	644,466064	5,341201	43,135513	C3	SC2	VC	2	ST-HSC	48h	P	TT22	C3_TT22	C3VC48hST-HSCTT22	MEP	Deepskyblue	6
export_C3 ST-HSC SC2_VC2.csv.2	160140,9219	82309,14063	3443,7402340000003	27,814325	124,330574	159,543854	10854,16992	18,217257999999998	68,555145	110,22009299999999	412,481842	5,354655999999999	49,732966999999995	C3	SC2	VC	2	ST-HSC	48h	P	TT22	C3_TT22	C3VC48hST-HSCTT22	ST-HSC	#deff19	2
export_C3 ST-HSC SC2_VC2.csv.3	81984,02344	74216,72656	3167,503662	60,192501	117,710999	144,294128	10008,53906	115,34403999999999	30,124624	39,080673	557,422546	5,304069999999999	107,92206599999999	C3	SC2	VC	2	ST-HSC	48h	P	TT22	C3_TT22	C3VC48hST-HSCTT22	MEP	Deepskyblue	6
export_C3 ST-HSC SC2_VC2.csv.4	108346,5703	84565,35156	3233,090088	64,97030600000001	88,156403	110,41146100000002	10214,90625	135,358627	62,426353000000006	104,569923	301,085297	5,316631	154,935242	C3	SC2	VC	2	ST-HSC	48h	P	TT22	C3_TT22	C3VC48hST-HSCTT22	ST-HSC	#deff19	2
export_C3 ST-HSC SC2_Vi1.csv.1	120513,9688	83971,57813	1,242177	326,9534	96,016472	259,702454	23304,57617	80,087296	22,139431	40,287804	250,61787400000003	3,154845	60,628841	C3	SC2	Vi	1	ST-HSC	48h	P	TT22	C3_TT22	C3Vi48hST-HSCTT22	SLAM+ MEP	Royalblue	7
export_C3 ST-HSC SC2_Vi1.csv.2	106907,3906	70544,86719	0,987886	605,645569	93,401337	440,183746	24702,24414	31,542801	32,793628999999996	-11,303571	217,007401	3,102391	157,66935700000002	C3	SC2	Vi	1	ST-HSC	48h	P	TT22	C3_TT22	C3Vi48hST-HSCTT22	GMP	aqua	5
export_C4 ST-HSC SC2_CV2.csv.1	114573,0547	62961,6875	4769,822754	-84,37185699999999	118,16201000000001	115,493324	4495,294922	2,686554	57,995049	702,886475	291,889252	5,183984	70,15181700000001	C4	SC2	CV	2	ST-HSC	48h	P	TT22	C4_TT22	C4CV48hST-HSCTT22	ST-HSC	#deff19	2
export_C4 ST-HSC SC2_CV2.csv.2	108131,1172	72983,39844	4803,922852000001	127,646576	79,920517	110,379494	4421,704102000001	60,230934	34,503624	430,798828	235,79231299999998	5,181103	148,636047	C4	SC2	CV	2	ST-HSC	48h	P	TT22	C4_TT22	C4CV48hST-HSCTT22	ST-HSC	#deff19	2
export_C4 ST-HSC SC2_CV2.csv.3	108761,1094	59969,27734	4324,820313	81,609825	63,773731000000005	72,403999	3822,118408	61,245743000000004	55,235634	472,884674	222,10813900000002	5,104089	158,96310400000002	C4	SC2	CV	2	ST-HSC	48h	P	TT22	C4_TT22	C4CV48hST-HSCTT22	ST-HSC	#deff19	2
export_C4 ST-HSC SC2_VC1.csv	145948,6719	113387,1328	4207,991211	27,667310999999998	210,609589	183,163406	13686,44824	101,77226999999999	79,467262	210,377396	766,424133	5,487407	172,795807	C4	SC2	VC	1	ST-HSC	48h	P	TT22	C4_TT22	C4VC48hST-HSCTT22	ST-HSC	#deff19	2
export_C4 ST-HSC SC2_VC2.csv.1	82891,36719	60950,296879999994	2061,1796879999997	60,298462	228,48172000000002	65,518036	6759,748535	76,18408199999999	49,196476000000004	78,368256	405,405396	5,051604	7,038378	C4	SC2	VC	2	ST-HSC	48h	P	TT22	C4_TT22	C4VC48hST-HSCTT22	MEP	Deepskyblue	6
export_C4 ST-HSC SC2_VC2.csv.2	75547,36719	60781,796879999994	2202,6015629999997	51,036476	198,597427	121,927399	7501,375	18,738581	56,036983	95,819611	475,664001	5,103951	96,12088	C4	SC2	VC	2	ST-HSC	48h	P	TT22	C4_TT22	C4VC48hST-HSCTT22	MEP	Deepskyblue	6
export_C4 ST-HSC SC2_Vi2.csv	119305,75	85056,40625	2,240924	-26,684340000000002	431,94976799999995	143,07341	11825,5625	33,536644	37,989998	843,5029300000001	469,621399	3,127709	189,09741200000002	C4	SC2	Vi	2	ST-HSC	48h	P	TT22	C4_TT22	C4Vi48hST-HSCTT22	MPP	Limegreen	3
export_C5 HSC SC2_CV2.csv.1	79095,65625	62713,69922	3352,546875	-51,620613	98,485474	179,311279	4026,2871090000003	-98,97134399999999	25,256979	2888,208252	581,1693730000001	5,041869	157,178055	C5	SC2	CV	2	SLAM-HSC	48h	P	TT22	C5_TT22	C5CV48hSLAM-HSCTT22	ST-HSC	#deff19	2
export_C5 HSC SC2_CV2.csv.2	101735,9297	60791,26953	3729,53833	10,759067	81,11844599999999	95,395309	4448,077636999999	-21,782118	-2,114125	3606,921875	350,494904	5,105189	157,716034	C5	SC2	CV	2	SLAM-HSC	48h	P	TT22	C5_TT22	C5CV48hSLAM-HSCTT22	ST-HSC	#deff19	2
export_C5 HSC SC2_CV2.csv.3	93454,89844	55480,32031	3360,884033	44,121792	65,96599599999999	105,793922	4194,564453	-83,394791	6,033851	3254,231445	245,08425899999997	5,055206	207,893326	C5	SC2	CV	2	SLAM-HSC	48h	P	TT22	C5_TT22	C5CV48hSLAM-HSCTT22	ST-HSC	#deff19	2
export_C5 HSC SC2_VC2.csv	156799,2031	90367,04688	2783,947998	255,816345	78,396744	83,239975	8136,874023	169,999557	74,391029	15,087716	441,61401399999994	5,200854	2,867539	C5	SC2	VC	2	SLAM-HSC	48h	P	TT22	C5_TT22	C5VC48hSLAM-HSCTT22	SLAM+ MEP	Royalblue	7
export_C5 HSC SC2_VC3.csv.1	129350,0625	90465,14844	1412,435059	135,68985	72,826927	93,65612800000001	4538,699707	86,200478	35,411892	60,691963	453,49472000000003	4,813205	13,134165	C5	SC2	VC	3	SLAM-HSC	48h	P	TT22	C5_TT22	C5VC48hSLAM-HSCTT22	MEP	Deepskyblue	6
export_C5 HSC SC2_VC3.csv.2	102295,8828	66131,17188	1414,828979	259,76394700000003	80,82019	47,322758	4641,744140999999	108,49945100000001	43,640629	20,971342	77,405495	4,820619000000001	27,696756	C5	SC2	VC	3	SLAM-HSC	48h	P	TT22	C5_TT22	C5VC48hSLAM-HSCTT22	CD16/32- ckit-	Violet	9
export_C5 HSC SC2_VC3.csv.3	122162,6328	67406,82031	1451,759155	91,454628	53,204674	124,988228	4504,03418	37,08466	42,794189	89,06855	535,900757	4,819283	83,641975	C5	SC2	VC	3	SLAM-HSC	48h	P	TT22	C5_TT22	C5VC48hSLAM-HSCTT22	MEP	Deepskyblue	6
export_C5 HSC SC2_VC3.csv.4	114287,2813	73724,03125	1422,164673	370,0914	69,195953	79,79008499999999	4626,222656	79,542625	26,846334000000002	16,40975	478,46124299999997	4,821179	124,15810400000001	C5	SC2	VC	3	SLAM-HSC	48h	P	TT22	C5_TT22	C5VC48hSLAM-HSCTT22	SLAM+ MEP	Royalblue	7
export_C5 HSC SC2_VC3.csv.5	154637,6875	48945,30469	1463,1875	243,75856000000002	87,271606	71,72953000000001	4560,865234000001	100,12003299999999	29,764395	32,36866	82,713509	4,8255419999999996	140,242493	C5	SC2	VC	3	SLAM-HSC	48h	P	TT22	C5_TT22	C5VC48hSLAM-HSCTT22	CD16/32- ckit-	Violet	9
export_C6 HSC SC2_Vi2.csv.1	105167,1797	64284,3125	1,325791	290,655212	77,246994	105,21898700000001	10323,47656	62,622059	39,570747	229,78598	361,696686	2,924807	8,05828	C6	SC2	Vi	2	SLAM-HSC	48h	P	TT22	C6_TT22	C6Vi48hSLAM-HSCTT22	ST-HSC	#deff19	2
export_C6 HSC SC2_Vi2.csv.2	83440,14844	64209,609379999994	7,2033949999999995	335,511169	93,227158	48,393772	11429,33691	51,336487	30,509553999999998	574,8789059999999	481,40206900000004	3,475825	41,171032000000004	C6	SC2	Vi	2	SLAM-HSC	48h	P	TT22	C6_TT22	C6Vi48hSLAM-HSCTT22	SLAM-HSC	Red	0
export_C6 HSC SC2_Vi2.csv.3	116418,3281	66794,67188	0,979769	291,011017	76,659409	95,778664	10509,5166	68,88147	34,047089	620,992737	399,722626	2,837412	116,413521	C6	SC2	Vi	2	SLAM-HSC	48h	P	TT22	C6_TT22	C6Vi48hSLAM-HSCTT22	ST-HSC	#deff19	2
export_C7 MPP SC3_VC1.csv.1	131442,4844	101453,7734	5122,186522999999	470,81008899999995	628,026489	203,42439299999998	14948,06738	-137,973343	63,268562	4887,32373	189,83900500000001	5,574859	50,130573	C7	SC3	VC	1	MPP	48h	P+ILs	TT22	C7_TT22	C7VC48hMPPTT22	SLAM+ Flt3+	seagreen	4
export_C7 MPP SC3_VC1.csv.2	134452,1875	97507,35156	5622,692871	661,4921879999999	842,4580689999999	300,987366	16669,38086	-122,993347	55,698437	5502,000488000001	273,159088	5,636959	117,167915	C7	SC3	VC	1	MPP	48h	P+ILs	TT22	C7_TT22	C7VC48hMPPTT22	SLAM+ Flt3+	seagreen	4
export_C7 MPP SC3_Vi0.csv	85431,14063	77986,6875	-49,053096999999994	12085,85449	-507,876099	208626,3594	30906,148439999997	99921,34375	-5859,647949	92145,28125	11825,75	0,0	35,294724	C7	SC3	Vi	0	MPP	48h	P+ILs	TT22	C7_TT22	C7Vi48hMPPTT22	SLAM-HSC	Red	0
export_C8 MPP SC3_VC5.csv	110088,4453	116717,4141	526,9506230000001	89,376129	175,50100700000002	10488,31836	1433,956665	232,14248700000002	11,796930999999999	-27,820916999999998	176,12841799999998	4,1565900000000005	102,038765	C8	SC3	VC	5	MPP	48h	P+ILs	TT22	C8_TT22	C8VC48hMPPTT22	GMP	aqua	5
export_C8 MPP SC3_Vi2.csv.1	76729,60156	67416,80469	7,541805	360,529907	381,853241	238,99581899999998	8643,016602	26,909981	35,086533	1049,55542	201,800125	3,4041120000000005	197,76676899999998	C8	SC3	Vi	2	MPP	48h	P+ILs	TT22	C8_TT22	C8Vi48hMPPTT22	SLAM+ Flt3+	seagreen	4
export_C8 MPP SC3_Vi2.csv.2	126032,4297	79141,21875	0,109824	279,917206	562,249512	436,36672999999996	10069,77246	-24,790771	35,53706	1180,498901	217,731415	2,1522330000000003	213,013321	C8	SC3	Vi	2	MPP	48h	P+ILs	TT22	C8_TT22	C8Vi48hMPPTT22	MPP	Limegreen	3
export_C9 ST-HSC SC3_CF2.csv.1	132759,2188	109860,6328	4081,549561	734,51825	146,125443	334,830688	71,052185	-79,668175	31,672834	3939,888672	230,02958700000002	3,8625019999999997	15,976856	C9	SC3	CF	2	ST-HSC	48h	P+ILs	TT22	C9_TT22	C9CF48hST-HSCTT22	SLAM-HSC	Red	0
export_C9 ST-HSC SC3_CF2.csv.2	137973,7031	91682,07031	3985,203369	330,113953	204,800476	213,445724	74,056999	-125,520271	33,781368	4698,702147999999	268,780334	3,867886	158,903381	C9	SC3	CF	2	ST-HSC	48h	P+ILs	TT22	C9_TT22	C9CF48hST-HSCTT22	SLAM-HSC	Red	0
export_C9 ST-HSC SC3_VC4.csv	70633,39063	74396,89844	1125,079956	62,137074	137,747513	990,252625	2958,1357420000004	-70,262299	45,07555	186,412613	124,70471200000001	4,611893	21,966431	C9	SC3	VC	4	ST-HSC	48h	P+ILs	TT22	C9_TT22	C9VC48hST-HSCTT22	ST-HSC	#deff19	2
export_C9 ST-HSC SC3_Vi2.csv.1	104221,7734	69917,97656	1,367811	98,83045200000001	104,34255999999999	97,569069	8845,805664	74,943321	52,98548100000001	85,093857	235,45297200000002	2,88695	153,816452	C9	SC3	Vi	2	ST-HSC	48h	P+ILs	TT22	C9_TT22	C9Vi48hST-HSCTT22	MEP	Deepskyblue	6
export_C9 ST-HSC SC3_Vi2.csv.2	97551,6875	69630,97656	0,968873	93,400192	141,522415	105,406792	7842,821776999999	49,241882000000004	34,109276	88,260757	234,65640299999998	2,744097	183,96125800000002	C9	SC3	Vi	2	ST-HSC	48h	P+ILs	TT22	C9_TT22	C9Vi48hST-HSCTT22	MEP	Deepskyblue	6
export_D1 MPP SC2_CF1.csv	83359,50781	56247,01172	9405,086914	163,199173	489,253967	377,849365	243,003021	135,5495	84,307243	95,494835	402,007874	4,496474	148,328476	D1	SC2	CF	1	MPP	48h	P	TT22	D1_TT22	D1CF48hMPPTT22	GMP	aqua	5
export_D1 MPP SC2_VC1.csv	91806,82031	57622,65625	5772,730957	79,640457	673,9657589999999	238,61103799999998	18010,16992	102,385429	82,916122	231,846756	566,6118769999999	5,668804	154,969315	D1	SC2	VC	1	MPP	48h	P	TT22	D1_TT22	D1VC48hMPPTT22	MPP	Limegreen	3
export_D1 MPP SC2_VC2.csv	91818,34375	53374,56641	3527,428223	19,198914000000002	159,40126	278,36560099999997	10802,59375	23,238634	45,843555	73,630119	493,204437	5,360567	105,10974099999999	D1	SC2	VC	2	MPP	48h	P	TT22	D1_TT22	D1VC48hMPPTT22	MEP	Deepskyblue	6
export_D10 ST-HSC SC3_CV2.csv.1	134693,3281	100826,4688	3707,5588380000004	655,736084	435,38439900000003	67,511238	3760,688721	-15,086146	53,091319999999996	4357,405272999999	239,56260699999999	5,0518220000000005	20,668463	D10	SC3	CV	2	ST-HSC	48h	P+ILs	TT22	D10_TT22	D10CV48hST-HSCTT22	SLAM+ Flt3+	seagreen	4
export_D10 ST-HSC SC3_CV2.csv.2	128096,8125	80986,69531	4004,860596	-4,3423300000000005	308,104248	428,156525	4430,882813	-69,231277	30,608192	5707,740234000001	406,40286299999997	5,125872	211,850632	D10	SC3	CV	2	ST-HSC	48h	P+ILs	TT22	D10_TT22	D10CV48hST-HSCTT22	MPP	Limegreen	3
export_D10 ST-HSC SC3_CV2.csv.3	133878,4219	89258,69531	3686,7246090000003	792,3946530000001	482,98055999999997	175,081696	3977,3264159999994	-5,660503	50,96067	3264,116455	312,863617	5,067291	212,55015600000002	D10	SC3	CV	2	ST-HSC	48h	P+ILs	TT22	D10_TT22	D10CV48hST-HSCTT22	SLAM+ Flt3+	seagreen	4
export_D10 ST-HSC SC3_Vi2.csv.1	152710,2188	109317,6328	8,906081	314,672577	188,740005	89,150276	10430,22754	-24,631628	32,906189000000005	2408,090332	303,477936	3,512893	56,884014	D10	SC3	Vi	2	ST-HSC	48h	P+ILs	TT22	D10_TT22	D10Vi48hST-HSCTT22	SLAM-HSC	Red	0
export_D10 ST-HSC SC3_Vi2.csv.2	122612,5313	73516,13281	7,373371000000001	47,637657	116,254112	172,687592	10134,35938	-31,280416	46,184925	1737,9468989999998	371,208801	3,4460580000000003	96,56965600000001	D10	SC3	Vi	2	ST-HSC	48h	P+ILs	TT22	D10_TT22	D10Vi48hST-HSCTT22	ST-HSC	#deff19	2
export_D10 ST-HSC SC3_Vi2.csv.3	128270,0234	86966,88281	1,2108940000000001	234,98455800000002	139,219543	81,65248100000001	9534,72168	71,470055	26,105488	1991,126343	404,286407	2,872561	201,031464	D10	SC3	Vi	2	ST-HSC	48h	P+ILs	TT22	D10_TT22	D10Vi48hST-HSCTT22	ST-HSC	#deff19	2
export_D11 HSC SC3_VC3.csv.1	90977,86719	77697,42969	885,7819820000001	89,08168	57,310474	116,39425700000001	4275,199707	104,618942	53,659966000000004	25,310999	289,917572	4,651549	27,171721	D11	SC3	VC	3	SLAM-HSC	48h	P+ILs	TT22	D11_TT22	D11VC48hSLAM-HSCTT22	MEP	Deepskyblue	6
export_D11 HSC SC3_VC3.csv.2	111274,2656	77750,60156	967,7609859999999	114,33335100000001	91,35466	79,430992	4416,906738000001	113,215805	46,207603000000006	-15,853232	618,1876219999999	4,688745	39,089138	D11	SC3	VC	3	SLAM-HSC	48h	P+ILs	TT22	D11_TT22	D11VC48hSLAM-HSCTT22	MEP	Deepskyblue	6
export_D11 HSC SC3_VC3.csv.3	144400,5625	81954,58594	976,2526859999999	35,838932	89,852295	47,750244	4568,401367	145,81729099999998	33,110508	47,027699	412,965485	4,701784	49,903766999999995	D11	SC3	VC	3	SLAM-HSC	48h	P+ILs	TT22	D11_TT22	D11VC48hSLAM-HSCTT22	MEP	Deepskyblue	6
export_D11 HSC SC3_VC3.csv.4	143111,75	85973,91406	966,8502199999999	49,040176	84,703239	15,097407999999998	4653,73584	139,534988	48,776875	67,633217	453,281311	4,704495	52,691353	D11	SC3	VC	3	SLAM-HSC	48h	P+ILs	TT22	D11_TT22	D11VC48hSLAM-HSCTT22	MEP	Deepskyblue	6
export_D11 HSC SC3_VC3.csv.5	119824,0703	76060,82031	895,8837279999999	153,22641000000002	96,24730699999999	128,259277	4472,599121	83,57254	38,315434	43,236839	323,23400899999996	4,668893	107,494949	D11	SC3	VC	3	SLAM-HSC	48h	P+ILs	TT22	D11_TT22	D11VC48hSLAM-HSCTT22	MEP	Deepskyblue	6
export_D11 HSC SC3_VC3.csv.6	118736,0	71338,72656	950,977173	32,891708	83,35022	84,33097099999999	4447,595215	142,65416000000002	33,17897	32,201382	479,150391	4,685498	126,81793200000001	D11	SC3	VC	3	SLAM-HSC	48h	P+ILs	TT22	D11_TT22	D11VC48hSLAM-HSCTT22	MEP	Deepskyblue	6
export_D11 HSC SC3_VC3.csv.7	130483,6094	139814,9063	988,789185	52,211109	122,62474099999999	87,01101700000001	5267,330566	114,018845	49,218327	34,503409999999995	312,727295	4,74942	180,20533799999998	D11	SC3	VC	3	SLAM-HSC	48h	P+ILs	TT22	D11_TT22	D11VC48hSLAM-HSCTT22	MEP	Deepskyblue	6
export_D11 HSC SC3_Vi1.csv	149319,7344	109369,4453	0,45637799999999995	502,95074500000004	91,622589	117,085472	15883,427730000001	-113,75446299999999	21,986176999999998	5764,78418	481,113617	2,729622	134,556763	D11	SC3	Vi	1	SLAM-HSC	48h	P+ILs	TT22	D11_TT22	D11Vi48hSLAM-HSCTT22	SLAM-HSC	Red	0
export_D11 HSC SC3_Vi2.csv	135266,4063	61420,26172	0,385493	8,518818	84,20476500000001	112,656784	8961,760742	-88,094215	31,100431	3920,664795	172,190369	2,502034	175,752457	D11	SC3	Vi	2	SLAM-HSC	48h	P+ILs	TT22	D11_TT22	D11Vi48hSLAM-HSCTT22	ST-HSC	#deff19	2
export_D12 HSC SC3_VC3.csv.1	153075,125	125641,4922	976,6508789999999	231,22314500000002	87,230362	90,979843	3508,3701170000004	142,112915	62,60866899999999	2,669711	69,00304399999999	4,620833	116,85678100000001	D12	SC3	VC	3	SLAM-HSC	48h	P+ILs	TT22	D12_TT22	D12VC48hSLAM-HSCTT22	CD16/32- ckit-	Violet	9
export_D12 HSC SC3_VC3.csv.2	137712,5781	110219,75	963,1843869999999	1199,442627	63,332271999999996	50,312870000000004	3325,3125	138,573395	36,698692	37,619625	124,381805	4,6001129999999995	163,124512	D12	SC3	VC	3	SLAM-HSC	48h	P+ILs	TT22	D12_TT22	D12VC48hSLAM-HSCTT22	CD16/32- ckit-	Violet	9
export_D12 HSC SC3_Vi1.csv.1	113901,7422	81191,88281	-0,11493900000000001	1802,378174	55,73252900000001	114,75866699999999	22612,83594	-20,290413	-5,173491	4076,64917	330,259979	0,0	137,380661	D12	SC3	Vi	1	SLAM-HSC	48h	P+ILs	TT22	D12_TT22	D12Vi48hSLAM-HSCTT22	SLAM-HSC	Red	0
export_D12 HSC SC3_Vi1.csv.2	110189,8984	79641,80469	-0,174567	2103,1091309999997	19,930834	168,00296	22159,90234	-22,918446	-16,578878	3281,0935059999997	323,942139	0,0	212,41169700000003	D12	SC3	Vi	1	SLAM-HSC	48h	P+ILs	TT22	D12_TT22	D12Vi48hSLAM-HSCTT22	SLAM-HSC	Red	0
export_D2 MPP SC2_VC0.csv	137422,875	120551,3203	10107,94922	92,250381	808,9229740000001	843,75592	34523,80469	101,01200899999999	122,09465800000001	335,038452	439,535309	6,040659	56,045753000000005	D2	SC2	VC	0	MPP	48h	P	TT22	D2_TT22	D2VC48hMPPTT22	MPP	Limegreen	3
export_D2 MPP SC2_Vi0.csv	146536,1875	130593,6641	2,691872	43,101906	514,60907	137,34313999999998	29947,69336	108,062073	71,54890400000001	27,789818	848,4260859999999	3,469361	114,930885	D2	SC2	Vi	0	MPP	48h	P	TT22	D2_TT22	D2Vi48hMPPTT22	MEP	Deepskyblue	6
export_D3 ST-HSC SC2_CF2.csv.1	122529,125	89411,47656	4354,158203	124,77037800000001	168,744843	148,792252	47,281345	55,581497	92,215385	281,089783	311,580322	3,757278	99,53331	D3	SC2	CF	2	ST-HSC	48h	P	TT22	D3_TT22	D3CF48hST-HSCTT22	ST-HSC	#deff19	2
export_D3 ST-HSC SC2_CF2.csv.2	122074,6953	87321,72656	4736,729004	144,47297700000001	189,006607	75,029129	51,764702	91,046532	54,472809	294,87744100000003	464,355774	3,8109610000000003	174,80687	D3	SC2	CF	2	ST-HSC	48h	P	TT22	D3_TT22	D3CF48hST-HSCTT22	ST-HSC	#deff19	2
export_D3 ST-HSC SC2_CV2.csv.1	147976,0625	87193,54688	2404,422852	125,736977	136,02783200000002	433,70779400000004	3427,0451659999994	87,655495	58,729904000000005	-3,3652379999999997	683,436096	4,890301999999999	79,13202700000001	D3	SC2	CV	2	ST-HSC	48h	P	TT22	D3_TT22	D3CV48hST-HSCTT22	GMP	aqua	5
export_D3 ST-HSC SC2_CV2.csv.2	156764,2813	110979,7109	2482,050049	36,961842	102,72890500000001	561,732971	3565,694336	249,69168100000002	47,273193	-11,701447	824,330688	4,912239	109,190468	D3	SC2	CV	2	ST-HSC	48h	P	TT22	D3_TT22	D3CV48hST-HSCTT22	GMP	aqua	5
export_D4 ST-HSC SC2_CV2.csv	117347,9922	101016,5469	5163,765625	79,286934	129,669571	776,1817629999999	6223,92041	123,792244	97,54583000000001	-6,003814	518,919067	5,3082720000000005	184,38673400000002	D4	SC2	CV	2	ST-HSC	48h	P	TT22	D4_TT22	D4CV48hST-HSCTT22	GMP	aqua	5
export_D4 ST-HSC SC2_VC2.csv.1	113228,4375	83624,67969	2948,2895510000003	69,961159	113,05444299999999	938,320251	11616,65332	60,263962	47,092678	-4,259732	267,57568399999997	5,327803	46,320251	D4	SC2	VC	2	ST-HSC	48h	P	TT22	D4_TT22	D4VC48hST-HSCTT22	GMP	aqua	5
export_D4 ST-HSC SC2_VC2.csv.2	71624,34375	67008,48438	2792,602783	66,915672	61,709056999999994	731,326721	9655,618164	59,6306	49,269562	-25,498922	300,019989	5,254362	137,534607	D4	SC2	VC	2	ST-HSC	48h	P	TT22	D4_TT22	D4VC48hST-HSCTT22	GMP	aqua	5
export_D4 ST-HSC SC2_VC2.csv.3	75532,53906	62780,03125	2590,183105	12,584661	125,35446200000001	980,249695	9531,283203	70,51908900000001	54,09726	17,841753	234,32786600000003	5,2272739999999995	188,814041	D4	SC2	VC	2	ST-HSC	48h	P	TT22	D4_TT22	D4VC48hST-HSCTT22	GMP	aqua	5
export_D4 ST-HSC SC2_Vi3.csv.1	93653,63281	84443,54688	1,590729	265,544739	70,17643000000001	374,879089	4058,6125490000004	96,21545400000001	37,127243	2,8711290000000003	483,021362	2,694058	19,586515	D4	SC2	Vi	3	ST-HSC	48h	P	TT22	D4_TT22	D4Vi48hST-HSCTT22	GMP	aqua	5
export_D4 ST-HSC SC2_Vi3.csv.2	110480,1484	75632,14844	1,086314	58,357342	91,706627	411,9021	5230,939941	93,00284599999999	58,491496999999995	16,591704999999997	799,21698	2,654857	50,378409999999995	D4	SC2	Vi	3	ST-HSC	48h	P	TT22	D4_TT22	D4Vi48hST-HSCTT22	GMP	aqua	5
export_D4 ST-HSC SC2_Vi3.csv.3	91892,32031	64374,78125	0,577503	90,046791	125,85695600000001	274,72399900000005	4803,022461	145,795624	43,863346	1,358295	444,543579	2,434617	61,162193	D4	SC2	Vi	3	ST-HSC	48h	P	TT22	D4_TT22	D4Vi48hST-HSCTT22	MEP	Deepskyblue	6
export_D4 ST-HSC SC2_Vi3.csv.4	125099,1875	94736,32813	11,000539999999999	105,501999	87,828049	653,286194	4881,969727000001	21,966335	46,504604	58,965618000000006	538,391174	3,344621	126,777374	D4	SC2	Vi	3	ST-HSC	48h	P	TT22	D4_TT22	D4Vi48hST-HSCTT22	GMP	aqua	5
export_D4 ST-HSC SC2_Vi3.csv.5	99392,30469	75248,125	6,222726000000001	49,775894	72,339935	401,79205299999995	4609,79834	149,17451499999999	75,70590200000001	9,444154	547,572266	3,152043	137,48996	D4	SC2	Vi	3	ST-HSC	48h	P	TT22	D4_TT22	D4Vi48hST-HSCTT22	GMP	aqua	5
export_D4 ST-HSC SC2_Vi3.csv.6	90122,90625	70424,39844	1,311393	49,049805	55,992332	518,761353	4326,84375	26,476202	58,640797	12,29957	487,28439299999997	2,654411	188,679672	D4	SC2	Vi	3	ST-HSC	48h	P	TT22	D4_TT22	D4Vi48hST-HSCTT22	GMP	aqua	5
export_D4 ST-HSC SC2_Vi3.csv.7	129286,5469	82657,94531	1,480984	79,963181	191,876709	240,549835	4250,338867	82,203941	39,887318	8,377253999999999	486,19467199999997	2,68628	223,770477	D4	SC2	Vi	3	ST-HSC	48h	P	TT22	D4_TT22	D4Vi48hST-HSCTT22	MEP	Deepskyblue	6
export_D5 HSC SC2_CF1.csv.1	97201,04688	65605,25	7467,36377	732,440369	39,690331	139,542023	37,428371000000006	-32,816879	13,07962	3297,918457	427,382904	3,851164	44,957207000000004	D5	SC2	CF	1	SLAM-HSC	48h	P	TT22	D5_TT22	D5CF48hSLAM-HSCTT22	SLAM-HSC	Red	0
export_D5 HSC SC2_CF1.csv.2	97359,30469	61026,55859	7912,426758	588,973145	98,62344399999999	124,65061999999999	17,645384	-6,682239999999999	9,001449000000001	3769,309814	563,993225	3,6380220000000003	127,471321	D5	SC2	CF	1	SLAM-HSC	48h	P	TT22	D5_TT22	D5CF48hSLAM-HSCTT22	SLAM-HSC	Red	0
export_D5 HSC SC2_CV2.csv.1	113431,3984	73558,85938	4619,659668	76,691963	196,667816	96,755569	4715,21582	58,879985999999995	57,869305000000004	881,471191	501,22030599999994	5,188828	102,942596	D5	SC2	CV	2	SLAM-HSC	48h	P	TT22	D5_TT22	D5CV48hSLAM-HSCTT22	ST-HSC	#deff19	2
export_D5 HSC SC2_CV2.csv.2	142673,0781	101821,2031	4666,573242	534,639404	159,800781	82,419289	4935,205566	125,81903799999999	68,638847	270,378754	663,3526	5,205935	177,73071299999998	D5	SC2	CV	2	SLAM-HSC	48h	P	TT22	D5_TT22	D5CV48hSLAM-HSCTT22	SLAM-HSC	Red	0
export_D5 HSC SC2_CV2.csv.3	151370,4688	88698,21094	4863,979492	267,664276	112,46356999999999	19,324282	5047,780272999999	141,393723	50,710910999999996	657,7138669999999	383,78182999999996	5,225585	187,235764	D5	SC2	CV	2	SLAM-HSC	48h	P	TT22	D5_TT22	D5CV48hSLAM-HSCTT22	ST-HSC	#deff19	2
export_D6 HSC SC2_VC0.csv	101373,2578	47793,66406	8605,776367	315,32379199999997	217,01687599999997	410,795166	27512,54297	-139,905396	-4,1184970000000005	5424,858886999999	525,929382	5,921539	129,778595	D6	SC2	VC	0	SLAM-HSC	48h	P	TT22	D6_TT22	D6VC48hSLAM-HSCTT22	SLAM-HSC	Red	0
export_D6 HSC SC2_Vi1.csv	105893,2422	85745,0	0,47248100000000004	321,436188	138,999588	69,16664899999999	15232,16113	18,567583	68,937241	1629,59436	459,75	2,727414	206,755539	D6	SC2	Vi	1	SLAM-HSC	48h	P	TT22	D6_TT22	D6Vi48hSLAM-HSCTT22	SLAM-HSC	Red	0
export_D7 MPP SC3_CV5.csv	116963,6563	74336,96875	601,747437	141,665955	75,36009200000001	9684,232422	750,88324	-322,94986	22,702092999999998	-11,805925	187,004822	3,998679	80,664688	D7	SC3	CV	5	MPP	48h	P+ILs	TT22	D7_TT22	D7CV48hMPPTT22	GMP	aqua	5
export_D7 MPP SC3_VC2.csv.1	108262,4766	115002,2656	3299,324219	638,7917480000001	491,86843899999997	295,912323	9887,296875	-23,851206	51,935009	4920,902344	234,931488	5,312849	3,8902699999999997	D7	SC3	VC	2	MPP	48h	P+ILs	TT22	D7_TT22	D7VC48hMPPTT22	SLAM+ Flt3+	seagreen	4
export_D7 MPP SC3_VC2.csv.2	102917,4219	105663,0781	3706,125244	-24,684732	917,762817	304,730804	10863,50488	-94,87841800000001	73,268349	4153,864258	145,168991	5,37747	152,190765	D7	SC3	VC	2	MPP	48h	P+ILs	TT22	D7_TT22	D7VC48hMPPTT22	MPP	Limegreen	3
export_D7 MPP SC3_Vi2.csv	101667,3281	58683,109379999994	5,370419999999999	187,19278	1218,507202	334,639008	6817,898437999999	19,680067	59,2631	471,88912999999997	237,00666800000002	3,226994	30,106453000000002	D7	SC3	Vi	2	MPP	48h	P+ILs	TT22	D7_TT22	D7Vi48hMPPTT22	MPP	Limegreen	3
export_D9 ST-HSC SC3_CV6.csv	84905,44531	93971,8125	435,620087	199509,4531	18054,24805	4893,437988000001	226,32077	37544,53906	-4902,63916	24620,58008	360,085754	3,5311730000000003	111,097191	D9	SC3	CV	6	ST-HSC	48h	P+ILs	TT22	D9_TT22	D9CV48hST-HSCTT22	SLAM+ Flt3+	seagreen	4
export_D9 ST-HSC SC3_VC2.csv	123870,7422	87066,64844	2620,232178	-37,332489	177,265839	157,911148	7937,618651999999	-86,124252	44,786381	5186,866699	230,83879100000001	5,174629	120,487976	D9	SC3	VC	2	ST-HSC	48h	P+ILs	TT22	D9_TT22	D9VC48hST-HSCTT22	ST-HSC	#deff19	2
export_E1 MPP SC2_VC1.csv	113816,625	68492,49219	4771,665527	32,239799	428,89526399999994	310,74850499999997	14466,33887	92,16387900000001	54,862705000000005	39,456711	622,893188	5,54303	44,710938	E1	SC2	VC	1	MPP	48h	P	TT22	E1_TT22	E1VC48hMPPTT22	GMP	aqua	5
export_E1 MPP SC2_Vi1.csv.1	124427,3359	103538,1484	10,313576	153,874954	829,138	45,25489	30013,98242	88,830139	78,453064	498,17138700000004	491,54049699999996	3,882535	33,460934	E1	SC2	Vi	1	MPP	48h	P	TT22	E1_TT22	E1Vi48hMPPTT22	MPP	Limegreen	3
export_E1 MPP SC2_Vi1.csv.2	112085,9609	69121,63281	21,019835	12,362391	721,245178	258,92681899999997	27718,195310000003	54,85430899999999	99,32223499999999	676,375671	492,845795	4,0767489999999995	74,983719	E1	SC2	Vi	1	MPP	48h	P	TT22	E1_TT22	E1Vi48hMPPTT22	MPP	Limegreen	3
export_E10 ST-HSC SC3_CF1.csv	129922,5078	101381,4531	6950,549805	70,05835	470,46755999999993	169,893448	104,052826	-335,76122999999995	10,317718	9108,327148	212,537659	4,143132	149,29650900000001	E10	SC3	CF	1	ST-HSC	48h	P+ILs	TT22	E10_TT22	E10CF48hST-HSCTT22	MPP	Limegreen	3
export_E10 ST-HSC SC3_CV6.csv	70910,38281	73854,84375	548,700745	192672,1875	24281,13477	4949,674316	271,372803	45997,83203	-5253,452636999999	36105,875	189,616348	3,6577940000000004	77,05765500000001	E10	SC3	CV	6	ST-HSC	48h	P+ILs	TT22	E10_TT22	E10CV48hST-HSCTT22	SLAM+ Flt3+	seagreen	4
export_E11 HSC SC3_CV1.csv.1	87798,27344	97797,47656	7024,686523	453,72686799999997	140,816986	418,119812	7094,322754000001	64,68985	47,073376	3576,6354979999996	484,29061900000005	5,442981	26,625996	E11	SC3	CV	1	SLAM-HSC	48h	P+ILs	TT22	E11_TT22	E11CV48hSLAM-HSCTT22	SLAM-HSC	Red	0
export_E11 HSC SC3_CV1.csv.2	150985,3906	108691,6563	6537,811035	1173,185425	154,977936	340,455688	7347,038086	111,056473	62,93346	3616,4326170000004	447,99548300000004	5,431672	159,741287	E11	SC3	CV	1	SLAM-HSC	48h	P+ILs	TT22	E11_TT22	E11CV48hSLAM-HSCTT22	SLAM-HSC	Red	0
export_E11 HSC SC3_Vi1.csv.1	151672,1875	99744,48438	-0,5474399999999999	2389,723389	73,583908	224,808304	16829,66602	76,64048000000001	24,219275	554,755554	381,306152	0,0	131,64851399999998	E11	SC3	Vi	1	SLAM-HSC	48h	P+ILs	TT22	E11_TT22	E11Vi48hSLAM-HSCTT22	SLAM-HSC	Red	0
export_E11 HSC SC3_Vi1.csv.2	99885,21094	85283,09375	0,848	1048,085327	123,60803200000001	197,114868	13443,24414	37,187214000000004	46,892159	322,951019	302,59997599999997	2,868661	160,85038799999998	E11	SC3	Vi	1	SLAM-HSC	48h	P+ILs	TT22	E11_TT22	E11Vi48hSLAM-HSCTT22	SLAM-HSC	Red	0
export_E12 HSC SC3_CF2.csv.1	134076,5625	106797,1797	3626,540283	594,0665280000001	105,843102	62,85535	70,14296	211,20385699999997	64,759033	49,195202	501,574921	3,822249	75,315865	E12	SC3	CF	2	SLAM-HSC	48h	P+ILs	TT22	E12_TT22	E12CF48hSLAM-HSCTT22	SLAM+ MEP	Royalblue	7
export_E12 HSC SC3_CF2.csv.2	134183,5469	114074,0078	3779,4433590000003	570,2193599999999	104,127434	130,50563	71,20644399999999	124,13529199999999	65,34491	13,490466	421,91046100000005	3,839552	121,201378	E12	SC3	CF	2	SLAM-HSC	48h	P+ILs	TT22	E12_TT22	E12CF48hSLAM-HSCTT22	SLAM+ MEP	Royalblue	7
export_E12 HSC SC3_CF3.csv.1	132010,875	67394,04688	2056,143799	138,934189	92,11835500000001	101,668152	57,579777	93,318497	56,582218000000005	25,096146	310,856842	3,5873809999999997	91,392174	E12	SC3	CF	3	SLAM-HSC	48h	P+ILs	TT22	E12_TT22	E12CF48hSLAM-HSCTT22	MEP	Deepskyblue	6
export_E12 HSC SC3_CF3.csv.2	134804,8281	59771,98047	2059,682861	139,186905	80,713814	40,75359	41,517773	137,445541	72,05275	-13,722156	366,566559	3,487475	198,247742	E12	SC3	CF	3	SLAM-HSC	48h	P+ILs	TT22	E12_TT22	E12CF48hSLAM-HSCTT22	MEP	Deepskyblue	6
export_E12 HSC SC3_CV3.csv	110640,1016	72003,42969	2333,597168	496,16738899999996	112,661819	90,21462199999999	2357,181396	106,15126000000001	22,341845000000003	-9,860334	144,401047	4,766196	202,960754	E12	SC3	CV	3	SLAM-HSC	48h	P+ILs	TT22	E12_TT22	E12CV48hSLAM-HSCTT22	CD16/32- ckit-	Violet	9
export_E2 MPP SC2_CV1.csv	90670,71875	66826,26563	7150,615723000001	56,61239200000001	589,876526	297,808838	9093,239258	116,628693	21,299204	147,536087	252,361206	5,524669	74,109291	E2	SC2	CV	1	MPP	48h	P	TT22	E2_TT22	E2CV48hMPPTT22	MPP	Limegreen	3
export_E3 ST-HSC SC2_CF2.csv.1	110000,0469	69940,83594	4443,666015999999	75,723625	66,026657	1378,0977779999998	26,642569	48,495621	34,905415000000005	13,127144	224,011902	3,5873769999999996	46,323788	E3	SC2	CF	2	ST-HSC	48h	P	TT22	E3_TT22	E3CF48hST-HSCTT22	GMP	aqua	5
export_E3 ST-HSC SC2_CF2.csv.2	129712,8672	80697,72656	4595,171875	19,024092	98,9366	1666,235107	19,785470999999998	-15,092986999999999	38,814869	30,211269	165,905945	3,506294	96,626228	E3	SC2	CF	2	ST-HSC	48h	P	TT22	E3_TT22	E3CF48hST-HSCTT22	GMP	aqua	5
export_E3 ST-HSC SC2_CF2.csv.3	88926,46094	48161,6875	4555,196289	10,503139	88,01284799999999	1392,7250980000001	56,033611	65,592422	34,496357	24,791760999999997	409,51498399999997	3,823295	162,162674	E3	SC2	CF	2	ST-HSC	48h	P	TT22	E3_TT22	E3CF48hST-HSCTT22	GMP	aqua	5
export_E3 ST-HSC SC2_Vi2.csv.1	148283,8438	100984,6016	0,907008	63,062656000000004	87,951187	3502,087646	9645,181641	90,740013	43,118484	67,603737	614,272217	2,787359	13,780609	E3	SC2	Vi	2	ST-HSC	48h	P	TT22	E3_TT22	E3Vi48hST-HSCTT22	GMP	aqua	5
export_E3 ST-HSC SC2_Vi2.csv.2	167710,2813	104025,8281	1,8513959999999998	97,0746	106,301071	2340,800781	9486,6875	138,500595	45,660145	14,525274	427,898804	3,001395	82,420525	E3	SC2	Vi	2	ST-HSC	48h	P	TT22	E3_TT22	E3Vi48hST-HSCTT22	GMP	aqua	5
export_E4 ST-HSC SC2_CF3.csv.1	99355,4375	63121,09766	1836,855469	88,62509200000001	110,50945300000001	130,68469199999998	24,550522	51,443233	16,195698	11,830032000000001	226,234406	3,290971	67,427223	E4	SC2	CF	3	ST-HSC	48h	P	TT22	E4_TT22	E4CF48hST-HSCTT22	MEP	Deepskyblue	6
export_E4 ST-HSC SC2_CF3.csv.2	119635,2188	55464,67578	1888,1427	37,720698999999996	80,62548100000001	126,99771899999999	17,902480999999998	57,06168	15,398275	11,540733	312,39621	3,20245	80,881699	E4	SC2	CF	3	ST-HSC	48h	P	TT22	E4_TT22	E4CF48hST-HSCTT22	MEP	Deepskyblue	6
export_E4 ST-HSC SC2_CV2.csv.1	77393,92188	88572,75	3744,0839840000003	49,380238	82,585396	447,22033700000003	3178,9221190000003	139,253647	52,291664000000004	49,285647999999995	331,18161000000003	5,003223	111,45813000000001	E4	SC2	CV	2	ST-HSC	48h	P	TT22	E4_TT22	E4CV48hST-HSCTT22	GMP	aqua	5
export_E4 ST-HSC SC2_CV2.csv.2	115788,6953	105454,7188	4584,687011999999	25,55068	86,490044	451,78842199999997	4141,07373	107,36731699999999	74,27986899999999	30,178266999999998	532,241821	5,146622	174,159882	E4	SC2	CV	2	ST-HSC	48h	P	TT22	E4_TT22	E4CV48hST-HSCTT22	GMP	aqua	5
export_E4 ST-HSC SC2_CV2.csv.3	140693,5	112357,9844	4539,875488000001	113,440895	81,33341999999999	560,716125	4066,112061	189,46196	59,178829	-28,045440999999997	472,9664	5,137996	197,838425	E4	SC2	CV	2	ST-HSC	48h	P	TT22	E4_TT22	E4CV48hST-HSCTT22	GMP	aqua	5
export_E4 ST-HSC SC2_VC2.csv	103531,8984	99390,0	2790,352783	106,04443400000001	90,609505	180,74610900000002	5796,012207	114,31308700000001	58,102118999999995	8,899398	340,403259	5,097383	135,527725	E4	SC2	VC	2	ST-HSC	48h	P	TT22	E4_TT22	E4VC48hST-HSCTT22	MEP	Deepskyblue	6
export_E4 ST-HSC SC2_VC3.csv.1	108119,4453	100396,75	1594,536743	175,530182	90,993927	109,41953999999998	3659,371582	26,172157000000002	60,303447999999996	13,548441	418,229034	4,784314	28,137432	E4	SC2	VC	3	ST-HSC	48h	P	TT22	E4_TT22	E4VC48hST-HSCTT22	MEP	Deepskyblue	6
export_E4 ST-HSC SC2_VC3.csv.2	82588,85156	50364,39063	1398,9609380000002	119,938538	74,29454	118,79558600000001	3177,8798829999996	69,21273000000001	38,262634000000006	35,047081	297,003357	4,700806	29,300987	E4	SC2	VC	3	ST-HSC	48h	P	TT22	E4_TT22	E4VC48hST-HSCTT22	MEP	Deepskyblue	6
export_E4 ST-HSC SC2_VC3.csv.3	114884,2969	59587,30078	1689,9901120000002	77,157127	43,737460999999996	84,85301199999999	3936,012207	21,688437	51,080631	22,527124	390,949585	4,824548	38,32629	E4	SC2	VC	3	ST-HSC	48h	P	TT22	E4_TT22	E4VC48hST-HSCTT22	MEP	Deepskyblue	6
export_E4 ST-HSC SC2_VC3.csv.4	102706,9141	66541,33594	1512,126221	118,49761200000002	94,25733199999999	93,360291	3538,7517090000006	101,15863	29,105877000000003	9,844389999999999	387,696014	4,757724	133,55071999999998	E4	SC2	VC	3	ST-HSC	48h	P	TT22	E4_TT22	E4VC48hST-HSCTT22	MEP	Deepskyblue	6
export_E4 ST-HSC SC2_Vi2.csv	70784,6875	54850,94141	1,0322930000000001	69,40065799999999	290,191742	90,82132	13208,78906	78,087967	33,471947	76,034164	371,073822	2,92365	56,90778	E4	SC2	Vi	2	ST-HSC	48h	P	TT22	E4_TT22	E4Vi48hST-HSCTT22	MEP	Deepskyblue	6
export_E5 HSC SC2_VC3.csv	135274,0781	79200,125	1402,448486	766,285217	125,946533	203,148972	4550,873047	111,691299	57,160141	18,795614	215,746155	4,811849	157,25502	E5	SC2	VC	3	SLAM-HSC	48h	P	TT22	E5_TT22	E5VC48hSLAM-HSCTT22	SLAM+ MEP	Royalblue	7
export_E6 HSC SC2_VC2.csv.1	161239,1875	112237,4375	2769,896729	512,778137	103,25829300000001	110,75045	8046,358887	57,957626	54,018223	1540,657593	369,874329	5,195865	129,953094	E6	SC2	VC	2	SLAM-HSC	48h	P	TT22	E6_TT22	E6VC48hSLAM-HSCTT22	SLAM-HSC	Red	0
export_E6 HSC SC2_VC2.csv.2	166253,6875	158308,2188	2812,549072	2245,1877440000003	54,536289000000004	76,99427800000001	8637,915039	106,14749099999999	45,34938	1026,3634029999998	281,07980299999997	5,222343	136,94041399999998	E6	SC2	VC	2	SLAM-HSC	48h	P	TT22	E6_TT22	E6VC48hSLAM-HSCTT22	SLAM-HSC	Red	0
export_E6 HSC SC2_VC2.csv.3	166557,7969	107573,7813	2613,947754	1245,907959	146,464447	83,606018	7485,102051000001	38,477657	17,652678	1471,1641849999999	289,029266	5,155865	159,48071299999998	E6	SC2	VC	2	SLAM-HSC	48h	P	TT22	E6_TT22	E6VC48hSLAM-HSCTT22	SLAM-HSC	Red	0
export_E7 MPP SC3_VC5.csv.1	148767,3281	148310,625	506,33837900000003	43,876965000000006	84,292114	11067,03906	1136,6442869999998	322,20944199999997	60,922194999999995	141,138458	54,44078100000001	4,0729809999999995	77,267708	E7	SC3	VC	5	MPP	48h	P+ILs	TT22	E7_TT22	E7VC48hMPPTT22	MP	DarkViolet	8
export_E7 MPP SC3_VC5.csv.2	109844,0156	120656,4609	474,39425700000004	96,196556	90,010437	5990,592772999999	1079,409424	173,699875	71,619019	49,738232	57,817574	4,037103	114,19863899999999	E7	SC3	VC	5	MPP	48h	P+ILs	TT22	E7_TT22	E7VC48hMPPTT22	MP	DarkViolet	8
export_E7 MPP SC3_VC5.csv.3	125887,6875	114108,4922	431,81884800000006	208,491028	105,481903	13784,52441	1059,417236	-502,117889	33,075222	10,829349	49,62669	4,002485	140,524582	E7	SC3	VC	5	MPP	48h	P+ILs	TT22	E7_TT22	E7VC48hMPPTT22	MP	DarkViolet	8
export_E7 MPP SC3_VC5.csv.4	169442,8594	110595,8359	469,61148099999997	92,34674100000001	111,44468700000002	9746,350586	1097,4470210000002	33,661003	56,405411	-16,714491	61,501614000000004	4,0390809999999995	156,764923	E7	SC3	VC	5	MPP	48h	P+ILs	TT22	E7_TT22	E7VC48hMPPTT22	MP	DarkViolet	8
export_E7 MPP SC3_VC5.csv.5	130907,3125	137745,5	455,242035	-8,264207	107,40659299999999	5398,720215	1156,7052	144,254166	60,357765	440,858093	49,536625	4,045687	157,70784	E7	SC3	VC	5	MPP	48h	P+ILs	TT22	E7_TT22	E7VC48hMPPTT22	MP	DarkViolet	8
export_E8 MPP SC3_VC3.csv	122297,9063	79002,75	1920,459961	191,527222	1046,7905269999999	744,362122	6228,314453	2,951722	52,934891	1818,6146239999998	117,22845500000001	5,004743	75,60734599999999	E8	SC3	VC	3	MPP	48h	P+ILs	TT22	E8_TT22	E8VC48hMPPTT22	MPP	Limegreen	3
export_E9 ST-HSC SC3_CF1.csv.1	102840,5234	74659,375	6421,838867	451,60205099999996	76,171371	129,617783	63,697860999999996	71,767471	46,816757	1994,0758059999998	165,85690300000002	3,9681309999999996	106,369308	E9	SC3	CF	1	ST-HSC	48h	P+ILs	TT22	E9_TT22	E9CF48hST-HSCTT22	SLAM-HSC	Red	0
export_E9 ST-HSC SC3_CF1.csv.2	72731,23438	64435,53125	6097,503906	519,66626	111,12568700000001	86,560265	60,056385	70,222939	11,886922	1537,70459	210,97233599999998	3,934138	192,903168	E9	SC3	CF	1	ST-HSC	48h	P+ILs	TT22	E9_TT22	E9CF48hST-HSCTT22	SLAM-HSC	Red	0
export_E9 ST-HSC SC3_VC2.csv.1	91456,53906	100491,8516	2908,66333	74,99472800000001	119,659935	9252,234375	9082,032227	-365,09344500000003	35,650795	792,056824	169,613525	5,248059	46,077273999999996	E9	SC3	VC	2	ST-HSC	48h	P+ILs	TT22	E9_TT22	E9VC48hST-HSCTT22	ST-HSC	#deff19	2
export_E9 ST-HSC SC3_VC2.csv.2	98673,50781	116004,0391	2956,175293	18,849365	98,87376400000001	6853,84082	8931,635742	29,952749	53,903538	235,907791	174,41661100000002	5,247907	175,624786	E9	SC3	VC	2	ST-HSC	48h	P+ILs	TT22	E9_TT22	E9VC48hST-HSCTT22	ST-HSC	#deff19	2
export_F1 MPP SC2_CV1.csv.1	136713,1563	100668,1328	6742,773926000001	109,851097	187,010178	536,690247	6602,71875	133,38493300000002	48,316895	198,25885	397,295654	5,40835	14,397369	F1	SC2	CV	1	MPP	48h	P	TT22	F1_TT22	F1CV48hMPPTT22	ST-HSC	#deff19	2
export_F1 MPP SC2_CV1.csv.2	123733,4219	93602,125	6012,976074	69,984673	265,67114300000003	320,819885	6095,276855	-9,437141	45,27306	371,44577000000004	395,189972	5,3486139999999995	102,97287	F1	SC2	CV	1	MPP	48h	P	TT22	F1_TT22	F1CV48hMPPTT22	MPP	Limegreen	3
export_F11 HSC SC3_CF2.csv	143383,4219	92081,66406	4196,876465	658,9473879999999	71,368217	86,896957	46,18837	50,972183	29,017784000000002	1301,387085	207,461502	3,7387980000000005	4,20556	F11	SC3	CF	2	SLAM-HSC	48h	P+ILs	TT22	F11_TT22	F11CF48hSLAM-HSCTT22	SLAM-HSC	Red	0
export_F11 HSC SC3_CV3.csv	145366,0625	112298,9766	1687,199219	1026,657837	115,379623	287,818451	2040,241455	178,802673	65,55154399999999	-21,577663	873,701294	4,62225	159,061035	F11	SC3	CV	3	SLAM-HSC	48h	P+ILs	TT22	F11_TT22	F11CV48hSLAM-HSCTT22	SLAM+ MEP	Royalblue	7
export_F11 HSC SC3_CV4.csv.1	117870,2344	74467,22656	908,649292	402,550537	55,796569999999996	62,02301800000001	1164,734009	176,55836499999998	53,494362	-13,674064999999999	369,931458	4,260052	49,473076	F11	SC3	CV	4	SLAM-HSC	48h	P+ILs	TT22	F11_TT22	F11CV48hSLAM-HSCTT22	SLAM+ MEP	Royalblue	7
export_F11 HSC SC3_CV4.csv.2	120259,0703	82142,74219	820,483948	244,78340099999997	92,703926	177,803116	1098,542725	106,089928	40,950169	6,398664	438,7751769999999	4,2107410000000005	140,798721	F11	SC3	CV	4	SLAM-HSC	48h	P+ILs	TT22	F11_TT22	F11CV48hSLAM-HSCTT22	SLAM+ MEP	Royalblue	7
export_F11 HSC SC3_VC1.csv	108556,0781	72933,47656	6314,179688	494,97988899999996	304,893829	187,075287	18195,81836	-15,193385999999999	54,195	4235,524902	354,491577	5,699485	119,070457	F11	SC3	VC	1	SLAM-HSC	48h	P+ILs	TT22	F11_TT22	F11VC48hSLAM-HSCTT22	SLAM+ Flt3+	seagreen	4
export_F12 HSC SC3_CF0.csv	120605,8984	92131,60938	17101,55469	4175,481445	266,95816	355,707703	220,61654700000003	-300,469452	-41,322994	14124,956059999999	300,213989	4,650411	149,556534	F12	SC3	CF	0	SLAM-HSC	48h	P+ILs	TT22	F12_TT22	F12CF48hSLAM-HSCTT22	SLAM+ Flt3+	seagreen	4
export_F12 HSC SC3_VC1.csv	162423,9063	146345,9219	5363,820313	982,599243	232,46108999999998	313,916565	19187,00195	-413,44860800000004	-6,505946	12231,717770000001	472,56771900000007	5,66568	91,816422	F12	SC3	VC	1	SLAM-HSC	48h	P+ILs	TT22	F12_TT22	F12VC48hSLAM-HSCTT22	SLAM-HSC	Red	0
export_F3 ST-HSC SC2_CV1.csv	113180,6719	64247,984379999994	6656,318359000001	101,034309	329,89856000000003	99,786301	7642,970703	52,383427000000005	43,469509	391,080933	407,761902	5,4493160000000005	65,60494200000001	F3	SC2	CV	1	ST-HSC	48h	P	TT22	F3_TT22	F3CV48hST-HSCTT22	MPP	Limegreen	3
export_F3 ST-HSC SC2_CV2.csv	118166,5	61002,46875	4226,289551	9,790909	105,33801299999999	98,487053	4603,062011999999	80,535088	29,459627	297,042145	231,31117200000003	5,154106	69,746666	F3	SC2	CV	2	ST-HSC	48h	P	TT22	F3_TT22	F3CV48hST-HSCTT22	ST-HSC	#deff19	2
export_F4 ST-HSC SC2_CV1.csv.1	115046,5	68913,92188	6001,304199	27,782128999999998	166,658173	284,716187	8464,0	66,611221	61,946842000000004	15,836727	567,948425	5,4488389999999995	86,53227199999999	F4	SC2	CV	1	ST-HSC	48h	P	TT22	F4_TT22	F4CV48hST-HSCTT22	MEP	Deepskyblue	6
export_F4 ST-HSC SC2_CV1.csv.2	98099,89063	63021,38672	5876,32373	68,88752	136,637329	325,175751	8129,367187999999	94,96682	44,526947	7,920382000000001	459,868042	5,429988	193,175278	F4	SC2	CV	1	ST-HSC	48h	P	TT22	F4_TT22	F4CV48hST-HSCTT22	GMP	aqua	5
export_F4 ST-HSC SC2_VC1.csv	116990,8438	71649,0	4483,415039	19,951014	177,017548	83,981087	13828,082030000001	99,86125899999999	59,43141899999999	246,87065099999998	525,850403	5,510038	38,342587	F4	SC2	VC	1	ST-HSC	48h	P	TT22	F4_TT22	F4VC48hST-HSCTT22	ST-HSC	#deff19	2
export_F5 HSC SC2_CF1.csv.1	114138,5156	85607,36719	8837,110352	-124,795753	193,889359	151,300919	151,95146200000002	-242,06326299999998	84,1782	4354,128906	533,517395	4,3331610000000005	125,367073	F5	SC2	CF	1	SLAM-HSC	48h	P	TT22	F5_TT22	F5CF48hSLAM-HSCTT22	ST-HSC	#deff19	2
export_F5 HSC SC2_CF1.csv.2	129970,0469	94387,57813	9094,483398	324,297974	170,495499	139,542068	185,588425	-18,173294	82,233299	2805,0830079999996	488,196625	4,403387	167,00190700000002	F5	SC2	CF	1	SLAM-HSC	48h	P	TT22	F5_TT22	F5CF48hSLAM-HSCTT22	SLAM-HSC	Red	0
export_F5 HSC SC2_VC2.csv.1	122238,8438	75059,96875	3080,240234	778,607605	80,98464200000001	106,639923	10178,35254	101,352242	41,895245	-4,906224	76,830917	5,300658	41,673805	F5	SC2	VC	2	SLAM-HSC	48h	P	TT22	F5_TT22	F5VC48hSLAM-HSCTT22	CD16/32- ckit-	Violet	9
export_F5 HSC SC2_VC2.csv.2	99659,64844	49600,02344	2857,397461	527,517883	72,14664499999999	43,354271000000004	9678,024414	49,571281	5,42565	12,165677	266,192078	5,262117	61,782951000000004	F5	SC2	VC	2	SLAM-HSC	48h	P	TT22	F5_TT22	F5VC48hSLAM-HSCTT22	SLAM+ MEP	Royalblue	7
export_F5 HSC SC2_VC2.csv.3	91406,25781	54830,66797	2914,09668	1038,5313720000001	105,47446399999998	137,49848899999998	9743,957031	110,67519399999999	19,777185	4,946764	140,811691	5,270236	114,36016799999999	F5	SC2	VC	2	SLAM-HSC	48h	P	TT22	F5_TT22	F5VC48hSLAM-HSCTT22	CD16/32- ckit-	Violet	9
export_F5 HSC SC2_Vi2.csv.1	127575,3438	57061,06641	1,268641	79,414085	95,173775	275,713013	8024,914551000001	84,655952	39,474564	5,526651	419,45468099999994	2,833928	105,46861299999999	F5	SC2	Vi	2	SLAM-HSC	48h	P	TT22	F5_TT22	F5Vi48hSLAM-HSCTT22	MEP	Deepskyblue	6
export_F5 HSC SC2_Vi2.csv.2	98761,67188	94214,65625	1,454322	114,417526	119,593773	375,458679	7913,025879000001	146,16433700000002	26,476795000000003	-15,943886	528,287109	2,871563	119,726021	F5	SC2	Vi	2	SLAM-HSC	48h	P	TT22	F5_TT22	F5Vi48hSLAM-HSCTT22	GMP	aqua	5
export_F5 HSC SC2_Vi2.csv.3	115386,3672	54640,484379999994	0,996067	90,269867	92,87428299999999	356,206543	7825,82959	-29,50333	41,531822	23,945953	286,934601	2,7519310000000003	193,322586	F5	SC2	Vi	2	SLAM-HSC	48h	P	TT22	F5_TT22	F5Vi48hSLAM-HSCTT22	GMP	aqua	5
export_F6 HSC SC2_CF1.csv.1	160031,7188	76799,05469	11118,28418	2296,730713	20,220751	106,537697	42,941891	127,11866	24,28643	482,34042400000004	640,5975950000001	4,0156019999999994	51,516644	F6	SC2	CF	1	SLAM-HSC	48h	P	TT22	F6_TT22	F6CF48hSLAM-HSCTT22	SLAM-HSC	Red	0
export_F6 HSC SC2_CF1.csv.2	135381,3281	77867,79688	10223,06055	2585,92334	111,53337900000001	64,24823	46,678936	124,317673	4,1978290000000005	334,15509	338,742401	4,015448999999999	183,6147	F6	SC2	CF	1	SLAM-HSC	48h	P	TT22	F6_TT22	F6CF48hSLAM-HSCTT22	SLAM-HSC	Red	0
export_F6 HSC SC2_CV2.csv.1	135581,5156	105301,0156	3376,086182	313,949127	168,202438	89,521332	4264,64502	116,559074	59,35866899999999	605,660828	441,173645	5,06168	27,849372999999996	F6	SC2	CV	2	SLAM-HSC	48h	P	TT22	F6_TT22	F6CV48hSLAM-HSCTT22	SLAM-HSC	Red	0
export_F6 HSC SC2_CV2.csv.2	93755,3125	68964,42969	3026,766602	125,089584	107,504364	186,392548	3616,733887	34,823658	37,958031	490,078033	390,24850499999997	4,977533	171,014938	F6	SC2	CV	2	SLAM-HSC	48h	P	TT22	F6_TT22	F6CV48hSLAM-HSCTT22	ST-HSC	#deff19	2
export_F6 HSC SC2_Vi2.csv	121159,8594	74145,76563	4,771033999999999	574,088928	44,213955	117,67327900000001	11319,76074	65,19702099999999	29,712941999999998	-10,425028	67,336525	3,346347	170,342896	F6	SC2	Vi	2	SLAM-HSC	48h	P	TT22	F6_TT22	F6Vi48hSLAM-HSCTT22	CD16/32- ckit-	Violet	9
export_F9 ST-HSC SC3_CF3.csv.1	118360,2891	98002,78906	1565,3007810000001	67,875923	135,462204	149,838699	58,588848	229,27526899999998	77,929886	-11,289401	267,310425	3,508956	1,381832	F9	SC3	CF	3	ST-HSC	48h	P+ILs	TT22	F9_TT22	F9CF48hST-HSCTT22	MEP	Deepskyblue	6
export_F9 ST-HSC SC3_CF3.csv.2	131809,0938	67696,78906	1643,7067869999998	64,384888	70,932571	330,924988	58,801331000000005	138,986221	59,653544999999994	1,831017	198,963898	3,5250769999999996	97,398979	F9	SC3	CF	3	ST-HSC	48h	P+ILs	TT22	F9_TT22	F9CF48hST-HSCTT22	GMP	aqua	5
export_F9 ST-HSC SC3_CF3.csv.3	160639,8906	149664,5156	1544,049683	89,564011	104,488518	133,676132	78,853561	195,10775800000002	84,198441	-9,704566999999999	301,086823	3,5959790000000003	115,389626	F9	SC3	CF	3	ST-HSC	48h	P+ILs	TT22	F9_TT22	F9CF48hST-HSCTT22	MEP	Deepskyblue	6
export_F9 ST-HSC SC3_CF3.csv.4	79758,74219	62772,50391	1508,545288	98,78196	61,148315000000004	403,39975	43,674038	108,020996	47,251202	-2,738473	200,258896	3,407393	217,677841	F9	SC3	CF	3	ST-HSC	48h	P+ILs	TT22	F9_TT22	F9CF48hST-HSCTT22	GMP	aqua	5
export_G1 MPP SC2_Vi1.csv.1	101790,0781	75444,99219	1,2127430000000001	91,97444200000001	985,595764	193,921005	25300,51563	111,07778200000001	24,641195	332,274902	264,00863599999997	3,172716	103,392891	G1	SC2	Vi	1	MPP	48h	P	TT22	G1_TT22	G1Vi48hMPPTT22	MPP	Limegreen	3
export_G1 MPP SC2_Vi1.csv.2	92138,82813	67895,65625	1,083101	145,72079499999998	1121,084106	331,195007	25279,30469	13,644001000000001	43,483990000000006	333,630768	305,629669	3,13774	130,309952	G1	SC2	Vi	1	MPP	48h	P	TT22	G1_TT22	G1Vi48hMPPTT22	MPP	Limegreen	3
export_G10 ST-HSC SC3_CF5.csv.1	133362,0938	165302,1094	653,986938	170,711182	97,702209	32844,42969	72,326309	-1924,4512940000002	-0,9791270000000001	-121,95070600000001	84,429794	3,305629	40,322098	G10	SC3	CF	5	ST-HSC	48h	P+ILs	TT22	G10_TT22	G10CF48hST-HSCTT22	MP	DarkViolet	8
export_G10 ST-HSC SC3_CF5.csv.2	148274,1719	187366,5	734,7197269999999	-45,911396	109,403168	35105,83594	33,368641	-915,116577	-26,974446999999998	128,150452	159,06968700000002	3,103817	101,844398	G10	SC3	CF	5	ST-HSC	48h	P+ILs	TT22	G10_TT22	G10CF48hST-HSCTT22	ST-HSC	#deff19	2
export_G10 ST-HSC SC3_CF5.csv.3	121013,3438	132596,25	656,05188	249,743042	118,104729	56707,13281	61,240497999999995	637,773743	-222,35266099999998	383,66607700000003	110,153152	3,255503	137,365677	G10	SC3	CF	5	ST-HSC	48h	P+ILs	TT22	G10_TT22	G10CF48hST-HSCTT22	ST-HSC	#deff19	2
export_G10 ST-HSC SC3_Vi2.csv.1	132891,9844	76741,19531	1,810038	56,12426800000001	57,075779000000004	36,381516	11035,58203	168,719635	33,996117	317,58734100000004	271,038422	3,040901	32,177036	G10	SC3	Vi	2	ST-HSC	48h	P+ILs	TT22	G10_TT22	G10Vi48hST-HSCTT22	ST-HSC	#deff19	2
export_G10 ST-HSC SC3_Vi2.csv.2	128909,0547	68298,98438	5,132663	66,69210799999999	85,72040600000001	91,615211	11250,29395	76,079964	62,617878000000005	299,664307	248,719177	3,3668940000000003	54,857624	G10	SC3	Vi	2	ST-HSC	48h	P+ILs	TT22	G10_TT22	G10Vi48hST-HSCTT22	ST-HSC	#deff19	2
export_G10 ST-HSC SC3_Vi2.csv.3	122960,9688	72255,71875	1,8627029999999998	226,66148399999997	78,803612	82,381134	12729,74805	100,530426	36,922962	464,675934	230,014114	3,093566	56,35866899999999	G10	SC3	Vi	2	ST-HSC	48h	P+ILs	TT22	G10_TT22	G10Vi48hST-HSCTT22	ST-HSC	#deff19	2
export_G10 ST-HSC SC3_Vi2.csv.4	121791,9219	78471,88281	1,052215	157,797379	115,50901	122,10958899999999	11567,58887	67,763687	51,520233000000005	450,62353499999995	215,055664	2,888777	153,135956	G10	SC3	Vi	2	ST-HSC	48h	P+ILs	TT22	G10_TT22	G10Vi48hST-HSCTT22	ST-HSC	#deff19	2
export_G11 HSC SC3_CV2.csv.1	129717,7813	81029,19531	3079,231445	1548,5622560000002	41,163975	118,51696799999999	3181,821289	109,445755	27,614058	73,264664	297,25726299999997	4,943467	13,141994	G11	SC3	CV	2	SLAM-HSC	48h	P+ILs	TT22	G11_TT22	G11CV48hSLAM-HSCTT22	SLAM+ MEP	Royalblue	7
export_G11 HSC SC3_CV2.csv.2	137197,6875	72445,92188	2866,61499	845,711792	64,414284	75,703636	3053,543945	163,213608	24,886076	19,035923	331,84231600000004	4,908858	119,33006999999999	G11	SC3	CV	2	SLAM-HSC	48h	P+ILs	TT22	G11_TT22	G11CV48hSLAM-HSCTT22	SLAM+ MEP	Royalblue	7
export_G11 HSC SC3_CV2.csv.3	131819,625	117046,625	3002,685303	1213,096313	60,474049	83,63806899999999	2933,148193	161,060867	38,856201	40,970287	271,325592	4,910746	124,62195600000001	G11	SC3	CV	2	SLAM-HSC	48h	P+ILs	TT22	G11_TT22	G11CV48hSLAM-HSCTT22	SLAM+ MEP	Royalblue	7
export_G11 HSC SC3_CV2.csv.4	89735,98438	60555,75	2988,0	868,1633300000001	51,319199	122,813896	3151,179443	43,182858	36,689545	14,74066	169,555588	4,931259	126,8722	G11	SC3	CV	2	SLAM-HSC	48h	P+ILs	TT22	G11_TT22	G11CV48hSLAM-HSCTT22	SLAM+ MEP	Royalblue	7
export_G12 HSC SC3_VC1.csv	142636,3125	107024,5078	6403,958984000001	160,687012	128,934769	220,580521	14226,546880000002	-301,144562	35,138335999999995	8739,064453	488,951721	5,628251000000001	85,164612	G12	SC3	VC	1	SLAM-HSC	48h	P+ILs	TT22	G12_TT22	G12VC48hSLAM-HSCTT22	ST-HSC	#deff19	2
export_G12 HSC SC3_Vi3.csv.1	125118,7422	75300,73438	1,328375	455,85095199999995	104,443031	80,39145699999999	3384,581543	134,049927	42,373764	-22,884563	222,72348	2,582938	30,070240000000002	G12	SC3	Vi	3	SLAM-HSC	48h	P+ILs	TT22	G12_TT22	G12Vi48hSLAM-HSCTT22	SLAM+ MEP	Royalblue	7
export_G12 HSC SC3_Vi3.csv.2	107096,1875	55719,93359	1,72712	388,56417799999997	95,025452	48,247749	3322,642578	68,802185	40,213566	2,769882	152,658539	2,657877	63,47948100000001	G12	SC3	Vi	3	SLAM-HSC	48h	P+ILs	TT22	G12_TT22	G12Vi48hSLAM-HSCTT22	SLAM+ MEP	Royalblue	7
export_G12 HSC SC3_Vi3.csv.3	122180,7578	59479,11719	0,634409	407,786163	55,064209	111,28331000000001	3384,530029	63,98774	60,140411	8,037348	185,57341	2,355986	94,205338	G12	SC3	Vi	3	SLAM-HSC	48h	P+ILs	TT22	G12_TT22	G12Vi48hSLAM-HSCTT22	SLAM+ MEP	Royalblue	7
export_G12 HSC SC3_Vi3.csv.4	141342,8125	77598,66406	1,321194	727,495361	66,555252	51,346481	3760,092529	137,39386000000002	41,31395	21,196741	123,959457	2,613584	182,89386000000002	G12	SC3	Vi	3	SLAM-HSC	48h	P+ILs	TT22	G12_TT22	G12Vi48hSLAM-HSCTT22	CD16/32- ckit-	Violet	9
export_G2 MPP SC2_CF1.csv	83588,39844	54290,14844	5892,409668	114,66518400000001	961,343201	74,968018	63,80529	123,589729	63,827961	89,906242	326,84500099999997	3,9422260000000002	57,779442	G2	SC2	CF	1	MPP	48h	P	TT22	G2_TT22	G2CF48hMPPTT22	MEP	Deepskyblue	6
export_G2 MPP SC2_CV1.csv.1	101899,1094	52422,80859	8044,16748	112,90759299999999	629,3586429999999	118,769852	8108,606445	137,209366	59,156212	135,28685	311,863495	5,525635	35,295696	G2	SC2	CV	1	MPP	48h	P	TT22	G2_TT22	G2CV48hMPPTT22	MPP	Limegreen	3
export_G2 MPP SC2_CV1.csv.2	102198,7813	60803,8125	8600,806641	91,32852199999999	627,570679	267,73236099999997	8368,099609	17,354651999999998	76,138474	150,757339	277,425171	5,555855	63,023272999999996	G2	SC2	CV	1	MPP	48h	P	TT22	G2_TT22	G2CV48hMPPTT22	MPP	Limegreen	3
export_G2 MPP SC2_VC1.csv.1	109086,0547	64954,77734	5535,677734000001	-80,635887	733,432861	154,648453	16572,58594	21,158014	59,064926	1144,283691	355,274017	5,630381	57,737736	G2	SC2	VC	1	MPP	48h	P	TT22	G2_TT22	G2VC48hMPPTT22	MPP	Limegreen	3
export_G2 MPP SC2_VC1.csv.2	102499,375	69339,26563	5576,535645	36,36684	534,764404	218,492371	17767,68359	44,047569	59,274772999999996	847,016052	343,31701699999996	5,6540230000000005	140,800659	G2	SC2	VC	1	MPP	48h	P	TT22	G2_TT22	G2VC48hMPPTT22	MPP	Limegreen	3
export_G2 MPP SC2_Vi1.csv	111086,6406	78063,89844	2,358572	81,606865	1126,228394	650,957092	16113,92969	8,096377	39,908257	269,656586	482,566284	3,238443	158,494247	G2	SC2	Vi	1	MPP	48h	P	TT22	G2_TT22	G2Vi48hMPPTT22	MPP	Limegreen	3
export_G3 ST-HSC SC2_CF1.csv	129308,5625	112630,0156	6892,568848000001	19,437767	121,212296	649,69043	63,973938000000004	67,95533	53,554729	53,672451	538,933716	3,991182	202,177307	G3	SC2	CF	1	ST-HSC	48h	P	TT22	G3_TT22	G3CF48hST-HSCTT22	GMP	aqua	5
export_G3 ST-HSC SC2_VC2.csv	75214,74219	50457,0625	2460,888428	80,690979	116,28144099999999	99,08676899999999	7910,689941	124,39007600000001	22,088670999999998	1,389434	223,414932	5,154318	165,05076599999998	G3	SC2	VC	2	ST-HSC	48h	P	TT22	G3_TT22	G3VC48hST-HSCTT22	MEP	Deepskyblue	6
export_G3 ST-HSC SC2_Vi2.csv.1	136373,0938	91155,71094	1,095379	79,818733	66,185066	1178,442139	10382,69043	131,337524	31,970246999999997	-8,344669999999999	212,82707200000002	2,8679360000000003	45,018925	G3	SC2	Vi	2	ST-HSC	48h	P	TT22	G3_TT22	G3Vi48hST-HSCTT22	GMP	aqua	5
export_G3 ST-HSC SC2_Vi2.csv.2	132423,7344	92506,51563	1,180181	23,679916	99,103691	1308,866577	11701,00684	95,101448	47,354607	-11,970031	207,829971	2,9275439999999997	80,535988	G3	SC2	Vi	2	ST-HSC	48h	P	TT22	G3_TT22	G3Vi48hST-HSCTT22	GMP	aqua	5
export_G3 ST-HSC SC2_Vi2.csv.3	128520,3203	72647,78125	1,248283	122,33918	94,363167	655,301025	9941,615234	127,431068	37,306507	9,235634	366,850037	2,894733	87,37623599999999	G3	SC2	Vi	2	ST-HSC	48h	P	TT22	G3_TT22	G3Vi48hST-HSCTT22	GMP	aqua	5
export_G3 ST-HSC SC2_Vi2.csv.4	131795,6875	75520,66406	1,5697290000000002	83,276741	108,44136	612,1073	10476,60156	50,36005	34,775444	-3,7701230000000003	209,603134	2,981194	173,211929	G3	SC2	Vi	2	ST-HSC	48h	P	TT22	G3_TT22	G3Vi48hST-HSCTT22	GMP	aqua	5
export_G4 ST-HSC SC2_CV2.csv.1	116446,7969	67917,33594	3955,617676	43,663876	114,202293	75,511841	4196,023926	68,229607	66,312462	360,93109100000004	363,071594	5,105348	69,17529300000001	G4	SC2	CV	2	ST-HSC	48h	P	TT22	G4_TT22	G4CV48hST-HSCTT22	ST-HSC	#deff19	2
export_G4 ST-HSC SC2_CV2.csv.2	95290,64844	62029,66797	3864,121582	23,103170000000002	99,46453100000001	101,77808399999999	4165,474609000001	48,023342	51,837044	183,228012	232,85681200000002	5,095917	69,56791700000001	G4	SC2	CV	2	ST-HSC	48h	P	TT22	G4_TT22	G4CV48hST-HSCTT22	ST-HSC	#deff19	2
export_G4 ST-HSC SC2_CV2.csv.3	99417,3125	69244,00781	3833,06665	13,167039	104,628952	58,386154000000005	4099,36377	87,013687	57,450176	310,99264500000004	361,386383	5,088526	89,837929	G4	SC2	CV	2	ST-HSC	48h	P	TT22	G4_TT22	G4CV48hST-HSCTT22	ST-HSC	#deff19	2
export_G4 ST-HSC SC2_VC3.csv.1	152294,875	65959,65625	1649,6915279999998	47,724334999999996	122,04304499999999	245,730911	4999,098633	51,785015	58,015494999999994	18,104563	311,424774	4,890559	107,9412	G4	SC2	VC	3	ST-HSC	48h	P	TT22	G4_TT22	G4VC48hST-HSCTT22	MEP	Deepskyblue	6
export_G4 ST-HSC SC2_VC3.csv.2	106985,9844	61082,44141	1560,351807	78,244354	171,86853	147,056061	4719,850098	10,72809	37,73085	4,252172	347,729523	4,855809	154,33111599999998	G4	SC2	VC	3	ST-HSC	48h	P	TT22	G4_TT22	G4VC48hST-HSCTT22	MEP	Deepskyblue	6
export_G5 HSC SC2_CF2.csv	125391,8672	65917,39063	3629,094482	132,272736	51,110352	75,423714	32,106922	38,548466	51,324718	293,590149	656,3775019999999	3,5824839999999996	123,50875900000001	G5	SC2	CF	2	SLAM-HSC	48h	P	TT22	G5_TT22	G5CF48hSLAM-HSCTT22	ST-HSC	#deff19	2
export_G5 HSC SC2_CV1.csv	135511,3438	93490,42969	8698,927734	803,20929	169,642441	158,087784	7315,986328	12,313172	39,644417	3178,610107	508,189667	5,518076000000001	39,832203	G5	SC2	CV	1	SLAM-HSC	48h	P	TT22	G5_TT22	G5CV48hSLAM-HSCTT22	SLAM-HSC	Red	0
export_G6 HSC SC2_CV5.csv	71827,45313	36656,28125	791,903564	126895,5938	85948,96875	11762,79688	328,465271	175703,7813	-10471,50781	144779,1094	-4217,127441	3,829098	141,250916	G6	SC2	CV	5	SLAM-HSC	48h	P	TT22	G6_TT22	G6CV48hSLAM-HSCTT22	MP	DarkViolet	8
export_G6 HSC SC2_VC2.csv	128203,4375	103611,9297	3134,359375	989,2595210000001	100,475166	160,146622	8020,384276999999	72,349915	71,315025	37,050625	204,613785	5,232833	213,69297799999998	G6	SC2	VC	2	SLAM-HSC	48h	P	TT22	G6_TT22	G6VC48hSLAM-HSCTT22	SLAM+ MEP	Royalblue	7
export_G9 ST-HSC SC3_CV1.csv	164476,1563	113043,0469	7684,268066	466,405457	89,576599	106,544724	6814,072265999999	43,48077	45,701725	2692,688965	165,35751299999998	5,458164	221,818298	G9	SC3	CV	1	ST-HSC	48h	P+ILs	TT22	G9_TT22	G9CV48hST-HSCTT22	SLAM-HSC	Red	0
export_H10 ST-HSC SC3_CV5.csv	76716,71875	66012,69531	731,302185	142926,375	74536,09375	8985,738281	443,974762	169451,1406	-10181,0332	117306,3125	-3189,81665	3,897187	201,128204	H10	SC3	CV	5	ST-HSC	48h	P+ILs	TT22	H10_TT22	H10CV48hST-HSCTT22	MP	DarkViolet	8
export_H11 HSC SC3_CV3.csv.1	138661,1875	100017,8438	1753,521118	366,113464	92,784386	649,395447	1984,323853	65,035706	31,713369	9,40167	91,415451	4,625556	9,459566	H11	SC3	CV	3	SLAM-HSC	48h	P+ILs	TT22	H11_TT22	H11CV48hSLAM-HSCTT22	MP	DarkViolet	8
export_H11 HSC SC3_CV3.csv.2	139307,7656	147602,5	1704,610229	214,65608199999997	131,560913	256,166687	1963,425293	74,533928	50,948318	7,499397	73,056877	4,613617	169,217255	H11	SC3	CV	3	SLAM-HSC	48h	P+ILs	TT22	H11_TT22	H11CV48hSLAM-HSCTT22	CD16/32- ckit-	Violet	9
export_H11 HSC SC3_CV3.csv.3	130317,8984	76721,60938	1851,2637940000002	196,679489	86,95993	516,150818	2161,048828	29,199984000000004	44,632088	24,544710000000002	93,470566	4,668413	211,646484	H11	SC3	CV	3	SLAM-HSC	48h	P+ILs	TT22	H11_TT22	H11CV48hSLAM-HSCTT22	MP	DarkViolet	8
export_H11 HSC SC3_VC2.csv.1	153908,4063	102241,6641	4012,3420409999994	3171,303467	36,156925	115,048065	11779,34668	187,101654	29,278164	892,231018	375,747955	5,426704	2,333456	H11	SC3	VC	2	SLAM-HSC	48h	P+ILs	TT22	H11_TT22	H11VC48hSLAM-HSCTT22	SLAM-HSC	Red	0
export_H11 HSC SC3_VC2.csv.2	147473,4531	114326,4219	3936,295898	3133,131836	27,223685999999997	93,63924399999999	11556,924809999999	233,170563	11,418461	770,136169	357,36489900000004	5,414974	3,712045	H11	SC3	VC	2	SLAM-HSC	48h	P+ILs	TT22	H11_TT22	H11VC48hSLAM-HSCTT22	SLAM-HSC	Red	0
export_H11 HSC SC3_VC2.csv.3	145953,0469	107068,9219	3816,8645020000004	2195,677979	36,842125	60,51290899999999	11237,73242	-29,406677000000002	19,517227	2215,427002	282,646729	5,396912	112,71386000000001	H11	SC3	VC	2	SLAM-HSC	48h	P+ILs	TT22	H11_TT22	H11VC48hSLAM-HSCTT22	SLAM-HSC	Red	0
export_H11 HSC SC3_Vi2.csv.1	99895,625	69252,29688	9,371613	396,952209	102,42242399999999	85,137901	6219,093261999999	291,59259	58,929931999999994	14,448489000000002	530,117371	3,3697470000000003	4,204882	H11	SC3	Vi	2	SLAM-HSC	48h	P+ILs	TT22	H11_TT22	H11Vi48hSLAM-HSCTT22	SLAM+ MEP	Royalblue	7
export_H11 HSC SC3_Vi2.csv.2	176186,5469	126981,8828	0,29583200000000004	807,851501	93,095215	119,51448799999999	6922,651367	93,04525799999999	50,800312	28,190128	329,603455	2,341455	218,212967	H11	SC3	Vi	2	SLAM-HSC	48h	P+ILs	TT22	H11_TT22	H11Vi48hSLAM-HSCTT22	SLAM+ MEP	Royalblue	7
export_H12 HSC SC3_CV4.csv.1	140430,4531	116566,6563	1505,187134	48,782864000000004	93,204552	2666,889893	1273,085327	15,598970999999999	93,323357	44,922783	182,241272	4,442361	3,026983	H12	SC3	CV	4	SLAM-HSC	48h	P+ILs	TT22	H12_TT22	H12CV48hSLAM-HSCTT22	GMP	aqua	5
export_H12 HSC SC3_CV4.csv.2	133435,5156	94995,53125	1422,90686	208,93180800000002	89,07119	1590,11792	1272,59436	98,32193000000001	48,185204	0,162217	119,250381	4,424980000000001	86,45039399999999	H12	SC3	CV	4	SLAM-HSC	48h	P+ILs	TT22	H12_TT22	H12CV48hSLAM-HSCTT22	MP	DarkViolet	8
export_H12 HSC SC3_CV4.csv.3	112663,5	82512,84375	1595,141602	304,926636	90,850105	1880,883789	1373,5177	30,735819	75,310654	13,17675	128,489944	4,483505	120,144745	H12	SC3	CV	4	SLAM-HSC	48h	P+ILs	TT22	H12_TT22	H12CV48hSLAM-HSCTT22	MP	DarkViolet	8
export_H12 HSC SC3_CV4.csv.4	157972,0469	127261,0547	1468,701416	51,450962	97,522446	4020,997803	1181,4022220000002	68,91714499999999	62,660416000000005	9,047327000000001	128,833176	4,411873	140,542374	H12	SC3	CV	4	SLAM-HSC	48h	P+ILs	TT22	H12_TT22	H12CV48hSLAM-HSCTT22	MP	DarkViolet	8
export_H12 HSC SC3_CV4.csv.5	148506,0313	112623,6094	1473,787842	261,20419300000003	85,161446	3516,424561	1262,178101	-54,096771	55,565922	41,712753	103,178398	4,433244999999999	142,25831599999998	H12	SC3	CV	4	SLAM-HSC	48h	P+ILs	TT22	H12_TT22	H12CV48hSLAM-HSCTT22	MP	DarkViolet	8
export_H12 HSC SC3_Vi3.csv	170000,0	110368,6641	1,384148	416,636078	89,35414899999999	125,643875	3734,207275	160,426697	67,65538000000001	-6,359986	177,104416	2,625757	140,16409299999998	H12	SC3	Vi	3	SLAM-HSC	48h	P+ILs	TT22	H12_TT22	H12Vi48hSLAM-HSCTT22	SLAM+ MEP	Royalblue	7
export_H12 HSC SC3_Vi4.csv.1	108819,2734	67891,58594	3,9495730000000004	197,49401899999998	71,30096400000001	52,759395999999995	1848,174805	82,815979	67,129707	7,586797	43,874538	2,731761	54,232388	H12	SC3	Vi	4	SLAM-HSC	48h	P+ILs	TT22	H12_TT22	H12Vi48hSLAM-HSCTT22	CD16/32- ckit-	Violet	9
export_H12 HSC SC3_Vi4.csv.2	112193,6094	88423,29688	1,4028969999999998	263,368347	127,908005	89,417397	2033,266479	67,84635899999999	47,585934	11,535625999999999	54,332676	2,443209	139,72436499999998	H12	SC3	Vi	4	SLAM-HSC	48h	P+ILs	TT22	H12_TT22	H12Vi48hSLAM-HSCTT22	CD16/32- ckit-	Violet	9
export_H2 MPP SC2_CF1.csv	122118,1641	105168,125	9905,923828	78,597061	1053,59729	142,317276	229,878738	86,702843	91,357887	111,951218	668,8126219999999	4,495356	196,268784	H2	SC2	CF	1	MPP	48h	P	TT22	H2_TT22	H2CF48hMPPTT22	MPP	Limegreen	3
export_H2 MPP SC2_CF2.csv.1	108583,6484	78489,85156	5004,428223	110,89254	1083,1639400000001	160,676407	117,339355	66,79815699999999	66,252174	34,405277000000005	580,227234	4,079155999999999	64,592987	H2	SC2	CF	2	MPP	48h	P	TT22	H2_TT22	H2CF48hMPPTT22	MEP	Deepskyblue	6
export_H2 MPP SC2_CF2.csv.2	92278,44531	68055,03906	4938,762207	44,339275	723,850952	96,57629399999999	128,029709	86,60813900000001	60,225441000000004	44,296646	752,2227780000001	4,101876	147,10523999999998	H2	SC2	CF	2	MPP	48h	P	TT22	H2_TT22	H2CF48hMPPTT22	MEP	Deepskyblue	6
export_H2 MPP SC2_CV5.csv	78153,70313	89545,54688	416,430786	147,839401	107,06371299999999	142,978378	555,503113	129,67373700000002	37,850184999999996	128,28627	79,717026	3,793083	7,11677	H2	SC2	CV	5	MPP	48h	P	TT22	H2_TT22	H2CV48hMPPTT22	CD16/32- ckit-	Violet	9
export_H2 MPP SC2_VC1.csv	116343,0391	90053,5	4843,641113000001	71,182701	691,872681	148,20723	12916,53125	79,10636099999999	39,875751	275,792816	252,39772000000002	5,512829	37,005299	H2	SC2	VC	1	MPP	48h	P	TT22	H2_TT22	H2VC48hMPPTT22	MPP	Limegreen	3
export_H3 ST-HSC SC2_CF3.csv.1	90842,75	49532,74609	2382,880127	102,338661	76,866844	164,661102	40,830055	133,727524	35,916523	-27,66184	353,24841299999997	3,527107	17,256773000000003	H3	SC2	CF	3	ST-HSC	48h	P	TT22	H3_TT22	H3CF48hST-HSCTT22	MEP	Deepskyblue	6
export_H3 ST-HSC SC2_CF3.csv.2	80204,10938	61547,23828	2145,167236	45,529872999999995	88,573853	88,449501	38,243992	121,361122	32,493922999999995	15,526567000000002	279,928375	3,47474	29,073002000000002	H3	SC2	CF	3	ST-HSC	48h	P	TT22	H3_TT22	H3CF48hST-HSCTT22	MEP	Deepskyblue	6
export_H3 ST-HSC SC2_VC2.csv.1	119564,2578	78393,24219	3477,641357	50,765678	89,413925	794,819275	10034,60059	-18,588901999999997	64,23754100000001	41,1157	311,674927	5,333554	13,057277000000001	H3	SC2	VC	2	ST-HSC	48h	P	TT22	H3_TT22	H3VC48hST-HSCTT22	GMP	aqua	5
export_H3 ST-HSC SC2_VC2.csv.2	137051,875	80292,55469	3635,193115	127,127068	120,866013	1044,205078	11045,06055	71,26576999999999	67,906334	16,988865	573,8093259999999	5,376625	30,166109000000002	H3	SC2	VC	2	ST-HSC	48h	P	TT22	H3_TT22	H3VC48hST-HSCTT22	GMP	aqua	5
export_H3 ST-HSC SC2_VC2.csv.3	115237,9141	71121,94531	3575,944336	87,842232	95,087013	339,01663199999996	11061,799809999999	176,422653	34,306732000000004	29,880497	587,288574	5,372043	41,738673999999996	H3	SC2	VC	2	ST-HSC	48h	P	TT22	H3_TT22	H3VC48hST-HSCTT22	GMP	aqua	5
export_H3 ST-HSC SC2_VC2.csv.4	117068,5703	67856,14844	3193,22168	129,88720700000002	102,237213	427,762451	9624,243164	32,059021	48,344231	25,799910999999998	408,39495800000003	5,294529	79,532547	H3	SC2	VC	2	ST-HSC	48h	P	TT22	H3_TT22	H3VC48hST-HSCTT22	GMP	aqua	5
export_H3 ST-HSC SC2_Vi0.csv	150113,8438	122056,1875	-0,756171	121,561516	794,277649	117,907173	45808,96875	176,567459	86,783348	300,092529	437,429016	0,0	91,438423	H3	SC2	Vi	0	ST-HSC	48h	P	TT22	H3_TT22	H3Vi48hST-HSCTT22	MPP	Limegreen	3
export_H4 ST-HSC SC2_Vi2.csv.1	175428,0469	127852,3594	5,251855	70,870453	117,853951	85,471725	11882,91895	96,338066	67,60709399999999	-21,423970999999998	805,3067629999999	3,390744	62,364509999999996	H4	SC2	Vi	2	ST-HSC	48h	P	TT22	H4_TT22	H4Vi48hST-HSCTT22	MEP	Deepskyblue	6
export_H4 ST-HSC SC2_Vi2.csv.2	119178,5156	97775,22656	1,396526	83,647972	109,95929	167,84085100000001	11111,58984	77,430717	44,083824	-13,956323999999999	460,299957	2,963361	95,399002	H4	SC2	Vi	2	ST-HSC	48h	P	TT22	H4_TT22	H4Vi48hST-HSCTT22	MEP	Deepskyblue	6
export_H6 HSC SC2_CF2.csv.1	128205,2813	70421,25	3213,408447	83,288292	69,779907	725,738342	53,436241	196,65358	49,310885999999996	-18,475359	351,335663	3,701564	147,26011699999998	H6	SC2	CF	2	SLAM-HSC	48h	P	TT22	H6_TT22	H6CF48hSLAM-HSCTT22	GMP	aqua	5
export_H6 HSC SC2_CF2.csv.2	123754,3359	90144,22656	3627,130615	156,671677	57,854748	462,51132199999995	63,573372	177,080093	56,624855000000004	-13,326181	503,01989699999996	3,792099	200,11792	H6	SC2	CF	2	SLAM-HSC	48h	P	TT22	H6_TT22	H6CF48hSLAM-HSCTT22	GMP	aqua	5
export_H6 HSC SC2_CF2.csv.3	144430,3594	75056,40625	3318,932373	25,163726999999998	76,459396	519,461792	29,559946000000004	100,148735	50,972823999999996	21,862499	580,3477780000001	3,529666	206,983139	H6	SC2	CF	2	SLAM-HSC	48h	P	TT22	H6_TT22	H6CF48hSLAM-HSCTT22	GMP	aqua	5
export_H6 HSC SC2_VC3.csv	173066,3594	119117,4141	1658,094604	442,00750700000003	83,162666	299,88183599999996	4827,67627	150,387177	70,266594	-11,306148	149,66127	4,881404	176,646759	H6	SC2	VC	3	SLAM-HSC	48h	P	TT22	H6_TT22	H6VC48hSLAM-HSCTT22	CD16/32- ckit-	Violet	9
export_H9 ST-HSC SC3_CF1.csv.1	134474,0781	108250,1875	6715,045898	574,70752	185,194214	64,708366	100,39102199999999	144,000854	28,407049	2904,475586	232,48034700000002	4,121544	140,096817	H9	SC3	CF	1	ST-HSC	48h	P+ILs	TT22	H9_TT22	H9CF48hST-HSCTT22	SLAM-HSC	Red	0
export_H9 ST-HSC SC3_CF1.csv.2	144162,9844	111223,9297	6812,103515999999	1981,441772	59,919140000000006	167,061722	77,55896	5,207839	16,86635	3478,7548829999996	186,80389399999999	4,046711	199,51599099999999	H9	SC3	CF	1	ST-HSC	48h	P+ILs	TT22	H9_TT22	H9CF48hST-HSCTT22	SLAM-HSC	Red	0
export_H9 ST-HSC SC3_CV2.csv.1	134961,6875	91849,95313	4143,163086	806,647705	79,71734599999999	183,013809	4564,547852000001	100,76355699999999	33,261177	647,321106	210,61070299999997	5,145425	10,593147	H9	SC3	CV	2	ST-HSC	48h	P+ILs	TT22	H9_TT22	H9CV48hST-HSCTT22	SLAM-HSC	Red	0
export_H9 ST-HSC SC3_CV2.csv.2	144648,7031	92950,16406	4084,0517579999996	787,495361	42,10535	166,52771	4364,091309	68,791214	32,417381	880,68158	295,45959500000004	5,127221	79,428001	H9	SC3	CV	2	ST-HSC	48h	P+ILs	TT22	H9_TT22	H9CV48hST-HSCTT22	SLAM-HSC	Red	0
export_H9 ST-HSC SC3_CV2.csv.3	134379,2813	98671,46094	4170,703613000001	938,10907	95,214851	178,114426	4505,452147999999	15,907297	38,849239000000004	1101,39917	222,081085	5,143458	179,74710100000001	H9	SC3	CV	2	ST-HSC	48h	P+ILs	TT22	H9_TT22	H9CV48hST-HSCTT22	SLAM-HSC	Red	0
export_H9 ST-HSC SC3_VC2.csv.1	125916,1563	78510,59375	3003,159668	755,66748	68,813293	107,41748799999999	8110,807129000001	79,377205	39,521355	1856,872925	190,495804	5,223145	35,714259999999996	H9	SC3	VC	2	ST-HSC	48h	P+ILs	TT22	H9_TT22	H9VC48hST-HSCTT22	SLAM-HSC	Red	0
export_H9 ST-HSC SC3_VC2.csv.2	125376,125	79193,0625	2803,543701	1514,7307130000002	28,847858000000002	131,040146	7411,811035	88,248001	3,0409770000000003	2326,383545	165,558685	5,174347	91,664909	H9	SC3	VC	2	ST-HSC	48h	P+ILs	TT22	H9_TT22	H9VC48hST-HSCTT22	SLAM-HSC	Red	0
export_H9 ST-HSC SC3_VC2.csv.3	142730,9219	76337,38281	3035,418213	857,8370359999999	45,495159	72,399879	7965,524901999999	101,06694	46,138878000000005	2086,469727	295,671051	5,220875	172,488831	H9	SC3	VC	2	ST-HSC	48h	P+ILs	TT22	H9_TT22	H9VC48hST-HSCTT22	SLAM-HSC	Red	0
export_A1 MPP SC2_CF0.csv	81587,96875	45297,43359	23328,4043	116,189621	369,731873	206,844696	49,305939	41,965462	56,510616000000006	1177,375732	145,546829	4,285622	88,600914	A1	SC2	CF	0	MPP	24h	P	TT21	A1_TT21	A1CF24hMPPTT21	ST-HSC	#deff19	2
export_A1 MPP SC2_VC0.csv	136975,2031	86540,75	9987,023438	146,853912	215,406311	387,283875	42823,62109	87,62044499999999	109,10470600000001	475,983093	520,217224	6,103123	79,999977	A1	SC2	VC	0	MPP	24h	P	TT21	A1_TT21	A1VC24hMPPTT21	ST-HSC	#deff19	2
export_A10 ST-HSC SC3_CF1.csv.1	99678,58594	60171,90234	17767,29688	268,769348	136,55246	94,696442	36,434357	75,17712399999999	44,694759000000005	12,594612	315,620819	4,109091	20,149498	A10	SC3	CF	1	ST-HSC	24h	P+ILs	TT21	A10_TT21	A10CF24hST-HSCTT21	SLAM+ MEP	Royalblue	7
export_A10 ST-HSC SC3_CF1.csv.2	128758,375	75849,44531	20093,41602	230,032791	109,05295600000001	148,208099	52,437401	144,84346000000002	63,88405600000001	3,247318	161,227524	4,258687999999999	102,440956	A10	SC3	CF	1	ST-HSC	24h	P+ILs	TT21	A10_TT21	A10CF24hST-HSCTT21	MEP	Deepskyblue	6
export_A10 ST-HSC SC3_CV0.csv	155799,5781	104139,7734	28464,66602	1059,855957	188,427643	303,296783	20586,98828	-134,79118300000002	404,75079300000004	4773,547363000001	428,72711200000003	6,199841	38,283297999999995	A10	SC3	CV	0	ST-HSC	24h	P+ILs	TT21	A10_TT21	A10CV24hST-HSCTT21	SLAM-HSC	Red	0
export_A10 ST-HSC SC3_VC1.csv	82962,45313	60731,875	4246,084473	99,950806	116,58335100000001	191,18194599999998	16010,484380000002	116,471825	1127,794067	216,102875	258,975281	5,5383379999999995	54,121669999999995	A10	SC3	VC	1	ST-HSC	24h	P+ILs	TT21	A10_TT21	A10VC24hST-HSCTT21	ST-HSC	#deff19	2
export_A11 HSC SC3_CF0.csv	120269,2031	63586,17578	21318,20117	1343,38916	83,063637	121,20979299999999	48,660725	31,206723999999998	71,066711	165,77706899999998	474,16265899999996	4,253904	135,318314	A11	SC3	CF	0	SLAM-HSC	24h	P+ILs	TT21	A11_TT21	A11CF24hSLAM-HSCTT21	SLAM-HSC	Red	0
export_A12 HSC SC3_CF0.csv	108271,8203	66526,61719	23575,01953	1201,382446	106,00965900000001	203,738022	81,417938	29,019331	28,85762	3196,528076	361,89077799999995	4,4428730000000005	49,918331	A12	SC3	CF	0	SLAM-HSC	24h	P+ILs	TT21	A12_TT21	A12CF24hSLAM-HSCTT21	SLAM-HSC	Red	0
export_A2 MPP SC2_CV0.csv	118771,375	71962,875	20680,54883	155,521835	814,631104	508,24585	16611,67383	219,448975	928,739929	597,1015629999999	830,519165	6,035846	118,470703	A2	SC2	CV	0	MPP	24h	P	TT21	A2_TT21	A2CV24hMPPTT21	MPP	Limegreen	3
export_A2 MPP SC2_Vi0.csv	119688,625	89540,19531	-0,132107	44,285732	2539,1723629999997	393,964996	36741,66016	202,076233	247,85667400000003	118,34947199999999	615,582458	0,0	53,848960999999996	A2	SC2	Vi	0	MPP	24h	P	TT21	A2_TT21	A2Vi24hMPPTT21	MPP	Limegreen	3
export_A3 ST-HSC SC2_CF0.csv	80889,03125	46623,58984	23618,48633	378,736542	253,354111	221,55657999999997	35,694893	-155,532288	28,120264000000002	5168,321777	136,021439	4,190215	137,40829499999998	A3	SC2	CF	0	ST-HSC	24h	P	TT21	A3_TT21	A3CF24hST-HSCTT21	SLAM-HSC	Red	0
export_A5 HSC SC2_CF0.csv	112526,0234	67271,80469	22817,61328	6074,019531	80,815422	229,486328	77,489037	226,62768599999998	-11,751147999999999	3633,897949	504,044159	4,417657	22,689999	A5	SC2	CF	0	SLAM-HSC	24h	P	TT21	A5_TT21	A5CF24hSLAM-HSCTT21	SLAM-HSC	Red	0
export_A5 HSC SC2_CV0.csv	105531,1563	60346,75	18691,76563	1545,40918	153,973999	211,94073500000002	12420,5625	-0,020999	57,37980699999999	4592,877441	181,840149	5,915508	207,220917	A5	SC2	CV	0	SLAM-HSC	24h	P	TT21	A5_TT21	A5CV24hSLAM-HSCTT21	SLAM-HSC	Red	0
export_A5 HSC SC2_Vi0.csv	149053,4063	97945,57031	2,257172	1060,0561519999999	97,745628	140,158173	44891,10547	110,79920200000001	62,328938	1014,990723	276,284546	3,539582	161,188919	A5	SC2	Vi	0	SLAM-HSC	24h	P	TT21	A5_TT21	A5Vi24hSLAM-HSCTT21	SLAM-HSC	Red	0
export_A6 HSC SC2_CF1.csv	115260,1797	51398,34766	17165,86133	843,083618	134,750854	148,604904	29,781414	148,80912800000002	206,318527	22,304798	282,831116	4,036597	194,585831	A6	SC2	CF	1	SLAM-HSC	24h	P	TT21	A6_TT21	A6CF24hSLAM-HSCTT21	SLAM+ MEP	Royalblue	7
export_A6 HSC SC2_Vi1.csv	136649,5781	53965,796879999994	0,9158780000000001	1306,0786130000001	151,355255	87,226135	23632,54492	150,33686799999998	29,523132	19,536604	406,400116	3,065554	193,926376	A6	SC2	Vi	1	SLAM-HSC	24h	P	TT21	A6_TT21	A6Vi24hSLAM-HSCTT21	SLAM+ MEP	Royalblue	7
export_A7 MPP SC3_VC2.csv.1	151890,8594	99901,13281	2715,441895	72,34674100000001	172,47976699999998	15938,71094	8096,161133	430,055511	852,423645	-20,189220000000002	111,119423	5,191663	55,516822999999995	A7	SC3	VC	2	MPP	24h	P+ILs	TT21	A7_TT21	A7VC24hMPPTT21	MP	DarkViolet	8
export_A7 MPP SC3_VC2.csv.2	108549,7031	85630,28125	2383,60376	270,38504	122,3265	14589,0166	7305,741211	-231,406464	728,437866	-110,722229	71,99425500000001	5,120088	148,538513	A7	SC3	VC	2	MPP	24h	P+ILs	TT21	A7_TT21	A7VC24hMPPTT21	MP	DarkViolet	8
export_A7 MPP SC3_VC2.csv.3	114894,9219	100576,3281	2625,418701	169,433899	193,44116200000002	15625,46582	7349,077637	951,929382	1136,2346189999998	-138,730179	152,752792	5,151578	169,347443	A7	SC3	VC	2	MPP	24h	P+ILs	TT21	A7_TT21	A7VC24hMPPTT21	GMP	aqua	5
export_A7 MPP SC3_VC2.csv.4	142520,0938	125161,2422	2871,176514	108,25786599999999	171,905319	14539,2666	8353,026367	571,112793	899,253967	-81,27709200000001	128,88606299999998	5,218380000000001	174,598038	A7	SC3	VC	2	MPP	24h	P+ILs	TT21	A7_TT21	A7VC24hMPPTT21	MP	DarkViolet	8
export_A7 MPP SC3_Vi1.csv	91401,03125	47615,0	5,904625	236,29190099999997	1786,129639	194,20146200000002	21859,80469	125,122398	1359,807739	582,681274	235,69815099999997	3,6139089999999996	153,073135	A7	SC3	Vi	1	MPP	24h	P+ILs	TT21	A7_TT21	A7Vi24hMPPTT21	MPP	Limegreen	3
export_A9 ST-HSC SC3_CV0.csv	127131,6172	64090,75	21153,21094	380,24588	78,47023	439,274231	15886,5918	192,120544	368,321167	279,830475	349,13037099999997	6,02908	150,35997	A9	SC3	CV	0	ST-HSC	24h	P+ILs	TT21	A9_TT21	A9CV24hST-HSCTT21	SLAM-HSC	Red	0
export_B1 MPP SC2_Vi0.csv	94918,14063	82848,38281	1,8184740000000001	247,433289	367,971313	332,935394	38155,50781	73,302773	500,04736299999996	134,42025800000002	392,45465099999996	3,4232910000000003	124,389	B1	SC2	Vi	0	MPP	24h	P	TT21	B1_TT21	B1Vi24hMPPTT21	ST-HSC	#deff19	2
export_B10 ST-HSC SC3_CV0.csv	141492,8281	94794,21094	25516,50391	141,034988	235,270477	697,57074	19704,35742	150,182953	618,5158690000001	717,9776	279,391571	6,152807	55,11653100000001	B10	SC3	CV	0	ST-HSC	24h	P+ILs	TT21	B10_TT21	B10CV24hST-HSCTT21	ST-HSC	#deff19	2
export_B10 ST-HSC SC3_Vi1.csv.1	99957,98438	70841,80469	1,6959520000000001	97,005356	116,481804	96,70436099999999	24965,52539	118,29021499999999	872,152893	107,407661	398,177032	3,271609	80,579895	B10	SC3	Vi	1	ST-HSC	24h	P+ILs	TT21	B10_TT21	B10Vi24hST-HSCTT21	ST-HSC	#deff19	2
export_B10 ST-HSC SC3_Vi1.csv.2	107457,2031	55297,81641	1,498325	407,099701	203,791138	144,57247900000002	27946,31836	150,141998	1059,8828130000002	285,75030499999997	276,517548	3,268198	98,354439	B10	SC3	Vi	1	ST-HSC	24h	P+ILs	TT21	B10_TT21	B10Vi24hST-HSCTT21	SLAM-HSC	Red	0
export_B11 HSC SC3_CF0.csv	99775,30469	68414,71875	27820,320310000003	6390,586914	150,595779	235,431488	76,418015	147,204697	-24,12068	3790,077881	83,05725100000001	4,474259	31,916609	B11	SC3	CF	0	SLAM-HSC	24h	P+ILs	TT21	B11_TT21	B11CF24hSLAM-HSCTT21	CD16/32- ckit-	Violet	9
export_B11 HSC SC3_VC1.csv	83346,55469	74108,41406	4202,577636999999	359,516724	109,700722	82,685547	12843,13672	155,488022	189,367661	23,958639	115,122551	5,467482	99,796364	B11	SC3	VC	1	SLAM-HSC	24h	P+ILs	TT21	B11_TT21	B11VC24hSLAM-HSCTT21	CD16/32- ckit-	Violet	9
export_B11 HSC SC3_Vi1.csv	120377,0313	73614,74219	1,173235	672,577271	103,029449	144,11972	22705,89063	10,149044	153,456757	1596,517944	219,226227	3,129318	201,32634	B11	SC3	Vi	1	SLAM-HSC	24h	P+ILs	TT21	B11_TT21	B11Vi24hSLAM-HSCTT21	SLAM-HSC	Red	0
export_B12 HSC SC3_CV1.csv.1	167942,0625	85775,38281	15646,80371	2286,683105	99,703529	151,68383799999998	11159,63379	236,00520299999997	521,128296	90,465958	123,732887	5,828028	4,996884	B12	SC3	CV	1	SLAM-HSC	24h	P+ILs	TT21	B12_TT21	B12CV24hSLAM-HSCTT21	CD16/32- ckit-	Violet	9
export_B12 HSC SC3_CV1.csv.2	110774,9844	77163,46875	14927,734380000002	2079,4140629999997	118,382957	283,040833	10558,48145	307,912079	513,144836	87,574783	257,464661	5,796575	218,975723	B12	SC3	CV	1	SLAM-HSC	24h	P+ILs	TT21	B12_TT21	B12CV24hSLAM-HSCTT21	SLAM+ MEP	Royalblue	7
export_B2 MPP SC2_CV0.csv	107016,9063	83443,73438	22420,26758	110,20890800000001	988,146973	407,526062	19692,80469	73,286674	603,426392	623,182739	538,542419	6,112902	124,260704	B2	SC2	CV	0	MPP	24h	P	TT21	B2_TT21	B2CV24hMPPTT21	MPP	Limegreen	3
export_B2 MPP SC2_Vi0.csv	141047,0625	86826,36719	0,917909	95,91765600000001	312,389923	330,100098	41621,26953	139,611542	197,493332	1003,898682	245,89959700000003	3,2400450000000003	134,148422	B2	SC2	Vi	0	MPP	24h	P	TT21	B2_TT21	B2Vi24hMPPTT21	ST-HSC	#deff19	2
export_B3 ST-HSC SC2_CF1.csv.1	118192,6875	46071,14063	14972,386719999999	60,612797	357,68786600000004	204,965668	36,802459999999996	45,085854	95,44794499999999	431,26907300000005	289,895355	4,0596190000000005	76,652023	B3	SC2	CF	1	ST-HSC	24h	P	TT21	B3_TT21	B3CF24hST-HSCTT21	ST-HSC	#deff19	2
export_B3 ST-HSC SC2_CF1.csv.2	83921,32813	55139,66016	14370,11035	29,812671999999996	368,894653	281,95697	36,396076	41,047062	116,844627	415,236084	319,338257	4,043601	96,339058	B3	SC2	CF	1	ST-HSC	24h	P	TT21	B3_TT21	B3CF24hST-HSCTT21	ST-HSC	#deff19	2
export_B3 ST-HSC SC2_CV0.csv	152060,8281	96061,0	27349,04297	98,978157	189,904892	444,57742300000007	21237,33594	3,91362	614,205322	43,719238	651,315613	6,197114	114,56736799999999	B3	SC2	CV	0	ST-HSC	24h	P	TT21	B3_TT21	B3CV24hST-HSCTT21	MEP	Deepskyblue	6
export_B3 ST-HSC SC2_Vi1.csv.1	159531,8438	80566,9375	0,970924	915,3118900000001	78,481499	230,02638199999998	28411,35547	185,824203	459,091217	54,319790000000005	343,456024	3,1400330000000003	37,817017	B3	SC2	Vi	1	ST-HSC	24h	P	TT21	B3_TT21	B3Vi24hST-HSCTT21	SLAM+ MEP	Royalblue	7
export_B3 ST-HSC SC2_Vi1.csv.2	100396,2344	75155,99219	2,409362	255,318512	101,963066	276,708435	25018,67773	136,787521	799,168091	14,636023999999999	302,193359	3,3800879999999998	123,66226999999999	B3	SC2	Vi	1	ST-HSC	24h	P	TT21	B3_TT21	B3Vi24hST-HSCTT21	SLAM+ MEP	Royalblue	7
export_B4 ST-HSC SC2_CV0.csv	75349,11719	44010,64844	18945,47266	127,85672	67,663986	205,815369	12809,49316	50,097126	100,561249	44,259921999999996	343,529205	5,929117	195,623184	B4	SC2	CV	0	ST-HSC	24h	P	TT21	B4_TT21	B4CV24hST-HSCTT21	MEP	Deepskyblue	6
export_B4 ST-HSC SC2_VC0.csv	91224,54688	64823,96094	7870,351562999999	90,310928	120,52021	294,067474	27372,10742	104,96298200000001	648,2453	86,670563	272,185791	5,892535	111,92881000000001	B4	SC2	VC	0	ST-HSC	24h	P	TT21	B4_TT21	B4VC24hST-HSCTT21	MEP	Deepskyblue	6
export_B4 ST-HSC SC2_Vi1.csv.1	114070,0625	77362,6875	1,326614	45,465121999999994	156,44679299999999	51,397995	26223,54883	171,147202	475,075226	191,934799	277,312073	3,21128	185,70730600000002	B4	SC2	Vi	1	ST-HSC	24h	P	TT21	B4_TT21	B4Vi24hST-HSCTT21	ST-HSC	#deff19	2
export_B4 ST-HSC SC2_Vi1.csv.2	106032,8906	77444,83594	3,3331230000000005	41,544643	318,929535	140,586899	28591,621089999997	65,432625	323,668854	211,25134300000002	436,574463	3,520748	192,495728	B4	SC2	Vi	1	ST-HSC	24h	P	TT21	B4_TT21	B4Vi24hST-HSCTT21	ST-HSC	#deff19	2
export_B5 HSC SC2_CV0.csv	91731,8125	82820,9375	22153,17188	4815,098633	98,352089	185,39923100000001	11748,2959	228,38891600000002	-6,793406	358,923157	423,331604	5,950594000000001	93,726837	B5	SC2	CV	0	SLAM-HSC	24h	P	TT21	B5_TT21	B5CV24hSLAM-HSCTT21	SLAM-HSC	Red	0
export_B5 HSC SC2_VC0.csv	122479,0781	78600,08594	7877,523926000001	1182,285767	78,258705	321,59902999999997	35053,50781	51,341656	53,694687	1375,465332	573,590027	5,968774	2,344419	B5	SC2	VC	0	SLAM-HSC	24h	P	TT21	B5_TT21	B5VC24hSLAM-HSCTT21	SLAM-HSC	Red	0
export_B6 HSC SC2_CV0.csv	99048,28906	64889,44531	23344,02734	6001,733886999999	364,575439	417,31732200000005	12469,19434	97,59322399999999	3,02808	3406,091064	448,15393099999994	5,984962	111,98733500000002	B6	SC2	CV	0	SLAM-HSC	24h	P	TT21	B6_TT21	B6CV24hSLAM-HSCTT21	SLAM-HSC	Red	0
export_B6 HSC SC2_VC1.csv	91923,73438	63554,76172	5222,071289	3347,784668	92,078407	222,92175299999997	22538,24414	204,7966	16,954485000000002	577,405029	273,546661	5,706891000000001	188,245499	B6	SC2	VC	1	SLAM-HSC	24h	P	TT21	B6_TT21	B6VC24hSLAM-HSCTT21	SLAM-HSC	Red	0
export_B7 MPP SC3_CF1.csv	157232,0	92250,59375	17825,51563	230,891937	1155,491333	351,553162	137,16992199999999	362,31170699999996	2788,294434	511,67239400000005	286,335693	4,517211	54,990677000000005	B7	SC3	CF	1	MPP	24h	P+ILs	TT21	B7_TT21	B7CF24hMPPTT21	MPP	Limegreen	3
export_B7 MPP SC3_VC0.csv	168027,5469	146568,2969	7414,62793	635,273743	717,847717	1081,739624	28563,04297	256,503174	1903,138916	1124,924561	286,347961	5,887296	58,230228000000004	B7	SC3	VC	0	MPP	24h	P+ILs	TT21	B7_TT21	B7VC24hMPPTT21	SLAM+ Flt3+	seagreen	4
export_B7 MPP SC3_Vi0.csv	142134,7031	94870,80469	1,650855	267,448669	2208,346924	339,037628	50502,375	185,383774	1070,026123	1022,049316	369,400482	3,479687	68,330048	B7	SC3	Vi	0	MPP	24h	P+ILs	TT21	B7_TT21	B7Vi24hMPPTT21	SLAM+ Flt3+	seagreen	4
export_B8 MPP SC3_CV0.csv	150407,8281	101835,4688	18928,69141	261,872955	807,734009	489,29550199999994	13853,68555	151,698456	1548,521362	562,2219240000001	254,097565	5,95291	63,535743999999994	B8	SC3	CV	0	MPP	24h	P+ILs	TT21	B8_TT21	B8CV24hMPPTT21	SLAM+ Flt3+	seagreen	4
export_B8 MPP SC3_Vi1.csv.1	113143,7813	76768,46094	3,870658	669,8563839999999	426,498596	345,09921299999996	30301,54688	42,896904	435,948425	1933,83728	267,0448	3,5845010000000004	69,166946	B8	SC3	Vi	1	MPP	24h	P+ILs	TT21	B8_TT21	B8Vi24hMPPTT21	SLAM-HSC	Red	0
export_B8 MPP SC3_Vi1.csv.2	132469,7344	65881,46875	1,089236	166,955444	636,3895259999999	511,336182	35602,20313	241,235077	576,3104860000001	1198,133179	221,2798	3,244629	71,502533	B8	SC3	Vi	1	MPP	24h	P+ILs	TT21	B8_TT21	B8Vi24hMPPTT21	MPP	Limegreen	3
export_B9 ST-HSC SC3_CV0.csv	167010,5313	78339,65625	37755,6875	158,236908	232,288559	339,400299	25530,60156	472,237122	2400,842041	678,5594480000001	262,740906	6,352678	147,592957	B9	SC3	CV	0	ST-HSC	24h	P+ILs	TT21	B9_TT21	B9CV24hST-HSCTT21	ST-HSC	#deff19	2
export_B9 ST-HSC SC3_VC1.csv	149128,875	92390,85938	5319,734375	96,493942	107,164772	297,372864	22135,77539	309,782166	2481,366943	116,254898	282,533783	5,707048	50,197308	B9	SC3	VC	1	ST-HSC	24h	P+ILs	TT21	B9_TT21	B9VC24hST-HSCTT21	ST-HSC	#deff19	2
export_B9 ST-HSC SC3_Vi0.csv	77481,46875	52055,37109	4,190024	64,738731	85,172478	153,260681	65205,02344	180,166626	459,73645	86,426346	166,68426499999998	3,844184	30,532358000000002	B9	SC3	Vi	0	ST-HSC	24h	P+ILs	TT21	B9_TT21	B9Vi24hST-HSCTT21	MEP	Deepskyblue	6
export_C1 MPP SC2_VC0.csv	140490,75	115389,2578	8326,668945	161,923553	801,7755129999999	325,550629	25852,67773	187,346786	1125,221558	24,47044	869,9602050000001	5,892304	163,37207	C1	SC2	VC	0	MPP	24h	P	TT21	C1_TT21	C1VC24hMPPTT21	MEP	Deepskyblue	6
export_C1 MPP SC2_Vi1.csv	115189,4531	56362,23828	25,204165	46,976768	817,23877	297,07962000000003	31898,74414	-8,382307	364,842865	481,844849	628,6386110000001	4,1756400000000005	198,579849	C1	SC2	Vi	1	MPP	24h	P	TT21	C1_TT21	C1Vi24hMPPTT21	MPP	Limegreen	3
export_C10 ST-HSC SC3_CF0.csv	110245,2969	61635,66016	33045,47266	-79,379005	889,279541	195,725418	80,374352	-12,742849	140,49469	3704,421631	220,69720499999997	4,542616000000001	99,076637	C10	SC3	CF	0	ST-HSC	24h	P+ILs	TT21	C10_TT21	C10CF24hST-HSCTT21	MPP	Limegreen	3
export_C10 ST-HSC SC3_CV0.csv	141267,8125	86246,01563	19172,08789	339,55551099999997	205,398682	212,221619	12474,81445	-83,387199	163,691483	4141,151855	319,6409	5,924638	178,76106299999998	C10	SC3	CV	0	ST-HSC	24h	P+ILs	TT21	C10_TT21	C10CV24hST-HSCTT21	SLAM-HSC	Red	0
export_C10 ST-HSC SC3_VC0.csv	138184,75	76926,82031	7097,593262	76,573708	279,269867	2542,9770510000003	30341,73828	254,80047599999997	1562,060303	833,919067	615,241577	5,892428	9,590755	C10	SC3	VC	0	ST-HSC	24h	P+ILs	TT21	C10_TT21	C10VC24hST-HSCTT21	ST-HSC	#deff19	2
export_C11 HSC SC3_VC0.csv	108501,2422	71393,22656	7690,373535	878,8818359999999	158,476013	173,13772600000001	29034,054689999997	-39,672934999999995	27,452303000000004	3915,877686	210,194504	5,903532	135,228928	C11	SC3	VC	0	SLAM-HSC	24h	P+ILs	TT21	C11_TT21	C11VC24hSLAM-HSCTT21	SLAM-HSC	Red	0
export_C11 HSC SC3_Vi1.csv	91458,375	58845,56641	-7,747897999999999	14545,269530000001	165,874405	207729,8906	23393,54102	124530,6172	-4561,083496	41262,74219	7300,602539	0,0	72,415207	C11	SC3	Vi	1	SLAM-HSC	24h	P+ILs	TT21	C11_TT21	C11Vi24hSLAM-HSCTT21	SLAM-HSC	Red	0
export_C12 HSC SC3_CF1.csv.1	138315,7031	84667,51563	12205,78418	450,056	76,556557	241,654678	68,751999	185,674408	1094,305542	37,120304	400,597351	4,188795	56,330788	C12	SC3	CF	1	SLAM-HSC	24h	P+ILs	TT21	C12_TT21	C12CF24hSLAM-HSCTT21	SLAM+ MEP	Royalblue	7
export_C12 HSC SC3_CF1.csv.2	128568,6719	83340,64063	13419,22168	486,47515899999996	141,267822	131,816177	73,811371	299,20651200000003	1241,4213869999999	43,34248	337,983337	4,239707	87,876976	C12	SC3	CF	1	SLAM-HSC	24h	P+ILs	TT21	C12_TT21	C12CF24hSLAM-HSCTT21	SLAM+ MEP	Royalblue	7
export_C12 HSC SC3_VC1.csv	142791,9063	67523,9375	5987,241699	1415,716431	69,30789200000001	150,119995	24409,81836	113,94528999999999	30,751371000000002	345,223236	147,961273	5,773379	11,418367	C12	SC3	VC	1	SLAM-HSC	24h	P+ILs	TT21	C12_TT21	C12VC24hSLAM-HSCTT21	SLAM-HSC	Red	0
export_C12 HSC SC3_Vi1.csv	154525,1875	98066,78906	1,3155700000000001	1148,25708	28,233991999999997	151,000229	24101,08594	70,34562700000001	110,10898600000002	2,709245	233,85775800000002	3,182794	202,754288	C12	SC3	Vi	1	SLAM-HSC	24h	P+ILs	TT21	C12_TT21	C12Vi24hSLAM-HSCTT21	SLAM+ MEP	Royalblue	7
export_C2 MPP SC2_CF0.csv	132684,3281	87030,47656	29044,4375	160,121048	527,1882929999999	303,152802	81,171204	63,977931999999996	235,84782400000003	769,74054	428,985779	4,506012999999999	51,77037	C2	SC2	CF	0	MPP	24h	P	TT21	C2_TT21	C2CF24hMPPTT21	MPP	Limegreen	3
export_C2 MPP SC2_VC0.csv	89299,75781	36442,59766	7288,641602	17,786171	389,23053	821,619324	29081,648439999997	65,239784	521,799744	255,09973100000002	745,708374	5,8875589999999995	195,02298000000002	C2	SC2	VC	0	MPP	24h	P	TT21	C2_TT21	C2VC24hMPPTT21	ST-HSC	#deff19	2
export_C2 MPP SC2_Vi1.csv	76653,35938	42411,23828	0,85929	43,523315000000004	1491,385498	129,29509	19891,13672	89,61908000000001	333,418854	46,914745	154,142044	2,993041	116,94054399999999	C2	SC2	Vi	1	MPP	24h	P	TT21	C2_TT21	C2Vi24hMPPTT21	MEP	Deepskyblue	6
export_C2 MPP SC2_Vi2.csv	76261,21875	65355,109379999994	3,7729470000000003	5595,62793	322,816864	207511,6406	8717,15332	131807,3438	-4640,748535	6702,259277	3513,6660159999997	3,194041	78,34916700000001	C2	SC2	Vi	2	MPP	24h	P	TT21	C2_TT21	C2Vi24hMPPTT21	SLAM-HSC	Red	0
export_C3 ST-HSC SC2_CV0.csv	116272,0703	62002,890629999994	20117,83203	51,850742	140,821121	580,616943	13601,08496	69,964775	434,14685099999997	158,679855	412,108978	5,9659699999999996	191,77598600000002	C3	SC2	CV	0	ST-HSC	24h	P	TT21	C3_TT21	C3CV24hST-HSCTT21	ST-HSC	#deff19	2
export_C3 ST-HSC SC2_VC1.csv	132018,5625	61356,796879999994	4280,892578	199,890701	103,749939	80,035034	18991,58008	113,18189199999999	53,116657	8,710854	243,369156	5,593282	31,665540999999997	C3	SC2	VC	1	ST-HSC	24h	P	TT21	C3_TT21	C3VC24hST-HSCTT21	MEP	Deepskyblue	6
export_C3 ST-HSC SC2_Vi0.csv	131386,0	80338,375	29,073353000000004	11045,375979999999	318,096954	207828,9219	64585,640629999994	93376,03125	-3750,339111	192866,2031	26709,67188	4,436127	148,567307	C3	SC2	Vi	0	ST-HSC	24h	P	TT21	C3_TT21	C3Vi24hST-HSCTT21	SLAM-HSC	Red	0
export_C4 ST-HSC SC2_CF0.csv	150322,4219	101688,0391	31562,98047	355,872864	230,084854	420,15448	92,87715899999999	-87,924286	245,27264399999999	2165,429443	433,210907	4,572921	203,879623	C4	SC2	CF	0	ST-HSC	24h	P	TT21	C4_TT21	C4CF24hST-HSCTT21	SLAM-HSC	Red	0
export_C4 ST-HSC SC2_CV0.csv	131781,3906	95537,17188	24759,45703	1292,5375980000001	160,56724499999999	280,986694	15049,28223	40,832306	58,287804	2891,877441	424,05481	6,0607940000000005	112,927582	C4	SC2	CV	0	ST-HSC	24h	P	TT21	C4_TT21	C4CV24hST-HSCTT21	SLAM-HSC	Red	0
export_C4 ST-HSC SC2_VC0.csv	125468,4375	81672,28906	9724,400391	113,202301	860,996399	206,122162	29469,6875	79,44175	189,262329	956,792847	321,600708	5,980171	53,889137	C4	SC2	VC	0	ST-HSC	24h	P	TT21	C4_TT21	C4VC24hST-HSCTT21	MPP	Limegreen	3
export_C5 HSC SC2_CF1.csv	120466,1953	82855,03906	16540,45117	726,063049	87,089584	147,603897	63,05805600000001	119,62566399999999	254,258301	316,493134	420,207855	4,255572	6,2839220000000005	C5	SC2	CF	1	SLAM-HSC	24h	P	TT21	C5_TT21	C5CF24hSLAM-HSCTT21	SLAM-HSC	Red	0
export_C5 HSC SC2_CV0.csv	94451,57813	95208,90625	22908,39648	1902,703735	230,41082799999998	233,274734	13732,134769999999	51,739868	46,180859000000005	2382,480469	332,51556400000004	6,0088040000000005	151,062973	C5	SC2	CV	0	SLAM-HSC	24h	P	TT21	C5_TT21	C5CV24hSLAM-HSCTT21	SLAM-HSC	Red	0
export_C5 HSC SC2_VC0.csv	100356,1484	86233,1875	7717,30127	979,865906	89,23299399999999	110,261848	33178,09766	90,83671600000001	178,645493	149,952271	241,644958	5,945578	135,40332	C5	SC2	VC	0	SLAM-HSC	24h	P	TT21	C5_TT21	C5VC24hSLAM-HSCTT21	SLAM-HSC	Red	0
export_C6 HSC SC2_CF0.csv	127773,1328	83525,53125	24756,12891	665,558105	128,166626	92,229332	59,444576	134,81015	56,512519999999995	1197,877686	273,545044	4,36129	185,306595	C6	SC2	CF	0	SLAM-HSC	24h	P	TT21	C6_TT21	C6CF24hSLAM-HSCTT21	SLAM-HSC	Red	0
export_C6 HSC SC2_VC0.csv	119153,25	79527,96094	8409,106445	703,184021	163,782608	61,447456	33893,03516	156,441132	63,965809	314,671356	265,066772	5,978489	223,52125499999997	C6	SC2	VC	0	SLAM-HSC	24h	P	TT21	C6_TT21	C6VC24hSLAM-HSCTT21	SLAM-HSC	Red	0
export_C6 HSC SC2_Vi1.csv	92134,70313	54879,76953	1,428215	183,95166	69,633698	63,846001	22212,48438	77,58208499999999	45,941246	66,237877	308,31417799999997	3,182964	84,999207	C6	SC2	Vi	1	SLAM-HSC	24h	P	TT21	C6_TT21	C6Vi24hSLAM-HSCTT21	MEP	Deepskyblue	6
export_C6 HSC SC2_Vi3.csv	72127,61719	56679,78125	-5,051295	4662,618164	354,01507599999997	208545,4063	6234,584473	113517,5	-3939,616211	1464,83252	2652,112061	0,0	113,05426000000001	C6	SC2	Vi	3	SLAM-HSC	24h	P	TT21	C6_TT21	C6Vi24hSLAM-HSCTT21	SLAM-HSC	Red	0
export_C8 MPP SC3_CF1.csv.1	114787,6797	57291,51953	11955,48047	23,302366	1251,78064	181,760651	78,219223	155,350601	613,725464	718,812012	150,972839	4,22205	34,213417	C8	SC3	CF	1	MPP	24h	P+ILs	TT21	C8_TT21	C8CF24hMPPTT21	MPP	Limegreen	3
export_C8 MPP SC3_CF1.csv.2	107657,0625	65673,98438	11819,32715	79,02681	1419,107544	107,594925	56,788734	114,087227	512,648682	648,603333	147,690338	4,120209	46,863921999999995	C8	SC3	CF	1	MPP	24h	P+ILs	TT21	C8_TT21	C8CF24hMPPTT21	MPP	Limegreen	3
export_C8 MPP SC3_CV0.csv	105503,1797	83522,58594	25717,56641	125,991028	1934,5715329999998	548,125488	18478,24609	193,671921	1317,05896	651,570068	316,34274300000004	6,135488	46,911986999999996	C8	SC3	CV	0	MPP	24h	P+ILs	TT21	C8_TT21	C8CV24hMPPTT21	MPP	Limegreen	3
export_C8 MPP SC3_VC0.csv	159559,1563	114283,2891	10349,99121	167,264648	2212,061035	588,0018309999999	31824,222660000003	430,41937300000006	2162,052979	151,987106	686,013062	6,022922	202,564133	C8	SC3	VC	0	MPP	24h	P+ILs	TT21	C8_TT21	C8VC24hMPPTT21	MPP	Limegreen	3
export_C8 MPP SC3_Vi1.csv	109027,4531	79632,20313	5,0545029999999995	71,22161899999999	841,3355710000001	192,961182	30016,35938	149,871094	1377,071289	948,6538699999999	239,106461	3,6635459999999997	82,260048	C8	SC3	Vi	1	MPP	24h	P+ILs	TT21	C8_TT21	C8Vi24hMPPTT21	MPP	Limegreen	3
export_C9 ST-HSC SC3_CF0.csv	133748,2969	88158,35938	19029,76172	91,938278	70,700226	279,169098	55,066444	148,73490900000002	1106,38623	22,493954000000002	352,732391	4,25701	73,06073	C9	SC3	CF	0	ST-HSC	24h	P+ILs	TT21	C9_TT21	C9CF24hST-HSCTT21	MEP	Deepskyblue	6
export_C9 ST-HSC SC3_CV0.csv	146673,2031	117219,9141	19885,10156	157,653625	166,804443	228,79908799999998	13053,41016	418,062775	2387,221924	161,630768	326,395355	5,949775	162,668701	C9	SC3	CV	0	ST-HSC	24h	P+ILs	TT21	C9_TT21	C9CV24hST-HSCTT21	ST-HSC	#deff19	2
export_C9 ST-HSC SC3_VC0.csv	126689,0234	94372,25	11032,10352	427,107544	165,750198	164,495789	42071,48047	-14,39226	53,362473	2615,08667	206,73082	6,1282440000000005	130,283401	C9	SC3	VC	0	ST-HSC	24h	P+ILs	TT21	C9_TT21	C9VC24hST-HSCTT21	SLAM-HSC	Red	0
export_C9 ST-HSC SC3_Vi0.csv	121394,1719	79867,41406	0,9469139999999999	83,391479	587,867065	327,332397	44198,08594	-29,144115000000003	353,35357700000003	5685,946777	211,08918799999998	3,268045	66,27317	C9	SC3	Vi	0	ST-HSC	24h	P+ILs	TT21	C9_TT21	C9Vi24hST-HSCTT21	MPP	Limegreen	3
export_D1 MPP SC2_CF1.csv	78499,9375	67043,01563	17288,63086	135,54631	782,289978	274,58847000000003	48,458355	99,84832800000001	549,052734	82,326614	263,680542	4,188285	78,08296999999999	D1	SC2	CF	1	MPP	24h	P	TT21	D1_TT21	D1CF24hMPPTT21	MEP	Deepskyblue	6
export_D1 MPP SC2_Vi1.csv.1	103296,5859	58621,08203	1,705613	118,42733	530,8749389999999	195,41687	22700,66992	225,705963	997,2782589999999	94,267639	533,716309	3,244149	15,789064999999999	D1	SC2	Vi	1	MPP	24h	P	TT21	D1_TT21	D1Vi24hMPPTT21	MEP	Deepskyblue	6
export_D1 MPP SC2_Vi1.csv.2	109489,4063	72206,79688	1,7872150000000002	49,835415000000005	752,2193599999999	161,842346	24728,84766	141,658096	827,089294	136,539764	325,408356	3,2847800000000005	89,223007	D1	SC2	Vi	1	MPP	24h	P	TT21	D1_TT21	D1Vi24hMPPTT21	MPP	Limegreen	3
export_D10 ST-HSC SC3_CV0.csv	125481,7266	78932,25	25276,66016	40,592113	161,074478	111,916428	16850,95703	159,014374	67,072357	2665,408936	188,07571399999998	6,101868	7,700136	D10	SC3	CV	0	ST-HSC	24h	P+ILs	TT21	D10_TT21	D10CV24hST-HSCTT21	ST-HSC	#deff19	2
export_D10 ST-HSC SC3_VC0.csv	100765,2578	65165,33594	9037,633789	57,110626	123,86663100000001	282,978729	37840,50391	183,265198	650,464539	77,61856800000001	179,01106299999998	6,034458	205,44426	D10	SC3	VC	0	ST-HSC	24h	P+ILs	TT21	D10_TT21	D10VC24hST-HSCTT21	MEP	Deepskyblue	6
export_D10 ST-HSC SC3_Vi0.csv	100130,7891	68819,01563	3,6634269999999995	183,970078	819,872314	432,40072599999996	39391,85547	228,58784500000002	1277,811646	1005,383484	328,083801	3,648172	102,23650400000001	D10	SC3	Vi	0	ST-HSC	24h	P+ILs	TT21	D10_TT21	D10Vi24hST-HSCTT21	MPP	Limegreen	3
export_D11 HSC SC3_VC1.csv.1	107425,6641	61472,765629999994	5812,853027	186,08334399999998	112,887634	226,08857700000002	21384,2168	103,568733	330,451782	983,031067	378,990753	5,723664	95,605034	D11	SC3	VC	1	SLAM-HSC	24h	P+ILs	TT21	D11_TT21	D11VC24hSLAM-HSCTT21	ST-HSC	#deff19	2
export_D11 HSC SC3_VC1.csv.2	141076,3438	114235,4922	5908,010254	161,72288500000002	158,25856000000002	184,067657	20939,19141	111,37164299999999	307,379761	271,387634	248,143005	5,722192	155,236862	D11	SC3	VC	1	SLAM-HSC	24h	P+ILs	TT21	D11_TT21	D11VC24hSLAM-HSCTT21	ST-HSC	#deff19	2
export_D12 HSC SC3_CF1.csv.1	110881,4063	78814,41406	13698,634769999999	1116,940674	97,109268	40,333637	49,78931	215,205994	124,003258	11,907557	198,298111	4,125129	197,691467	D12	SC3	CF	1	SLAM-HSC	24h	P+ILs	TT21	D12_TT21	D12CF24hSLAM-HSCTT21	SLAM+ MEP	Royalblue	7
export_D12 HSC SC3_CF1.csv.2	90979,83594	55672,47266	12952,59961	955,363464	69,654404	116,20563500000002	27,274714000000003	71,945511	82,456696	3,254253	227,44191	3,923111	201,14091499999998	D12	SC3	CF	1	SLAM-HSC	24h	P+ILs	TT21	D12_TT21	D12CF24hSLAM-HSCTT21	SLAM+ MEP	Royalblue	7
export_D12 HSC SC3_VC0.csv	121893,9844	80488,70313	11223,85156	985,1411130000001	201,69708300000002	439,0495	43689,11328	-212,29837	17,098854	7987,112305	494,57354699999996	6,145122	97,47020699999999	D12	SC3	VC	0	SLAM-HSC	24h	P+ILs	TT21	D12_TT21	D12VC24hSLAM-HSCTT21	SLAM-HSC	Red	0
export_D12 HSC SC3_Vi1.csv	108345,6484	72449,125	1,501336	283,32330299999995	149,500549	105,291298	23334,42969	123,735405	59,577625	951,464294	512,342407	3,213429	201,999512	D12	SC3	Vi	1	SLAM-HSC	24h	P+ILs	TT21	D12_TT21	D12Vi24hSLAM-HSCTT21	SLAM-HSC	Red	0
export_D2 MPP SC2_CF0.csv	99998,41406	59960,85547	25378,20508	44,695812	932,7709960000001	86,476738	33,368889	54,944363	96,97290799999999	335,639404	367,069885	4,191589	71,746307	D2	SC2	CF	0	MPP	24h	P	TT21	D2_TT21	D2CF24hMPPTT21	MPP	Limegreen	3
export_D2 MPP SC2_VC1.csv	165314,8906	96117,32031	4622,351563	-0,721743	175,512909	6792,908203	14299,03906	667,2033690000001	737,198486	-9,546358999999999	536,467163	5,529694999999999	211,70280499999998	D2	SC2	VC	1	MPP	24h	P	TT21	D2_TT21	D2VC24hMPPTT21	GMP	aqua	5
export_D2 MPP SC2_Vi1.csv.1	103627,875	64032,23047	1,4095469999999999	111,240944	592,946106	173,805359	43925,07422	152,107697	622,8757320000001	83,363426	243,921448	3,3883089999999996	17,618584	D2	SC2	Vi	1	MPP	24h	P	TT21	D2_TT21	D2Vi24hMPPTT21	MEP	Deepskyblue	6
export_D2 MPP SC2_Vi1.csv.2	73961,75	38395,59766	3,5323849999999997	9362,251953	308,480347	207662,8906	43635,60547	109444,875	-4153,959473	114827,7578	17552,36133	3,6684059999999996	102,486687	D2	SC2	Vi	1	MPP	24h	P	TT21	D2_TT21	D2Vi24hMPPTT21	SLAM-HSC	Red	0
export_D3 ST-HSC SC2_CF0.csv	86087,44531	45016,98438	20836,55859	55,40279	982,1516109999999	318,096161	96,006569	120,14879599999999	420,603699	98,08985899999999	246,634567	4,45557	62,364922	D3	SC2	CF	0	ST-HSC	24h	P	TT21	D3_TT21	D3CF24hST-HSCTT21	MEP	Deepskyblue	6
export_D3 ST-HSC SC2_CV1.csv	85041,6875	48200,80469	14376,47559	85,945763	414,679749	243,143524	12002,22559	38,059261	174,042633	95,840317	257,339142	5,824378	5,653522	D3	SC2	CV	1	ST-HSC	24h	P	TT21	D3_TT21	D3CV24hST-HSCTT21	MEP	Deepskyblue	6
export_D3 ST-HSC SC2_VC0.csv	108541,0781	81810,89063	7616,339844	643,6218259999999	153,642181	357,88293500000003	28555,09961	190,63385	892,6345210000001	623,631714	481,546051	5,895453	55,832302	D3	SC2	VC	0	ST-HSC	24h	P	TT21	D3_TT21	D3VC24hST-HSCTT21	SLAM-HSC	Red	0
export_D3 ST-HSC SC2_Vi1.csv	114637,6953	84746,90625	1,858555	102,452141	272,245728	116,46383700000001	22134,44727	167,149994	983,594055	29,168699	615,210815	3,262763	161,478851	D3	SC2	Vi	1	ST-HSC	24h	P	TT21	D3_TT21	D3Vi24hST-HSCTT21	MEP	Deepskyblue	6
export_D4 ST-HSC SC2_CF0.csv	133420,5938	73064,34375	36102,55469	181,394577	267,608521	123,917259	87,811401	77,319664	463,393555	766,181274	287,582886	4,596964	192,356628	D4	SC2	CF	0	ST-HSC	24h	P	TT21	D4_TT21	D4CF24hST-HSCTT21	ST-HSC	#deff19	2
export_D4 ST-HSC SC2_CV1.csv	117674,0859	73661,33594	12206,66797	65,241905	157,806259	140,563187	8227,036133	96,086937	97,261055	466,126709	410,092346	5,658156	83,803864	D4	SC2	CV	1	ST-HSC	24h	P	TT21	D4_TT21	D4CV24hST-HSCTT21	ST-HSC	#deff19	2
export_D5 HSC SC2_CF0.csv	158324,0625	88477,28125	25899,22266	1424,5155029999999	79,088371	87,243584	73,150475	118,253227	67,25618	13,121932999999999	203,971466	4,438866	64,47451	D5	SC2	CF	0	SLAM-HSC	24h	P	TT21	D5_TT21	D5CF24hSLAM-HSCTT21	SLAM+ MEP	Royalblue	7
export_D5 HSC SC2_CV0.csv	96909,5625	59143,703129999994	23896,21094	1209,0373539999998	182,16326899999999	269,6315	13778,080080000002	-66,173264	10,530412	3261,300293	299,888275	6,0227949999999995	190,60861200000002	D5	SC2	CV	0	SLAM-HSC	24h	P	TT21	D5_TT21	D5CV24hSLAM-HSCTT21	SLAM-HSC	Red	0
export_D6 HSC SC2_Vi1.csv.1	144084,8906	93091,71094	1,418828	886,069275	130,329834	565,436279	26867,472660000003	105,513939	789,710815	287,824707	184,004959	3,2393669999999997	194,863892	D6	SC2	Vi	1	SLAM-HSC	24h	P	TT21	D6_TT21	D6Vi24hSLAM-HSCTT21	SLAM-HSC	Red	0
export_D6 HSC SC2_Vi1.csv.2	124745,4922	118302,0547	1,910681	630,331604	92,68020600000001	159,971878	24526,0	148,268112	771,4882200000001	193,798706	405,78225699999996	3,302765	205,681351	D6	SC2	Vi	1	SLAM-HSC	24h	P	TT21	D6_TT21	D6Vi24hSLAM-HSCTT21	SLAM-HSC	Red	0
export_D7 MPP SC3_CV0.csv	135577,625	70087,29688	22563,38672	107,347252	235,98298599999998	323,90457200000003	17801,18555	162,675003	1046,3084720000002	296,31838999999997	275,356628	6,083843	2,150134	D7	SC3	CV	0	MPP	24h	P+ILs	TT21	D7_TT21	D7CV24hMPPTT21	ST-HSC	#deff19	2
export_D7 MPP SC3_Vi0.csv	99964,89844	71892,47656	5,498063	384,405365	323,95111099999997	262,219025	32523,101560000003	291,122498	1516,125732	312,605408	353,519592	3,7140089999999994	47,117946999999994	D7	SC3	Vi	0	MPP	24h	P+ILs	TT21	D7_TT21	D7Vi24hMPPTT21	SLAM-HSC	Red	0
export_D8 MPP SC3_CV0.csv	150188,4844	110408,7266	26245,81055	107,95401799999999	1771,366943	619,838501	20538,76953	267,80514500000004	950,804016	400,29013100000003	553,609009	6,1741980000000005	101,364174	D8	SC3	CV	0	MPP	24h	P+ILs	TT21	D8_TT21	D8CV24hMPPTT21	MPP	Limegreen	3
export_D8 MPP SC3_VC0.csv	147237,0625	121122,0703	9156,766602	257,534119	2528,2895510000003	396,734802	35139,45313	266,669342	761,806274	777,042236	360,90612799999997	6,015737000000001	77,695587	D8	SC3	VC	0	MPP	24h	P+ILs	TT21	D8_TT21	D8VC24hMPPTT21	SLAM+ Flt3+	seagreen	4
export_D9 ST-HSC SC3_CF0.csv	145557,3906	88544,92188	22966,75977	501,647705	374,925873	202,980835	116,414574	347,40625	1735,8065190000002	478,753174	412,399567	4,544651	64,527618	D9	SC3	CF	0	ST-HSC	24h	P+ILs	TT21	D9_TT21	D9CF24hST-HSCTT21	SLAM-HSC	Red	0
export_D9 ST-HSC SC3_CV1.csv.1	184482,2188	115559,3984	15111,324219999999	95,665924	116,34056899999999	667,156677	9392,553711	313,330231	1048,9685060000002	114,63275900000001	402,02121	5,7643949999999995	24,605782	D9	SC3	CV	1	ST-HSC	24h	P+ILs	TT21	D9_TT21	D9CV24hST-HSCTT21	ST-HSC	#deff19	2
export_D9 ST-HSC SC3_CV1.csv.2	177713,7031	145203,0938	16056,853519999999	92,12737299999999	168,83421299999998	610,9855349999999	9652,751953	131,218201	994,86322	239,08728	403,50793500000003	5,791425	56,578026	D9	SC3	CV	1	ST-HSC	24h	P+ILs	TT21	D9_TT21	D9CV24hST-HSCTT21	ST-HSC	#deff19	2
export_D9 ST-HSC SC3_VC1.csv.1	140687,8906	89110,39844	4463,976074	476,100494	113,28189099999999	208,418793	17838,58984	197,94413799999998	1131,760864	133,791382	340,712708	5,5869089999999995	80,49494200000001	D9	SC3	VC	1	ST-HSC	24h	P+ILs	TT21	D9_TT21	D9VC24hST-HSCTT21	SLAM-HSC	Red	0
export_D9 ST-HSC SC3_VC1.csv.2	139302,4219	93647,6875	4848,837402	565,2061160000001	117,76923400000001	152,19120800000002	19297,22656	156,611404	1189,817749	634,319519	294,083954	5,636442	150,02533	D9	SC3	VC	1	ST-HSC	24h	P+ILs	TT21	D9_TT21	D9VC24hST-HSCTT21	SLAM-HSC	Red	0
export_D9 ST-HSC SC3_Vi1.csv.1	152386,9844	79934,33594	2,109	125,09976200000001	137,43222	871,8558960000001	23691,35547	331,126038	2309,907959	77,080063	490,713196	3,322459	14,205078	D9	SC3	Vi	1	ST-HSC	24h	P+ILs	TT21	D9_TT21	D9Vi24hST-HSCTT21	GMP	aqua	5
export_D9 ST-HSC SC3_Vi1.csv.2	134348,7969	86739,47656	2,749733	155,339706	140,415634	1032,9272460000002	23073,91602	412,464874	2311,552734	67,152069	367,131866	3,3958180000000002	141,56672700000001	D9	SC3	Vi	1	ST-HSC	24h	P+ILs	TT21	D9_TT21	D9Vi24hST-HSCTT21	GMP	aqua	5
export_E1 MPP SC2_CF0.csv	107862,7813	67457,125	20589,59961	146,016006	391,860291	60,783524	75,108246	206,18868999999998	826,186646	173,89781200000002	450,39035	4,376521	55,34985699999999	E1	SC2	CF	0	MPP	24h	P	TT21	E1_TT21	E1CF24hMPPTT21	ST-HSC	#deff19	2
export_E1 MPP SC2_CV0.csv	92865,28125	54938,1875	16538,26172	121,040726	707,08313	121,02453600000001	13070,0791	151,029129	219,94017000000002	231,00759900000003	258,366455	5,893571	198,390274	E1	SC2	CV	0	MPP	24h	P	TT21	E1_TT21	E1CV24hMPPTT21	MPP	Limegreen	3
export_E10 ST-HSC SC3_CF1.csv.1	125900,3594	80527,07813	16019,68848	119,30541200000002	135,440994	175,506714	70,003609	13,026588	317,213409	399,662018	188,019196	4,277837	106,93528700000002	E10	SC3	CF	1	ST-HSC	24h	P+ILs	TT21	E10_TT21	E10CF24hST-HSCTT21	ST-HSC	#deff19	2
export_E10 ST-HSC SC3_CF1.csv.2	96974,07813	59496,32031	15046,00781	297,198669	95,98088100000001	18,894776999999998	49,869724	139,752716	364,356628	269,430634	171,423981	4,154434999999999	119,044952	E10	SC3	CF	1	ST-HSC	24h	P+ILs	TT21	E10_TT21	E10CF24hST-HSCTT21	SLAM-HSC	Red	0
export_E10 ST-HSC SC3_CV0.csv	135485,3125	110635,1328	21136,98828	361,966949	399,29541	281,746185	15082,353519999999	389,58700600000003	2783,8173829999996	510,49771100000004	198,61570700000001	6,012891000000001	72,71629300000001	E10	SC3	CV	0	ST-HSC	24h	P+ILs	TT21	E10_TT21	E10CV24hST-HSCTT21	SLAM-HSC	Red	0
export_E10 ST-HSC SC3_VC1.csv	99343,125	61981,33594	4857,807617	125,925797	127,206223	97,183571	21598,42188	105,998497	121,10538500000001	417,939697	434,84429900000003	5,671606	192,161118	E10	SC3	VC	1	ST-HSC	24h	P+ILs	TT21	E10_TT21	E10VC24hST-HSCTT21	ST-HSC	#deff19	2
export_E11 HSC SC3_CF0.csv	137238,7344	98299,10938	30082,01953	2922,7109379999997	164,82560700000002	542,2037349999999	99,50958299999999	93,704544	106,367928	975,761475	463,55697599999996	4,579345	128,836578	E11	SC3	CF	0	SLAM-HSC	24h	P+ILs	TT21	E11_TT21	E11CF24hSLAM-HSCTT21	SLAM-HSC	Red	0
export_E12 HSC SC3_CF0.csv	124932,9141	65649,76563	19984,62891	6033,022461	51,109077	240,380356	73,563164	298,468292	-28,906840999999996	1917,0804440000002	252,41619900000003	4,3609800000000005	3240313,0	E12	SC3	CF	0	SLAM-HSC	24h	P+ILs	TT21	E12_TT21	E12CF24hSLAM-HSCTT21	SLAM-HSC	Red	0
export_E12 HSC SC3_VC1.csv	116176,4063	53862,91016	6306,056152	2201,717041	17,312185	184,21975700000002	21122,16016	65,327271	15,803339000000001	246,355011	134,233459	5,744886	3823122,0	E12	SC3	VC	1	SLAM-HSC	24h	P+ILs	TT21	E12_TT21	E12VC24hSLAM-HSCTT21	SLAM-HSC	Red	0
export_E12 HSC SC3_Vi3.csv	74626,73438	44883,83984	-3,4608239999999997	5257,26416	304,033386	208632,9688	5919,953125	112316,7344	-3906,0664060000004	2900,5786129999997	2436,045166	0,0	8255889,0	E12	SC3	Vi	3	SLAM-HSC	24h	P+ILs	TT21	E12_TT21	E12Vi24hSLAM-HSCTT21	SLAM-HSC	Red	0
export_E2 MPP SC2_Vi1.csv.1	107315,9922	52659,99219	2,356974	201,262894	1070,680298	211,669479	23403,45703	32,936214	360,53893999999997	883,5514529999999	217,28092999999998	3,352842	173,485428	E2	SC2	Vi	1	MPP	24h	P	TT21	E2_TT21	E2Vi24hMPPTT21	MPP	Limegreen	3
export_E2 MPP SC2_Vi1.csv.2	80662,375	52235,46875	0,261496	54,492732999999994	1175,9373779999999	184,423126	23610,83594	145,177597	417,710236	714,336365	255,243607	2,680342	186,983459	E2	SC2	Vi	1	MPP	24h	P	TT21	E2_TT21	E2Vi24hMPPTT21	MPP	Limegreen	3
export_E3 ST-HSC SC2_CF0.csv	134161,25	105973,9609	21237,21289	268,641052	890,7642210000001	368,11499	77,226913	69,94034599999999	273,883179	554,612671	299,074677	4,3945739999999995	79,55085799999999	E3	SC2	CF	0	ST-HSC	24h	P	TT21	E3_TT21	E3CF24hST-HSCTT21	SLAM+ Flt3+	seagreen	4
export_E3 ST-HSC SC2_CV0.csv	111023,5078	81644,39063	19943,88281	69,389748	551,037354	320,279846	12492,50586	214,77763399999998	907,7607419999999	169,269501	451,705872	5,937193	18,684576	E3	SC2	CV	0	ST-HSC	24h	P	TT21	E3_TT21	E3CV24hST-HSCTT21	MPP	Limegreen	3
export_E3 ST-HSC SC2_VC0.csv	153727,125	115726,8203	11586,299809999999	1444,234985	86,738632	269,465302	38018,63672	207,399582	70,49296600000001	6344,490234000001	521,329712	6,112189	11,498385	E3	SC2	VC	0	ST-HSC	24h	P	TT21	E3_TT21	E3VC24hST-HSCTT21	SLAM-HSC	Red	0
export_E4 ST-HSC SC2_Vi0.csv	122208,8672	83700,21875	0,861316	161,128494	269,153961	265,615448	47737,53516	-48,251296999999994	75,665871	6050,112793	518,086975	3,262607	198,05110200000001	E4	SC2	Vi	0	ST-HSC	24h	P	TT21	E4_TT21	E4Vi24hST-HSCTT21	ST-HSC	#deff19	2
export_E6 HSC SC2_CF0.csv	119733,9375	68524,61719	29859,94727	834,238586	107,768547	76,386169	35,457848	99,11174799999999	59,977398	630,409119	424,01678499999997	4,260178	213,402924	E6	SC2	CF	0	SLAM-HSC	24h	P	TT21	E6_TT21	E6CF24hSLAM-HSCTT21	SLAM-HSC	Red	0
export_E6 HSC SC2_CV1.csv.1	114158,1797	55675,51953	15576,37402	417,405365	124,45228600000002	137,30903600000002	11679,33496	80,353157	27,590324	285,589874	275,622894	5,840621	40,029872999999995	E6	SC2	CV	1	SLAM-HSC	24h	P	TT21	E6_TT21	E6CV24hSLAM-HSCTT21	SLAM-HSC	Red	0
export_E6 HSC SC2_CV1.csv.2	133697,6094	78950,65625	15879,72949	408,844666	130,528656	316,205627	12165,875	-21,614172	55,800532999999994	171,964462	312,385956	5,859077	213,65701299999998	E6	SC2	CV	1	SLAM-HSC	24h	P	TT21	E6_TT21	E6CV24hSLAM-HSCTT21	SLAM-HSC	Red	0
export_E6 HSC SC2_VC0.csv	144819,2031	72208,50781	14605,38184	1374,239258	89,526703	266,540955	65315,68359	82,873734	65,172478	-17,395401	172,63414	6,349487	213,93931600000002	E6	SC2	VC	0	SLAM-HSC	24h	P	TT21	E6_TT21	E6VC24hSLAM-HSCTT21	SLAM+ MEP	Royalblue	7
export_E7 MPP SC3_CV0.csv	166401,7656	118493,0313	26577,42188	166,05731200000002	430,41058300000003	384,964539	14799,02539	241,664993	1473,048584	242,218185	300,463531	6,0774029999999994	70,28726999999999	E7	SC3	CV	0	MPP	24h	P+ILs	TT21	E7_TT21	E7CV24hMPPTT21	ST-HSC	#deff19	2
export_E7 MPP SC3_Vi1.csv.1	109383,6484	74499,09375	2,145265	175,746872	766,882996	222,41037000000003	27129,74805	195,307877	874,810059	601,64978	265,40744	3,3693120000000003	106,589577	E7	SC3	Vi	1	MPP	24h	P+ILs	TT21	E7_TT21	E7Vi24hMPPTT21	MPP	Limegreen	3
export_E7 MPP SC3_Vi1.csv.2	91629,89844	69718,91406	4,670146	103,741066	793,458435	385,721375	25071,61914	128,016678	770,293274	535,1874389999999	157,20726000000002	3,5839800000000004	145,584091	E7	SC3	Vi	1	MPP	24h	P+ILs	TT21	E7_TT21	E7Vi24hMPPTT21	MPP	Limegreen	3
export_E8 MPP SC3_CV0.csv	142258,2969	98166,375	19484,63086	384,173157	757,7724	258,503418	12497,16797	72,40158100000001	637,474976	1279,8477779999998	225,477325	5,930154	23,22645	E8	SC3	CV	0	MPP	24h	P+ILs	TT21	E8_TT21	E8CV24hMPPTT21	SLAM+ Flt3+	seagreen	4
export_E8 MPP SC3_Vi1.csv.1	110563,5313	67791,4375	1,572235	233,65657000000002	715,986267	450,053619	21580,01953	131,19366499999998	1033,291382	459,31985499999996	223,597137	3,203596	53,654915	E8	SC3	Vi	1	MPP	24h	P+ILs	TT21	E8_TT21	E8Vi24hMPPTT21	MPP	Limegreen	3
export_E8 MPP SC3_Vi1.csv.2	116780,7969	63782,60156	1,899776	142,873688	759,617432	199,513367	22175,83203	266,919586	1189,281982	493,76825	268,65655499999997	3,270073	83,556961	E8	SC3	Vi	1	MPP	24h	P+ILs	TT21	E8_TT21	E8Vi24hMPPTT21	MPP	Limegreen	3
export_E9 ST-HSC SC3_CF0.csv	126094,2578	87416,57031	26067,51367	293,701324	72,01780699999999	134,97486899999998	73,150719	61,894764	73,154427	236,01643399999998	588,144348	4,440856	62,688556999999996	E9	SC3	CF	0	ST-HSC	24h	P+ILs	TT21	E9_TT21	E9CF24hST-HSCTT21	SLAM-HSC	Red	0
export_E9 ST-HSC SC3_VC0.csv	162709,7344	120575,0781	10932,28418	143,235596	261,28652999999997	1288,1173099999999	32999,41406	276,955353	1263,03186	846,3176269999999	365,145966	6,050866	196,129242	E9	SC3	VC	0	ST-HSC	24h	P+ILs	TT21	E9_TT21	E9VC24hST-HSCTT21	ST-HSC	#deff19	2
export_E9 ST-HSC SC3_Vi1.csv.1	97489,125	68026,72656	0,618059	435,560425	112,963531	127,289818	30807,976560000003	109,85848999999999	34,377167	3214,926025	174,485428	3,0262	5,436157	E9	SC3	Vi	1	ST-HSC	24h	P+ILs	TT21	E9_TT21	E9Vi24hST-HSCTT21	SLAM-HSC	Red	0
export_E9 ST-HSC SC3_Vi1.csv.2	110008,2891	57671,421879999994	6,542705000000001	636,139587	180,594391	185,378616	33440,67188	-48,053802000000005	54,206402000000004	2787,587891	126,87640400000001	3,7759730000000005	122,153046	E9	SC3	Vi	1	ST-HSC	24h	P+ILs	TT21	E9_TT21	E9Vi24hST-HSCTT21	SLAM-HSC	Red	0
export_F1 MPP SC2_CF0.csv	115463,1406	81940,07031	30994,24414	97,285622	1068,465576	254,06169100000002	113,159485	199,390366	550,164673	186,774597	495,21142599999996	4,627994	55,569995999999996	F1	SC2	CF	0	MPP	24h	P	TT21	F1_TT21	F1CF24hMPPTT21	MPP	Limegreen	3
export_F1 MPP SC2_CV0.csv	100967,3984	70423,42188	17471,07031	105,795158	1090,4316410000001	376,311127	13981,17871	80,433891	339,033936	152,52356	301,049896	5,931115	198,8759	F1	SC2	CV	0	MPP	24h	P	TT21	F1_TT21	F1CV24hMPPTT21	MPP	Limegreen	3
export_F1 MPP SC2_Vi1.csv.1	100725,6016	54225,86719	3,917498	90,237404	566,851624	141,92605600000002	24112,875	179,19358799999998	402,56955	622,4353639999999	666,869751	3,518039	72,539749	F1	SC2	Vi	1	MPP	24h	P	TT21	F1_TT21	F1Vi24hMPPTT21	MPP	Limegreen	3
export_F1 MPP SC2_Vi1.csv.2	85123,91406	41463,96094	7,708528	181,860687	954,6867070000001	249,05751	23292,29883	93,48599200000001	329,076904	682,232971	470,71109	3,715269	122,094971	F1	SC2	Vi	1	MPP	24h	P	TT21	F1_TT21	F1Vi24hMPPTT21	MPP	Limegreen	3
export_F10 ST-HSC SC3_CF1.csv.1	122095,8438	73400,00781	16444,54688	113,189415	366,606476	477,87908899999996	97,355591	180,431198	1291,340454	36,305027	205,23646499999998	4,387161	104,545174	F10	SC3	CF	1	ST-HSC	24h	P+ILs	TT21	F10_TT21	F10CF24hST-HSCTT21	MEP	Deepskyblue	6
export_F10 ST-HSC SC3_CF1.csv.2	120845,3828	75022,94531	16381,86621	83,522171	407,163361	715,898193	80,584801	136,802536	1322,570679	103,91893	216,42219500000002	4,327929	208,230942	F10	SC3	CF	1	ST-HSC	24h	P+ILs	TT21	F10_TT21	F10CF24hST-HSCTT21	ST-HSC	#deff19	2
export_F10 ST-HSC SC3_VC0.csv	175058,5	143600,125	8252,65625	270,268768	190,444656	1224,108765	32601,054689999997	352,352722	1853,65979	237,94340499999998	595,712097	5,960787	210,325302	F10	SC3	VC	0	ST-HSC	24h	P+ILs	TT21	F10_TT21	F10VC24hST-HSCTT21	SLAM-HSC	Red	0
export_F10 ST-HSC SC3_Vi1.csv.1	117997,3359	66478,5625	0,792183	227,062561	132,151428	270,841583	21163,84375	282,397247	1835,8927	91,32045	546,0282589999999	2,987116	131,264847	F10	SC3	Vi	1	ST-HSC	24h	P+ILs	TT21	F10_TT21	F10Vi24hST-HSCTT21	MEP	Deepskyblue	6
export_F10 ST-HSC SC3_Vi1.csv.2	128447,1016	61660,49219	3,860425	229,93246499999998	130,185699	411,69287099999997	22261,48828	230,138168	1876,004639	59,861565	444,273224	3,4889989999999997	202,866989	F10	SC3	Vi	1	ST-HSC	24h	P+ILs	TT21	F10_TT21	F10Vi24hST-HSCTT21	MEP	Deepskyblue	6
export_F11 HSC SC3_CF0.csv	119590,9063	77930,26563	29247,04492	1607,427124	134,865753	93,859978	65,22177099999999	28,33428	335,107605	1082,54895	320,03421000000003	4,440966	20,663826	F11	SC3	CF	0	SLAM-HSC	24h	P+ILs	TT21	F11_TT21	F11CF24hSLAM-HSCTT21	SLAM-HSC	Red	0
export_F11 HSC SC3_CV0.csv	176674,5313	122181,7578	39787,40625	631,8261110000001	109,82680500000001	151,49586499999998	22504,13477	85,59078199999999	175,504211	57,149727	396,114471	6,330026	36,976603999999995	F11	SC3	CV	0	SLAM-HSC	24h	P+ILs	TT21	F11_TT21	F11CV24hSLAM-HSCTT21	SLAM+ MEP	Royalblue	7
export_F11 HSC SC3_Vi1.csv.1	125087,0469	84250,85156	0,747171	1361,255249	74,487267	206,249985	33469,94922	90,0811	40,808537	169,074982	310,382538	3,109909	2,349632	F11	SC3	Vi	1	SLAM-HSC	24h	P+ILs	TT21	F11_TT21	F11Vi24hSLAM-HSCTT21	SLAM-HSC	Red	0
export_F11 HSC SC3_Vi1.csv.2	115568,8438	84124,89844	1,034681	1479,211792	111,738602	155,522995	30922,695310000003	123,345169	47,476166	166,528091	317,980865	3,185575	181,68573	F11	SC3	Vi	1	SLAM-HSC	24h	P+ILs	TT21	F11_TT21	F11Vi24hSLAM-HSCTT21	SLAM-HSC	Red	0
export_F12 HSC SC3_CV1.csv	100896,0469	86824,26563	13113,2334	1344,9022220000002	70,854218	674,0443730000001	9886,453125	30,713449	469,19271900000007	49,150997	524,431641	5,736581	157,641037	F12	SC3	CV	1	SLAM-HSC	24h	P+ILs	TT21	F12_TT21	F12CV24hSLAM-HSCTT21	GMP	aqua	5
export_F12 HSC SC3_VC0.csv	128406,2656	87730,45313	7983,283691	1415,563721	90,080063	154,313477	34626,57031	111,96740700000001	49,205921000000004	2353,03418	431,881104	5,969106	208,319443	F12	SC3	VC	0	SLAM-HSC	24h	P+ILs	TT21	F12_TT21	F12VC24hSLAM-HSCTT21	SLAM-HSC	Red	0
export_F2 MPP SC2_CV0.csv	122335,5078	71974,98438	21465,68359	406,722687	64,44004100000001	382,60348500000003	14672,69824	123,625877	834,288818	763,4055179999999	542,266541	6,0091730000000005	40,773224	F2	SC2	CV	0	MPP	24h	P	TT21	F2_TT21	F2CV24hMPPTT21	SLAM-HSC	Red	0
export_F3 ST-HSC SC2_CF0.csv	121409,9141	70347,03125	26962,132810000003	352,38937400000003	187,40123	56,470870999999995	51,237858	87,45998399999999	57,334911	1064,453735	285,341187	4,341880000000001	13,492767	F3	SC2	CF	0	ST-HSC	24h	P	TT21	F3_TT21	F3CF24hST-HSCTT21	SLAM-HSC	Red	0
export_F3 ST-HSC SC2_VC1.csv	92478,76563	77032,72656	5686,851074	173,601501	85,325661	132,326904	20162,22656	80,136276	58,40715	97,376701	118,407173	5,698864	180,11326599999998	F3	SC2	VC	1	ST-HSC	24h	P	TT21	F3_TT21	F3VC24hST-HSCTT21	CD16/32- ckit-	Violet	9
export_F3 ST-HSC SC2_Vi3.csv	103966,3594	108289,6875	2,795816	5332,746094	413,37619	210799,7344	5449,839844	72803,07031	-2362,834961	518,031677	1805,144653	2,957752	191,97534199999998	F3	SC2	Vi	3	ST-HSC	24h	P	TT21	F3_TT21	F3Vi24hST-HSCTT21	SLAM-HSC	Red	0
export_F4 ST-HSC SC2_VC0.csv	120906,9766	87863,26563	15141,74902	366,526337	161,89123500000002	223,13932799999998	44718,12109	44,478569	117,42246999999999	208,06980900000002	246,032883	6,244219	55,679016000000004	F4	SC2	VC	0	ST-HSC	24h	P	TT21	F4_TT21	F4VC24hST-HSCTT21	SLAM-HSC	Red	0
export_F5 HSC SC2_CV0.csv	118435,6328	76152,54688	23553,49805	551,110413	127,717598	308,68807999999996	21352,36328	31,114357000000002	49,640934	166,09964	168,00087	6,152891	218,381836	F5	SC2	CV	0	SLAM-HSC	24h	P	TT21	F5_TT21	F5CV24hSLAM-HSCTT21	SLAM-HSC	Red	0
export_F6 HSC SC2_CF0.csv	129488,9922	82875,49219	32358,70898	2079,199463	183,155014	254,84545899999998	75,957977	81,068748	33,963055	1555,069458	219,111069	4,5188120000000005	210,716782	F6	SC2	CF	0	SLAM-HSC	24h	P	TT21	F6_TT21	F6CF24hSLAM-HSCTT21	SLAM-HSC	Red	0
export_F6 HSC SC2_CV0.csv	120624,4063	84502,55469	21584,82031	2338,353027	87,616295	141,353226	15184,16309	190,05365	7,813205	977,2333369999999	239,663605	6,021396	210,79185499999997	F6	SC2	CV	0	SLAM-HSC	24h	P	TT21	F6_TT21	F6CV24hSLAM-HSCTT21	SLAM-HSC	Red	0
export_F6 HSC SC2_Vi1.csv.1	83090,35156	54162,19922	1,5576450000000002	387,77398700000003	113,97345	151,176346	24023,24023	54,126152000000005	436,07785	68,623489	371,660706	3,23367	68,297318	F6	SC2	Vi	1	SLAM-HSC	24h	P	TT21	F6_TT21	F6Vi24hSLAM-HSCTT21	SLAM+ MEP	Royalblue	7
export_F6 HSC SC2_Vi1.csv.2	93110,83594	55197,92578	1,2917450000000001	454,184845	70,328506	128,982361	23641,80078	52,619797	281,89325	12,557958	193,86795	3,171273	173,645721	F6	SC2	Vi	1	SLAM-HSC	24h	P	TT21	F6_TT21	F6Vi24hSLAM-HSCTT21	SLAM+ MEP	Royalblue	7
export_F7 MPP SC3_CF0.csv	151603,25	86940,15625	19466,72656	68,445488	165,24388100000002	237,78292799999997	69,187096	132,205368	1173,315918	398,49215699999996	345,97912599999995	4,3340819999999995	151,634628	F7	SC3	CF	0	MPP	24h	P+ILs	TT21	F7_TT21	F7CF24hMPPTT21	ST-HSC	#deff19	2
export_F9 ST-HSC SC3_CV1.csv	116356,3516	85027,78906	14536,00195	128,884552	244,575027	162,810562	9269,079102	214,99874900000003	1585,877197	825,566772	251,26574700000003	5,748412	66,324913	F9	SC3	CV	1	ST-HSC	24h	P+ILs	TT21	F9_TT21	F9CV24hST-HSCTT21	ST-HSC	#deff19	2
export_F9 ST-HSC SC3_VC1.csv	128458,6953	80904,24219	3134,747559	371,150513	97,836975	94,13497199999999	12194,50586	172,387024	711,499084	146,62233	278,02786299999997	5,361543	2,44291	F9	SC3	VC	1	ST-HSC	24h	P+ILs	TT21	F9_TT21	F9VC24hST-HSCTT21	SLAM-HSC	Red	0
export_G1 MPP SC2_CF0.csv	143076,1875	108322,6875	28717,6582	120,150627	711,777161	481,88269	135,93129	180,301682	167,342697	2131,815918	618,734558	4,660872	99,576355	G1	SC2	CF	0	MPP	24h	P	TT21	G1_TT21	G1CF24hMPPTT21	MPP	Limegreen	3
export_G1 MPP SC2_CV0.csv	102086,7266	55778,19922	23011,8125	0,899343	830,308289	80,161934	13427,705080000002	53,443024	427,993286	481,061584	403,750275	6,003303	13,186091000000001	G1	SC2	CV	0	MPP	24h	P	TT21	G1_TT21	G1CV24hMPPTT21	MPP	Limegreen	3
export_G1 MPP SC2_VC0.csv	146630,2656	112653,0	9198,81543	219,787781	649,498108	196,7052	27034,378910000003	101,00500500000001	667,764709	321,189667	545,301636	5,93662	117,91832	G1	SC2	VC	0	MPP	24h	P	TT21	G1_TT21	G1VC24hMPPTT21	MPP	Limegreen	3
export_G1 MPP SC2_Vi1.csv.1	73976,64844	51621,34766	23,816668	15,306067	1539,469727	189,170975	20837,40625	144,591156	316,419342	464,452393	923,173645	4,0274849999999995	73,81559	G1	SC2	Vi	1	MPP	24h	P	TT21	G1_TT21	G1Vi24hMPPTT21	MPP	Limegreen	3
export_G1 MPP SC2_Vi1.csv.2	73690,26563	51022,35938	17,547493	53,673927	1225,3283689999998	208,433487	21772,84766	124,60128	417,11792	305,258453	751,436157	3,947162	118,26349599999999	G1	SC2	Vi	1	MPP	24h	P	TT21	G1_TT21	G1Vi24hMPPTT21	MPP	Limegreen	3
export_G10 ST-HSC SC3_CF1.csv	88241,86719	50372,35156	15061,21387	235,574234	47,509655	78,438599	42,563159999999996	43,631908	33,605121999999994	340,20257599999997	256,579926	4,106094000000001	12,085166000000001	G10	SC3	CF	1	ST-HSC	24h	P+ILs	TT21	G10_TT21	G10CF24hST-HSCTT21	ST-HSC	#deff19	2
export_G10 ST-HSC SC3_CV0.csv	135365,5781	119238,1172	16358,927730000001	63,98645	225,632156	390,914124	13705,519530000001	219,264694	2078,76709	137,92366	275,008667	5,904801	98,377022	G10	SC3	CV	0	ST-HSC	24h	P+ILs	TT21	G10_TT21	G10CV24hST-HSCTT21	ST-HSC	#deff19	2
export_G10 ST-HSC SC3_Vi1.csv	96717,66406	63866,828129999994	4,416641	138,327026	403,598541	178,77226299999998	23342,21094	91,30426	205,706512	383,365021	336,022064	3,544892	124,612366	G10	SC3	Vi	1	ST-HSC	24h	P+ILs	TT21	G10_TT21	G10Vi24hST-HSCTT21	ST-HSC	#deff19	2
export_G11 HSC SC3_CV0.csv	141803,9219	104395,3906	20175,10156	1479,4567869999998	184,40686000000002	219,345917	13655,4502	10,544456	57,392734999999995	4687,115234000001	277,409454	5,968067	35,559166	G11	SC3	CV	0	SLAM-HSC	24h	P+ILs	TT21	G11_TT21	G11CV24hSLAM-HSCTT21	SLAM-HSC	Red	0
export_G11 HSC SC3_VC1.csv	136569,7031	91205,47656	5191,719238000001	776,958374	99,50919300000001	460,91873200000003	19008,36328	169,12789899999999	430,592712	105,197617	480,261932	5,652792	88,16194200000001	G11	SC3	VC	1	SLAM-HSC	24h	P+ILs	TT21	G11_TT21	G11VC24hSLAM-HSCTT21	SLAM-HSC	Red	0
export_G11 HSC SC3_Vi0.csv	111044,6328	72665,42188	0,786204	803,3417969999999	107,713852	164,549942	45099,20703	38,912822999999996	39,901447	2605,962402	198,904541	3,217127	198,141022	G11	SC3	Vi	0	SLAM-HSC	24h	P+ILs	TT21	G11_TT21	G11Vi24hSLAM-HSCTT21	SLAM-HSC	Red	0
export_G12 HSC SC3_CV0.csv	84483,40625	47941,09375	16697,60352	990,4816890000001	74,762337	161,051819	11641,34375	52,798072999999995	41,554977	73,933586	186,54788200000002	5,860966	31,784729	G12	SC3	CV	0	SLAM-HSC	24h	P+ILs	TT21	G12_TT21	G12CV24hSLAM-HSCTT21	SLAM+ MEP	Royalblue	7
export_G12 HSC SC3_VC0.csv	73774,02344	37783,26953	17539,66016	272,017273	98,191124	237,372162	63521,453129999994	34,887199	33,844051	240,64816299999998	23,780807	6,3971540000000005	92,792023	G12	SC3	VC	0	SLAM-HSC	24h	P+ILs	TT21	G12_TT21	G12VC24hSLAM-HSCTT21	CD16/32- ckit-	Violet	9
export_G2 MPP SC2_CF0.csv	107509,1406	70196,19531	21608,51172	87,476685	574,7993769999999	338,344147	102,680038	69,02108	238,06263700000002	66,609596	629,490417	4,487378	67,014297	G2	SC2	CF	0	MPP	24h	P	TT21	G2_TT21	G2CF24hMPPTT21	MEP	Deepskyblue	6
export_G3 ST-HSC SC2_CV0.csv	113021,8203	71653,14063	23437,34375	206,858017	133,120407	71,845596	17052,18359	107,88576499999999	136,68251	214,9207	254,584122	6,082312	81,35652900000001	G3	SC2	CV	0	ST-HSC	24h	P	TT21	G3_TT21	G3CV24hST-HSCTT21	ST-HSC	#deff19	2
export_G3 ST-HSC SC2_VC0.csv	133381,2656	86010,51563	8149,186035	141,33990500000002	176,04216	107,221764	32991,59375	139,358459	259,23104900000004	139,666336	269,1362	5,9605690000000005	78,767235	G3	SC2	VC	0	ST-HSC	24h	P	TT21	G3_TT21	G3VC24hST-HSCTT21	ST-HSC	#deff19	2
export_G4 ST-HSC SC2_VC0.csv	144845,5313	82714,77344	9850,80957	253,763657	269,51995800000003	300,59423799999996	36468,76563	79,181587	403,409851	381,554352	393,208221	6,049576	199,381531	G4	SC2	VC	0	ST-HSC	24h	P	TT21	G4_TT21	G4VC24hST-HSCTT21	SLAM-HSC	Red	0
export_G5 HSC SC2_CF0.csv	112797,8203	60417,63672	30403,21875	656,5906980000001	102,015388	114,14583600000002	38,496399	-30,092468	29,564877000000003	1071,826416	183,531738	4,290964	77,69386300000001	G5	SC2	CF	0	SLAM-HSC	24h	P	TT21	G5_TT21	G5CF24hSLAM-HSCTT21	SLAM-HSC	Red	0
export_G7 MPP SC3_CF0.csv	109240,7266	83064,72656	18144,32813	168,978134	541,54126	926,108948	82,791779	235,427017	1488,474243	119,74290500000001	288,697693	4,367605999999999	145,82179299999999	G7	SC3	CF	0	MPP	24h	P+ILs	TT21	G7_TT21	G7CF24hMPPTT21	MPP	Limegreen	3
export_G7 MPP SC3_VC0.csv	105857,0703	63257,98047	7392,708008	157,011948	807,362915	256,041748	24913,61133	142,185959	928,656494	506,69213899999994	119,2603	5,8444080000000005	138,80621299999999	G7	SC3	VC	0	MPP	24h	P+ILs	TT21	G7_TT21	G7VC24hMPPTT21	MPP	Limegreen	3
export_G7 MPP SC3_Vi0.csv	110125,7734	58867,48047	6,416485	228,97995	699,602051	279,92971800000004	44957,49219	235,481079	816,355774	1155,9682619999999	166,14228799999998	3,860873	103,280182	G7	SC3	Vi	0	MPP	24h	P+ILs	TT21	G7_TT21	G7Vi24hMPPTT21	MPP	Limegreen	3
export_G8 MPP SC3_CV0.csv	120034,6563	79703,26563	16681,42773	25,512133	1118,649414	213,371979	13666,27051	251,426193	1179,139282	798,207458	220,299408	5,909916	101,956223	G8	SC3	CV	0	MPP	24h	P+ILs	TT21	G8_TT21	G8CV24hMPPTT21	MPP	Limegreen	3
export_G8 MPP SC3_VC0.csv	111032,8516	96148,03906	8231,544922	126,802696	409,505127	451,45639000000006	24499,19531	221,826752	1422,8029789999998	231,290604	338,90609700000005	5,872262	110,29531100000001	G8	SC3	VC	0	MPP	24h	P+ILs	TT21	G8_TT21	G8VC24hMPPTT21	ST-HSC	#deff19	2
export_G9 ST-HSC SC3_CF0.csv	147740,875	130251,5391	28900,82813	883,276917	215,61103799999998	223,22055099999997	100,956627	-45,040668	74,472832	3888,6376950000003	356,513123	4,571477	93,668114	G9	SC3	CF	0	ST-HSC	24h	P+ILs	TT21	G9_TT21	G9CF24hST-HSCTT21	SLAM-HSC	Red	0
export_G9 ST-HSC SC3_CV0.csv	174673,8125	121296,9688	18769,54297	646,190063	102,454269	137,01646399999998	12825,38281	211,29943799999998	79,282814	46,802715	311,624481	5,926632	73,479187	G9	SC3	CV	0	ST-HSC	24h	P+ILs	TT21	G9_TT21	G9CV24hST-HSCTT21	SLAM+ MEP	Royalblue	7
export_G9 ST-HSC SC3_Vi1.csv.1	108321,2266	64663,703129999994	3,869102	99,305779	330,448425	276,34668	27811,9668	102,715721	389,485535	1513,298096	388,999664	3,558049	50,399376000000004	G9	SC3	Vi	1	ST-HSC	24h	P+ILs	TT21	G9_TT21	G9Vi24hST-HSCTT21	ST-HSC	#deff19	2
export_G9 ST-HSC SC3_Vi1.csv.2	116219,3359	61280,07422	1,97028	303,630676	381,24163799999997	245,722488	30833,878910000003	-105,14878799999998	149,279053	3016,568604	243,315826	3,382485	141,659607	G9	SC3	Vi	1	ST-HSC	24h	P+ILs	TT21	G9_TT21	G9Vi24hST-HSCTT21	SLAM-HSC	Red	0
export_H10 ST-HSC SC3_CV1.csv.1	121746,6875	82304,53906	14521,04199	69,579399	157,955276	1758,42395	7794,104004000001	249,531296	1759,6036379999998	162,89889499999998	312,534393	5,694871	13,664817000000001	H10	SC3	CV	1	ST-HSC	24h	P+ILs	TT21	H10_TT21	H10CV24hST-HSCTT21	ST-HSC	#deff19	2
export_H10 ST-HSC SC3_CV1.csv.2	134157,1875	81683,9375	13969,91113	136,7565	130,62068200000002	1817,8063960000002	7528,51709	241,87812799999998	1929,089478	146,283386	279,18512000000004	5,6723419999999996	122,291992	H10	SC3	CV	1	ST-HSC	24h	P+ILs	TT21	H10_TT21	H10CV24hST-HSCTT21	ST-HSC	#deff19	2
export_H10 ST-HSC SC3_VC0.csv	133252,5469	103968,4844	15952,69043	610,869751	949,616516	669,272644	65462,71094	151,195908	1471,7695310000001	1524,160034	287,30899	6,377275	82,502167	H10	SC3	VC	0	ST-HSC	24h	P+ILs	TT21	H10_TT21	H10VC24hST-HSCTT21	SLAM+ Flt3+	seagreen	4
export_H10 ST-HSC SC3_Vi1.csv	144454,0625	99506,45313	2,1962740000000003	78,93055	106,96201299999998	280,581207	31563,43555	182,386292	1236,2775880000002	1940,043701	562,892517	3,4230120000000004	193,809631	H10	SC3	Vi	1	ST-HSC	24h	P+ILs	TT21	H10_TT21	H10Vi24hST-HSCTT21	ST-HSC	#deff19	2
export_H10 ST-HSC SC3_Vi2.csv	87932,17969	66157,39063	-3,7736629999999995	12006,000979999999	287,961609	207621,0	14275,83984	130189,3125	-4671,256348	13882,386719999999	4496,769043	0,0	64,764748	H10	SC3	Vi	2	ST-HSC	24h	P+ILs	TT21	H10_TT21	H10Vi24hST-HSCTT21	SLAM-HSC	Red	0
export_H11 HSC SC3_CF1.csv	156330,5625	78710,85938	15823,69336	938,164063	66,94253499999999	19,395763	74,456253	50,003094	97,44880699999999	1073,943726	342,007751	4,292993	71,943077	H11	SC3	CF	1	SLAM-HSC	24h	P+ILs	TT21	H11_TT21	H11CF24hSLAM-HSCTT21	SLAM-HSC	Red	0
export_H11 HSC SC3_CV0.csv	142059,75	118694,2656	35162,32813	456,092682	105,939095	141,355515	23198,64258	130,878784	457,481598	51,514472999999995	440,796722	6,301411	191,682785	H11	SC3	CV	0	SLAM-HSC	24h	P+ILs	TT21	H11_TT21	H11CV24hSLAM-HSCTT21	SLAM+ MEP	Royalblue	7
export_H11 HSC SC3_VC0.csv	97978,16406	65960,14063	9846,202148	957,86499	323,105896	327,12616	35333,19531	-202,02938799999998	44,096058	6846,814941	103,41655	6,039719	131,753189	H11	SC3	VC	0	SLAM-HSC	24h	P+ILs	TT21	H11_TT21	H11VC24hSLAM-HSCTT21	SLAM-HSC	Red	0
export_H12 HSC SC3_CF0.csv	120741,6797	103111,5781	31594,20703	1713,613647	145,5289	187,16745	76,934502	-61,431892000000005	42,276539	7326,317383	431,444	4,515391999999999	208,103928	H12	SC3	CF	0	SLAM-HSC	24h	P+ILs	TT21	H12_TT21	H12CF24hSLAM-HSCTT21	SLAM-HSC	Red	0
export_H12 HSC SC3_CV1.csv	94954,39063	53007,33203	13168,57617	953,3427730000001	87,791229	69,959236	8805,954102	86,875694	19,339128	284,82885699999997	359,116455	5,702332	219,34455899999998	H12	SC3	CV	1	SLAM-HSC	24h	P+ILs	TT21	H12_TT21	H12CV24hSLAM-HSCTT21	SLAM-HSC	Red	0
export_H12 HSC SC3_VC1.csv.1	119388,6953	81505,86719	5070,39502	800,282471	85,865593	77,56662800000001	16267,7002	121,642975	40,370018	15,785601000000002	174,210159	5,597716999999999	72,811165	H12	SC3	VC	1	SLAM-HSC	24h	P+ILs	TT21	H12_TT21	H12VC24hSLAM-HSCTT21	SLAM+ MEP	Royalblue	7
export_H12 HSC SC3_VC1.csv.2	110187,6172	69909,01563	5575,848145	837,809265	91,354416	-1,780715	17843,99414	157,947876	37,453606	3,5083370000000005	225,473694	5,655301000000001	201,909454	H12	SC3	VC	1	SLAM-HSC	24h	P+ILs	TT21	H12_TT21	H12VC24hSLAM-HSCTT21	SLAM+ MEP	Royalblue	7
export_H2 MPP SC2_CF0.csv	142927,5938	109853,0	27001,507810000003	239,870087	226,33854700000003	153,182831	109,92601	197,78381299999998	1473,137939	417,98111	634,351929	4,57674	7,773963	H2	SC2	CF	0	MPP	24h	P	TT21	H2_TT21	H2CF24hMPPTT21	ST-HSC	#deff19	2
export_H2 MPP SC2_VC0.csv	73826,58594	44233,77734	7494,714355	128,854675	1167,8945310000001	214,47650099999998	25734,28516	120,74523899999998	617,2189940000001	123,384514	256,605591	5,858569	8,868426	H2	SC2	VC	0	MPP	24h	P	TT21	H2_TT21	H2VC24hMPPTT21	MPP	Limegreen	3
export_H3 ST-HSC SC2_VC0.csv	100338,0234	86189,67188	9113,607422	4,502871	594,729919	284,639801	31919,85938	104,44789899999999	118,884125	1045,355835	434,2005	5,984776	171,518555	H3	SC2	VC	0	ST-HSC	24h	P	TT21	H3_TT21	H3VC24hST-HSCTT21	MPP	Limegreen	3
export_H3 ST-HSC SC2_Vi2.csv	120612,5	68800,28125	-1,6491770000000001	6349,842772999999	303,175751	207549,0781	11996,33301	129881,6484	-4576,944336	16053,888669999998	4426,447754	0,0	5,319661	H3	SC2	Vi	2	ST-HSC	24h	P	TT21	H3_TT21	H3Vi24hST-HSCTT21	SLAM-HSC	Red	0
export_H4 ST-HSC SC2_CF0.csv	125157,3984	96795,00781	36784,91797	56,836353	170,97171	45,7234	75,275421	40,530762	100,44094100000001	933,415527	397,56131	4,55541	93,1175	H4	SC2	CF	0	ST-HSC	24h	P	TT21	H4_TT21	H4CF24hST-HSCTT21	ST-HSC	#deff19	2
export_H4 ST-HSC SC2_CV0.csv	97415,44531	66532,60938	22786,12695	259,197296	141,664124	55,850235	14714,761719999999	86,161568	60,136837	366,03283700000003	389,289398	6,028385	190,07962	H4	SC2	CV	0	ST-HSC	24h	P	TT21	H4_TT21	H4CV24hST-HSCTT21	SLAM-HSC	Red	0
export_H4 ST-HSC SC2_VC0.csv	112621,4922	85752,60156	9757,589844	268,535126	162,97258	84,04956800000001	32296,058589999997	157,122498	53,316017	1029,361328	167,946854	6,009341	133,512482	H4	SC2	VC	0	ST-HSC	24h	P	TT21	H4_TT21	H4VC24hST-HSCTT21	SLAM-HSC	Red	0
export_H5 HSC SC2_VC1.csv	113459,1484	53227,62109	4472,833496	968,7562869999999	56,636829000000006	151,909744	17500,36914	107,06938899999999	55,715714	1,034448	160,597763	5,581639	34,946621	H5	SC2	VC	1	SLAM-HSC	24h	P	TT21	H5_TT21	H5VC24hSLAM-HSCTT21	SLAM+ MEP	Royalblue	7
export_H6 HSC SC2_Vi1.csv	110049,5859	87860,5	10,364473	5704,272949	303,255157	295,866608	27322,554689999997	337,139313	2,449252	3102,619141	276,34375	3,8551949999999997	95,86500500000001	H6	SC2	Vi	1	SLAM-HSC	24h	P	TT21	H6_TT21	H6Vi24hSLAM-HSCTT21	SLAM-HSC	Red	0
export_H8 MPP SC3_CV0.csv	119454,2813	79024,48438	16748,58984	223,414108	2412,949219	161,79068	13076,29688	220,734787	934,119934	437,683624	373,764435	5,897598	97,328941	H8	SC3	CV	0	MPP	24h	P+ILs	TT21	H8_TT21	H8CV24hMPPTT21	MPP	Limegreen	3
export_H8 MPP SC3_Vi1.csv	75431,54688	60847,84375	-4,723952	13516,40332	172,42271399999998	207690,2031	14240,34961	129972,5313	-4689,543945	14937,09473	3949,821289	0,0	130,386826	H8	SC3	Vi	1	MPP	24h	P+ILs	TT21	H8_TT21	H8Vi24hMPPTT21	SLAM-HSC	Red	0
export_H8 MPP SC3_Vi2.csv	75431,54688	60847,84375	-4,723952	13516,40332	172,42271399999998	207690,2031	14240,34961	129972,5313	-4689,543945	14937,09473	3949,821289	0,0	130,386826	H8	SC3	Vi	2	MPP	24h	P+ILs	TT21	H8_TT21	H8Vi24hMPPTT21	SLAM-HSC	Red	0
export_H9 ST-HSC SC3_CF0.csv	101291,0313	66171,64844	51599,69922	97,222916	418,52014199999996	383,22226	64,564011	143,885147	1278,6567380000001	228,04991099999998	303,275909	4,612201	96,551552	H9	SC3	CF	0	ST-HSC	24h	P+ILs	TT21	H9_TT21	H9CF24hST-HSCTT21	ST-HSC	#deff19	2
export_H9 ST-HSC SC3_VC0.csv	122630,1953	93023,76563	9159,007813	40,382275	276,10412599999995	276,49172999999996	34234,87109	111,130875	261,566437	906,0944820000001	317,563873	6,007803	64,506416	H9	SC3	VC	0	ST-HSC	24h	P+ILs	TT21	H9_TT21	H9VC24hST-HSCTT21	ST-HSC	#deff19	2
export_H9 ST-HSC SC3_Vi0.csv	109932,4922	98522,75	1,339728	99,629623	898,199463	208,68916299999998	49558,25	149,226791	1125,794189	1721,0643309999998	494,72937	3,409763	109,33674599999999	H9	SC3	Vi	0	ST-HSC	24h	P+ILs	TT21	H9_TT21	H9Vi24hST-HSCTT21	MPP	Limegreen	3
export_A1 MPP SC2_CV0.csv	111946,3359	98385,78906	16919,95313	144,271576	1236,794434	440,497772	12334,60742	83,347092	229,611328	243,58924900000002	926,8854369999999	5,882792	141,60110500000002	A1	SC2	CV	0	MPP	48h	P	TT21	A1_TT21	A1CV48hMPPTT21	MPP	Limegreen	3
export_A1 MPP SC2_Vi2.csv.1	127866,4922	79607,96094	1,9185159999999999	50,852715	158,831848	1117,990967	6766,248047	310,956268	885,8425289999999	-26,689671999999998	647,5181269999999	2,9085520000000002	141,014526	A1	SC2	Vi	2	MPP	48h	P	TT21	A1_TT21	A1Vi48hMPPTT21	GMP	aqua	5
export_A1 MPP SC2_Vi2.csv.2	113016,4688	110959,7422	2,251347	71,885483	495,782288	1848,577759	7573,933594	314,32165499999996	903,720337	-19,135757	553,404358	2,992309	147,181793	A1	SC2	Vi	2	MPP	48h	P	TT21	A1_TT21	A1Vi48hMPPTT21	GMP	aqua	5
export_A10 ST-HSC SC3_CF2.csv.1	166534,2188	119163,5938	6187,597168	149,2229	138,925278	226,235947	92,78854399999999	286,317291	2811,103027	279,32379199999997	577,778442	4,072239	26,951614000000003	A10	SC3	CF	2	ST-HSC	48h	P+ILs	TT21	A10_TT21	A10CF48hST-HSCTT21	ST-HSC	#deff19	2
export_A10 ST-HSC SC3_CF2.csv.2	141289,9063	112728,5703	5804,88623	55,499954	94,23207099999999	315,81402599999996	112,616547	358,20306400000004	3506,4338380000004	325,720947	505,291229	4,112106	191,23085	A10	SC3	CF	2	ST-HSC	48h	P+ILs	TT21	A10_TT21	A10CF48hST-HSCTT21	ST-HSC	#deff19	2
export_A10 ST-HSC SC3_CF2.csv.3	140537,8281	83065,16406	5571,730957	155,419647	147,633102	239,434555	114,225792	341,590515	3573,936768	136,052902	607,334412	4,103873999999999	203,145477	A10	SC3	CF	2	ST-HSC	48h	P+ILs	TT21	A10_TT21	A10CF48hST-HSCTT21	ST-HSC	#deff19	2
export_A11 HSC SC3_CV2.csv.1	102482,5547	74650,82813	5568,516602000001	156,99481200000002	98,541504	76,13565799999999	4796,654785	96,856148	330,5271	201,282822	527,391113	5,251454	89,278717	A11	SC3	CV	2	SLAM-HSC	48h	P+ILs	TT21	A11_TT21	A11CV48hSLAM-HSCTT21	ST-HSC	#deff19	2
export_A11 HSC SC3_CV2.csv.2	124249,0859	106633,8047	5990,547852000001	225,558289	182,250809	120,18445600000001	5061,407227000001	118,753983	392,69680800000003	82,83287800000001	440,67022699999995	5,290388	125,64872700000001	A11	SC3	CV	2	SLAM-HSC	48h	P+ILs	TT21	A11_TT21	A11CV48hSLAM-HSCTT21	SLAM-HSC	Red	0
export_A11 HSC SC3_CV2.csv.3	119544,9844	58332,13281	5584,555664	264,846283	90,81295	125,33933999999999	4923,717285	27,680037	239,54361	672,742004	408,021698	5,260366	138,824585	A11	SC3	CV	2	SLAM-HSC	48h	P+ILs	TT21	A11_TT21	A11CV48hSLAM-HSCTT21	SLAM-HSC	Red	0
export_A11 HSC SC3_CV2.csv.4	93918,30469	66042,85156	5327,625	332,53231800000003	142,937119	111,932381	4675,401855	70,619072	196,926788	670,1757809999999	334,901581	5,230011	199,77002	A11	SC3	CV	2	SLAM-HSC	48h	P+ILs	TT21	A11_TT21	A11CV48hSLAM-HSCTT21	SLAM-HSC	Red	0
export_A11 HSC SC3_VC3.csv.1	99062,44531	58765,38672	959,6431880000001	556,1026	117,266205	123,997887	3040,0234379999997	222,550171	1280,76416	55,790896999999994	345,343964	4,571436	8,78594	A11	SC3	VC	3	SLAM-HSC	48h	P+ILs	TT21	A11_TT21	A11VC48hSLAM-HSCTT21	SLAM+ MEP	Royalblue	7
export_A11 HSC SC3_VC3.csv.2	131801,7969	76438,21875	1087,4213869999999	1599,3657230000001	87,716499	219,305923	3636,766113	352,5112	2543,584229	1,4943440000000001	370,603333	4,664864	25,516396	A11	SC3	VC	3	SLAM-HSC	48h	P+ILs	TT21	A11_TT21	A11VC48hSLAM-HSCTT21	SLAM+ MEP	Royalblue	7
export_A11 HSC SC3_VC3.csv.3	110229,6328	71415,625	960,2860109999999	257,152985	149,85498	123,597771	3048,971191	333,004578	2219,416748	21,756982999999998	283,927307	4,572544000000001	118,86975100000001	A11	SC3	VC	3	SLAM-HSC	48h	P+ILs	TT21	A11_TT21	A11VC48hSLAM-HSCTT21	SLAM+ MEP	Royalblue	7
export_A11 HSC SC3_VC3.csv.4	115994,0547	63410,58594	957,6745	316,776978	133,247513	151,761292	3134,626953	283,827698	1820,0095210000002	52,714916	246,811142	4,580216	133,777084	A11	SC3	VC	3	SLAM-HSC	48h	P+ILs	TT21	A11_TT21	A11VC48hSLAM-HSCTT21	SLAM+ MEP	Royalblue	7
export_A11 HSC SC3_VC3.csv.5	93019,25781	52443,75	900,1655880000001	370,80602999999996	111,043678	154,630722	2921,987061	167,627029	1253,003296	20,079609	231,944046	4,539626	203,191452	A11	SC3	VC	3	SLAM-HSC	48h	P+ILs	TT21	A11_TT21	A11VC48hSLAM-HSCTT21	SLAM+ MEP	Royalblue	7
export_A11 HSC SC3_VC3.csv.6	135340,1563	62615,96094	1144,4804689999999	1213,799683	124,03611000000001	130,46254	3663,924561	271,222168	1884,553955	-11,850712	264,746887	4,682854	203,789581	A11	SC3	VC	3	SLAM-HSC	48h	P+ILs	TT21	A11_TT21	A11VC48hSLAM-HSCTT21	SLAM+ MEP	Royalblue	7
export_A11 HSC SC3_VC3.csv.7	133892,625	73754,0625	1012,1392210000001	292,11389199999996	100,61953000000001	137,296967	3215,093018	307,662689	2137,894287	25,804235000000002	280,496155	4,604986	210,39489700000001	A11	SC3	VC	3	SLAM-HSC	48h	P+ILs	TT21	A11_TT21	A11VC48hSLAM-HSCTT21	SLAM+ MEP	Royalblue	7
export_A11 HSC SC3_Vi1.csv	101953,0234	46360,01172	9,647542	11387,58203	242,705078	207630,9063	18954,18359	126358,2578	-4572,910156	32535,68555	6888,418456999999	3,720882	186,080276	A11	SC3	Vi	1	SLAM-HSC	48h	P+ILs	TT21	A11_TT21	A11Vi48hSLAM-HSCTT21	SLAM-HSC	Red	0
export_A12 HSC SC3_Vi3.csv.1	118929,2031	76435,09375	1,636743	386,139313	112,525902	122,032845	5558,021484000001	61,052958999999994	121,36244199999999	47,143059	96,10321	2,799366	87,250977	A12	SC3	Vi	3	SLAM-HSC	48h	P+ILs	TT21	A12_TT21	A12Vi48hSLAM-HSCTT21	CD16/32- ckit-	Violet	9
export_A12 HSC SC3_Vi3.csv.2	169262,1719	83523,32813	1,7238930000000001	2569,914795	84,34536700000001	170,98451200000002	5397,851563	229,861267	82,224724	104,859596	119,50975	2,806317	205,74491899999998	A12	SC3	Vi	3	SLAM-HSC	48h	P+ILs	TT21	A12_TT21	A12Vi48hSLAM-HSCTT21	SLAM-HSC	Red	0
export_A12 HSC SC3_Vi3.csv.3	103120,0	62975,48828	1,161663	558,555054	95,798164	142,41951	5834,588867	61,348064	112,66433700000002	67,47979699999999	482,874847	2,70899	212,091858	A12	SC3	Vi	3	SLAM-HSC	48h	P+ILs	TT21	A12_TT21	A12Vi48hSLAM-HSCTT21	SLAM+ MEP	Royalblue	7
export_A12 HSC SC3_Vi3.csv.4	138709,375	78797,69531	1,036797	668,043274	88,190742	92,164116	5657,356445	154,53311200000002	99,12796800000001	134,021088	210,447159	2,664596	212,495331	A12	SC3	Vi	3	SLAM-HSC	48h	P+ILs	TT21	A12_TT21	A12Vi48hSLAM-HSCTT21	SLAM-HSC	Red	0
export_A2 MPP SC2_CV1.csv.1	148225,5781	67723,875	9389,40625	70,74192	303,053986	1422,503296	8034,222656	364,291321	1309,547852	-10,272559	764,939758	5,570292	83,736305	A2	SC2	CV	1	MPP	48h	P	TT21	A2_TT21	A2CV48hMPPTT21	GMP	aqua	5
export_A2 MPP SC2_CV1.csv.2	99789,41406	62073,546879999994	8886,241211	50,053776	150,611221	1198,467041	7204,369629000001	47,873013	918,882141	36,089748	558,4334719999999	5,519897	203,802979	A2	SC2	CV	1	MPP	48h	P	TT21	A2_TT21	A2CV48hMPPTT21	GMP	aqua	5
export_A2 MPP SC2_Vi1.csv	135564,3281	65618,38281	12,586846000000001	-15,348153	1257,408691	549,878479	18903,41992	174,698608	1057,799072	339,027039	783,314148	3,801729	41,178089	A2	SC2	Vi	1	MPP	48h	P	TT21	A2_TT21	A2Vi48hMPPTT21	MPP	Limegreen	3
export_A3 ST-HSC SC2_CF2.csv	110796,875	106303,9453	5269,307617	85,134087	155,117554	222,508896	74,832008	195,853012	1287,789429	3,313007	607,253418	3,956857	152,61621100000002	A3	SC2	CF	2	ST-HSC	48h	P	TT21	A3_TT21	A3CF48hST-HSCTT21	MEP	Deepskyblue	6
export_A3 ST-HSC SC2_CV2.csv.1	91513,44531	48402,35547	2847,7504879999997	82,977272	85,143463	680,258301	2555,078125	165,869995	1019,501343	41,144886	370,199554	4,8521	31,355520000000002	A3	SC2	CV	2	ST-HSC	48h	P	TT21	A3_TT21	A3CV48hST-HSCTT21	GMP	aqua	5
export_A3 ST-HSC SC2_CV2.csv.2	81755,57031	64031,43359	2983,506836	82,038391	108,651169	594,467041	2582,021729	274,048065	1467,2753910000001	58,610825	430,087738	4,869623000000001	85,153389	A3	SC2	CV	2	ST-HSC	48h	P	TT21	A3_TT21	A3CV48hST-HSCTT21	GMP	aqua	5
export_A3 ST-HSC SC2_CV2.csv.3	103376,7422	56202,390629999994	2959,648193	67,466499	107,26545	1101,678101	2718,479004	101,16439100000001	961,0794070000001	48,268406	436,041809	4,882973000000001	200,153076	A3	SC2	CV	2	ST-HSC	48h	P	TT21	A3_TT21	A3CV48hST-HSCTT21	GMP	aqua	5
export_A3 ST-HSC SC2_VC1.csv.1	103837,4141	73323,64844	2712,8208010000003	68,175606	146,276627	738,0291139999999	11237,21387	202,965668	426,83862300000004	-27,536177000000002	747,290771	5,292044000000001	44,19038	A3	SC2	VC	1	ST-HSC	48h	P	TT21	A3_TT21	A3VC48hST-HSCTT21	GMP	aqua	5
export_A3 ST-HSC SC2_VC1.csv.2	112923,0547	62239,23047	3060,199951	73,1912	86,310242	1030,435791	13104,01465	18,835714000000003	563,624634	27,043549	609,497131	5,3762419999999995	211,45249900000002	A3	SC2	VC	1	ST-HSC	48h	P	TT21	A3_TT21	A3VC48hST-HSCTT21	GMP	aqua	5
export_A3 ST-HSC SC2_Vi3.csv.1	82766,84375	53373,97656	0,430396	50,681988	81,39115100000001	213,15892000000002	4004,513428	37,694893	427,00463899999994	37,030689	355,03182999999996	2,288493	6,318047	A3	SC2	Vi	3	ST-HSC	48h	P	TT21	A3_TT21	A3Vi48hST-HSCTT21	MEP	Deepskyblue	6
export_A3 ST-HSC SC2_Vi3.csv.2	102771,8125	64533,83594	1,419257	79,028488	70,03067	194,360184	4804,228515999999	174,198654	682,809021	-4,576494	924,544922	2,710824	20,408075	A3	SC2	Vi	3	ST-HSC	48h	P	TT21	A3_TT21	A3Vi48hST-HSCTT21	MEP	Deepskyblue	6
export_A3 ST-HSC SC2_Vi3.csv.3	94375,80469	48040,21484	1,496393	51,745808000000004	67,752319	321,908173	3958,053711	148,368484	497,89981100000006	11,049767	597,560974	2,66758	32,468456	A3	SC2	Vi	3	ST-HSC	48h	P	TT21	A3_TT21	A3Vi48hST-HSCTT21	GMP	aqua	5
export_A3 ST-HSC SC2_Vi3.csv.4	91240,26563	46389,70703	1,488513	96,621941	66,785652	255,17411800000002	4106,819336	153,788422	385,054901	-3,843014	629,383362	2,677289	104,809814	A3	SC2	Vi	3	ST-HSC	48h	P	TT21	A3_TT21	A3Vi48hST-HSCTT21	MEP	Deepskyblue	6
export_A3 ST-HSC SC2_Vi3.csv.5	94936,42188	63135,74219	1,9903099999999998	141,032379	110,51094099999999	225,420563	3766,4406740000004	166,628983	678,618835	-1,140092	487,890686	2,739934	161,354065	A3	SC2	Vi	3	ST-HSC	48h	P	TT21	A3_TT21	A3Vi48hST-HSCTT21	MEP	Deepskyblue	6
export_A4 ST-HSC SC2_CF2.csv	134140,5938	81154,14844	6837,61084	94,75853000000001	130,716293	296,848785	88,142403	226,49497999999997	1395,028442	-6,706439	558,071106	4,08714	30,226972999999997	A4	SC2	CF	2	ST-HSC	48h	P	TT21	A4_TT21	A4CF48hST-HSCTT21	MEP	Deepskyblue	6
export_A4 ST-HSC SC2_VC2.csv.1	80847,84375	49518,74609	1230,994385	49,209446	164,120499	194,21254	5257,284668	92,61084	456,721375	8,578894	426,06787099999997	4,816117	2,445045	A4	SC2	VC	2	ST-HSC	48h	P	TT21	A4_TT21	A4VC48hST-HSCTT21	MEP	Deepskyblue	6
export_A4 ST-HSC SC2_VC2.csv.2	96783,17969	52634,00781	1221,5466310000002	87,17306500000001	76,864784	245,69792200000003	5808,604004	118,24722299999999	524,9851679999999	44,164055	390,798157	4,8443760000000005	75,395088	A4	SC2	VC	2	ST-HSC	48h	P	TT21	A4_TT21	A4VC48hST-HSCTT21	MEP	Deepskyblue	6
export_A4 ST-HSC SC2_VC2.csv.3	77730,71094	55774,078129999994	1198,773193	105,786018	110,48744199999999	103,09375	5368,839844	102,59436	378,710693	20,70233	412,395233	4,81442	124,082237	A4	SC2	VC	2	ST-HSC	48h	P	TT21	A4_TT21	A4VC48hST-HSCTT21	MEP	Deepskyblue	6
export_A5 HSC SC2_CV2.csv.1	94239,48438	79590,60156	3848,1279299999997	343,845886	74,861359	102,443924	3016,148682	110,524849	48,063377	647,84021	241,514053	4,995499	78,801468	A5	SC2	CV	2	SLAM-HSC	48h	P	TT21	A5_TT21	A5CV48hSLAM-HSCTT21	SLAM-HSC	Red	0
export_A5 HSC SC2_CV2.csv.2	104678,7266	47604,19531	3727,8889159999994	577,52771	121,077072	91,346085	3067,481445	-44,206715	69,217667	958,4331050000001	336,118042	4,990933	151,98533600000002	A5	SC2	CV	2	SLAM-HSC	48h	P	TT21	A5_TT21	A5CV48hSLAM-HSCTT21	SLAM-HSC	Red	0
export_A5 HSC SC2_VC2.csv.1	89789,13281	50428,10938	1451,154297	270,21826200000004	101,871849	67,280182	5698,76709	98,501434	141,05938700000002	126,23226899999999	251,796341	4,891407	62,20855699999999	A5	SC2	VC	2	SLAM-HSC	48h	P	TT21	A5_TT21	A5VC48hSLAM-HSCTT21	SLAM-HSC	Red	0
export_A5 HSC SC2_VC2.csv.2	102919,625	54134,5	1411,534546	309,45840499999997	80,080208	117,718414	5877,791992	44,068783	68,674828	393,674683	460,987335	4,892405	134,94046	A5	SC2	VC	2	SLAM-HSC	48h	P	TT21	A5_TT21	A5VC48hSLAM-HSCTT21	SLAM-HSC	Red	0
export_A5 HSC SC2_VC2.csv.3	99981,97656	44022,16797	1289,243042	242,742203	90,122635	106,81156200000001	5282,012207	82,314987	204,316879	124,133499	286,145935	4,8317559999999995	198,743393	A5	SC2	VC	2	SLAM-HSC	48h	P	TT21	A5_TT21	A5VC48hSLAM-HSCTT21	SLAM-HSC	Red	0
export_A5 HSC SC2_VC2.csv.4	91318,01563	42281,95703	1280,793091	324,09301800000003	69,75914	214,15165699999997	5118,172852000001	48,137806	58,549576	376,754639	450,237579	4,82006	212,35031099999998	A5	SC2	VC	2	SLAM-HSC	48h	P	TT21	A5_TT21	A5VC48hSLAM-HSCTT21	SLAM-HSC	Red	0
export_A5 HSC SC2_Vi1.csv.1	144041,9063	89765,45313	6,087782	1204,740967	73,067825	284,41393999999997	15985,393559999999	148,968704	165,00096100000002	-18,147033999999998	204,696915	3,5271779999999997	102,221008	A5	SC2	Vi	1	SLAM-HSC	48h	P	TT21	A5_TT21	A5Vi48hSLAM-HSCTT21	SLAM+ MEP	Royalblue	7
export_A5 HSC SC2_Vi1.csv.2	154511,7344	144632,4688	1,70993	612,404541	90,205467	303,836273	14927,03711	72,61284599999999	222,24942000000001	6,584116000000001	388,61663799999997	3,116186	158,007095	A5	SC2	Vi	1	SLAM-HSC	48h	P	TT21	A5_TT21	A5Vi48hSLAM-HSCTT21	GMP	aqua	5
export_A6 HSC SC2_CF2.csv	126222,2266	78260,5	7059,117676000001	342,733093	123,841187	121,07563799999998	93,731049	205,26796000000002	57,031418	56,525429	580,371582	4,11581	166,139023	A6	SC2	CF	2	SLAM-HSC	48h	P	TT21	A6_TT21	A6CF48hSLAM-HSCTT21	SLAM+ MEP	Royalblue	7
export_A6 HSC SC2_CF3.csv.1	91939,83594	49641,29297	3225,439941	317,46923799999996	59,930454000000005	111,65646399999999	56,400051	125,86801100000001	437,655579	52,605858	507,64575199999996	3,719289	1,43739	A6	SC2	CF	3	SLAM-HSC	48h	P	TT21	A6_TT21	A6CF48hSLAM-HSCTT21	SLAM+ MEP	Royalblue	7
export_A6 HSC SC2_CF3.csv.2	86265,72656	49816,70313	3548,773682	275,127472	80,721329	117,54173300000001	21,069828	66,82058	58,508506999999994	91,01065799999999	417,020416	3,446254	7,793152	A6	SC2	CF	3	SLAM-HSC	48h	P	TT21	A6_TT21	A6CF48hSLAM-HSCTT21	SLAM-HSC	Red	0
export_A6 HSC SC2_CF3.csv.3	107051,6953	46367,25781	3783,178223	273,887695	67,66387900000001	210,71304300000003	36,258106	41,583488	78,546562	98,104965	398,874573	3,632593	23,609410999999998	A6	SC2	CF	3	SLAM-HSC	48h	P	TT21	A6_TT21	A6CF48hSLAM-HSCTT21	SLAM-HSC	Red	0
export_A6 HSC SC2_CF3.csv.4	106447,8203	56558,61719	3704,2128909999997	524,734009	79,310677	181,42659	53,467209	79,858582	323,71759	85,88633	544,370544	3,745392	166,487823	A6	SC2	CF	3	SLAM-HSC	48h	P	TT21	A6_TT21	A6CF48hSLAM-HSCTT21	SLAM-HSC	Red	0
export_A6 HSC SC2_CF3.csv.5	121698,7656	77303,625	4007,58667	271,417694	110,12812	174,785248	48,121162	173,46366899999998	530,170471	78,680328	517,429199	3,737214	202,328812	A6	SC2	CF	3	SLAM-HSC	48h	P	TT21	A6_TT21	A6CF48hSLAM-HSCTT21	SLAM+ MEP	Royalblue	7
export_A6 HSC SC2_CV2.csv.1	102005,7813	66734,02344	4198,459473	905,236084	44,842712	114,76078799999999	3793,9277340000003	30,576832	40,861691	42,843769	633,503357	5,09271	186,263855	A6	SC2	CV	2	SLAM-HSC	48h	P	TT21	A6_TT21	A6CV48hSLAM-HSCTT21	SLAM+ MEP	Royalblue	7
export_A6 HSC SC2_CV2.csv.2	142079,25	72385,02344	4840,787109000001	635,008667	63,050613	88,054298	4086,247803	113,587471	79,517639	-21,387848	218,71582	5,159221	211,415573	A6	SC2	CV	2	SLAM-HSC	48h	P	TT21	A6_TT21	A6CV48hSLAM-HSCTT21	SLAM+ MEP	Royalblue	7
export_A6 HSC SC2_Vi1.csv	142481,2188	64335,74219	0,964635	452,253693	106,547859	211,845062	19650,06641	213,030396	831,868958	-14,783185000000001	272,544312	3,02481	51,831169	A6	SC2	Vi	1	SLAM-HSC	48h	P	TT21	A6_TT21	A6Vi48hSLAM-HSCTT21	SLAM+ MEP	Royalblue	7
export_A7 MPP SC3_VC2.csv.1	162119,1563	93401,28906	2167,253418	474,905334	1191,5198970000001	1196,483765	7510,555664	292,137268	2020,4635010000002	2794,704102	482,23001100000005	5,099359	3,935662	A7	SC3	VC	2	MPP	48h	P+ILs	TT21	A7_TT21	A7VC48hMPPTT21	SLAM+ Flt3+	seagreen	4
export_A7 MPP SC3_VC2.csv.2	152544,4844	113080,8516	2190,466797	816,5604860000001	1326,1401369999999	310,389648	7427,868164	387,126831	2683,089355	3027,893311	393,78225699999996	5,09923	25,389248000000002	A7	SC3	VC	2	MPP	48h	P+ILs	TT21	A7_TT21	A7VC48hMPPTT21	SLAM+ Flt3+	seagreen	4
export_A7 MPP SC3_VC2.csv.3	141278,6406	102470,1172	1800,438721	544,364929	1483,38208	428,432159	6372,12793	192,43403600000002	1739,952881	2779,614014	377,624084	4,991935	65,272842	A7	SC3	VC	2	MPP	48h	P+ILs	TT21	A7_TT21	A7VC48hMPPTT21	SLAM+ Flt3+	seagreen	4
export_A7 MPP SC3_Vi3.csv.1	137058,375	97816,42188	5,357779	82,64433299999999	537,025635	10246,674809999999	4593,799316	526,582092	2284,005615	261,269745	305,618134	3,1050169999999997	26,25634	A7	SC3	Vi	3	MPP	48h	P+ILs	TT21	A7_TT21	A7Vi48hMPPTT21	MPP	Limegreen	3
export_A7 MPP SC3_Vi3.csv.2	165410,5625	106884,8359	1,0126870000000001	151,017868	338,61465499999997	8564,399414	4695,14209	382,512115	2038,60083	267,380981	258,894073	2,600119	56,437077	A7	SC3	Vi	3	MPP	48h	P+ILs	TT21	A7_TT21	A7Vi48hMPPTT21	MPP	Limegreen	3
export_A7 MPP SC3_Vi3.csv.3	117212,1094	108893,5156	0,419375	566,083191	318,542755	7442,268555	4927,975098	149,367142	1394,4838869999999	351,076752	219,315704	2,34425	93,944992	A7	SC3	Vi	3	MPP	48h	P+ILs	TT21	A7_TT21	A7Vi48hMPPTT21	SLAM+ Flt3+	seagreen	4
export_A7 MPP SC3_Vi3.csv.4	100900,3984	76296,80469	8,083521000000001	114,475578	268,217438	3349,074951	4512,681640999999	313,016815	1306,242676	515,122925	127,21608700000002	3,2258459999999998	126,576691	A7	SC3	Vi	3	MPP	48h	P+ILs	TT21	A7_TT21	A7Vi48hMPPTT21	MPP	Limegreen	3
export_A7 MPP SC3_Vi3.csv.5	108898,2266	84091,28906	4,798622	174,544159	369,509277	5869,271484000001	4376,33252	473,773315	2791,336914	380,99804700000004	155,34259	3,056276	176,793137	A7	SC3	Vi	3	MPP	48h	P+ILs	TT21	A7_TT21	A7Vi48hMPPTT21	MPP	Limegreen	3
export_A8 MPP SC3_CF4.csv.1	97319,70313	106124,6406	1393,4750980000001	225,75448599999999	136,589493	16811,32813	129,219482	216,93760699999999	1199,5466310000002	-81,42795600000001	263,59042400000004	3,7161480000000005	32,435966	A8	SC3	CF	4	MPP	48h	P+ILs	TT21	A8_TT21	A8CF48hMPPTT21	GMP	aqua	5
export_A8 MPP SC3_CF4.csv.2	100467,2734	104471,8828	1479,6719970000001	82,765015	146,79724099999999	15322,42969	113,27851100000001	-114,466232	1179,297241	-7,214249000000001	274,527679	3,694147	209,352661	A8	SC3	CF	4	MPP	48h	P+ILs	TT21	A8_TT21	A8CF48hMPPTT21	GMP	aqua	5
export_A8 MPP SC3_CV4.csv	113763,7891	82995,32813	942,3368529999999	118,847183	158,120117	15011,986330000002	716,770691	1342,848877	1557,794922	-100,36676	277,153656	4,12214	88,874344	A8	SC3	CV	4	MPP	48h	P+ILs	TT21	A8_TT21	A8CV48hMPPTT21	GMP	aqua	5
export_A8 MPP SC3_Vi2.csv.1	112659,0938	74802,53125	0,937069	-43,054028	212,85313399999998	301,00006099999996	9953,588867	218,38264500000002	1557,13855	4900,68457	405,94986	2,807038	107,710373	A8	SC3	Vi	2	MPP	48h	P+ILs	TT21	A8_TT21	A8Vi48hMPPTT21	ST-HSC	#deff19	2
export_A8 MPP SC3_Vi2.csv.2	127709,8203	82309,53125	1,723877	80,05561800000001	164,356491	288,440338	9225,927734	75,802986	1437,772461	4946,453613000001	169,907837	2,9709209999999997	114,32035800000001	A8	SC3	Vi	2	MPP	48h	P+ILs	TT21	A8_TT21	A8Vi48hMPPTT21	ST-HSC	#deff19	2
export_A8 MPP SC3_Vi2.csv.3	134506,7813	80985,24219	1,6028790000000002	313,949921	239,931076	319,670898	10697,9541	140,226212	1681,829834	4296,446289	152,711624	2,9940330000000004	204,306244	A8	SC3	Vi	2	MPP	48h	P+ILs	TT21	A8_TT21	A8Vi48hMPPTT21	SLAM-HSC	Red	0
export_A9 ST-HSC SC3_CF3.csv.1	96955,33594	78644,19531	1987,466064	279,489777	249,095383	2592,184082	83,735649	237,666962	1970,976685	11,328759	145,42424	3,691953	64,402817	A9	SC3	CF	3	ST-HSC	48h	P+ILs	TT21	A9_TT21	A9CF48hST-HSCTT21	MP	DarkViolet	8
export_A9 ST-HSC SC3_CF3.csv.2	81959,24219	75804,05469	1859,421997	143,164124	204,410049	2854,3354489999997	104,05703000000001	208,320023	2279,183838	-5,499557	262,4375	3,738226	95,896751	A9	SC3	CF	3	ST-HSC	48h	P+ILs	TT21	A9_TT21	A9CF48hST-HSCTT21	GMP	aqua	5
export_A9 ST-HSC SC3_CF3.csv.3	122276,0938	93616,22656	1967,9313960000002	194,73851000000002	210,730957	6322,171875	118,58696699999999	442,274384	2911,514404	-10,682775	264,37341299999997	3,795782	205,594818	A9	SC3	CF	3	ST-HSC	48h	P+ILs	TT21	A9_TT21	A9CF48hST-HSCTT21	GMP	aqua	5
export_A9 ST-HSC SC3_CV1.csv.1	152424,625	133435,7969	7725,981934	287,996735	726,099304	1050,5117189999999	5605,080566	216,77681	2023,347656	2983,8588870000003	162,108322	5,399846	29,374916	A9	SC3	CV	1	ST-HSC	48h	P+ILs	TT21	A9_TT21	A9CV48hST-HSCTT21	SLAM+ Flt3+	seagreen	4
export_A9 ST-HSC SC3_CV1.csv.2	155973,625	116641,8906	8172,628418000001	671,988098	518,903381	524,488892	5797,504395	283,744812	1829,692139	3622,619629	166,906738	5,427471	50,059563	A9	SC3	CV	1	ST-HSC	48h	P+ILs	TT21	A9_TT21	A9CV48hST-HSCTT21	SLAM+ Flt3+	seagreen	4
export_A9 ST-HSC SC3_VC2.csv	107994,7266	69486,82031	2493,533936	105,82208999999999	149,607178	2766,362305	6746,206543000001	194,38777199999998	2214,200195	118,442856	350,34222400000004	5,109465	93,83473199999999	A9	SC3	VC	2	ST-HSC	48h	P+ILs	TT21	A9_TT21	A9VC48hST-HSCTT21	ST-HSC	#deff19	2
export_A9 ST-HSC SC3_Vi3.csv.1	85691,03125	76332,28906	2,039391	85,990555	124,998283	3114,836182	3451,426025	368,321045	1470,99646	4,061223	182,369186	2,720592	17,050285000000002	A9	SC3	Vi	3	ST-HSC	48h	P+ILs	TT21	A9_TT21	A9Vi48hST-HSCTT21	GMP	aqua	5
export_A9 ST-HSC SC3_Vi3.csv.2	86924,97656	88893,79688	2,173339	101,716248	186,703751	4317,414063	3482,043457	380,857513	1351,276245	61,542702	304,741089	2,74284	38,076332	A9	SC3	Vi	3	ST-HSC	48h	P+ILs	TT21	A9_TT21	A9Vi48hST-HSCTT21	GMP	aqua	5
export_B1 MPP SC2_CV0.csv	124977,9141	96685,5625	14851,6875	144,432144	497,29513499999996	1124,5742189999999	11842,08008	230,13111899999998	1003,892151	52,440739	631,170227	5,830239	149,184158	B1	SC2	CV	0	MPP	48h	P	TT21	B1_TT21	B1CV48hMPPTT21	GMP	aqua	5
export_B1 MPP SC2_Vi2.csv.1	110625,3828	64162,8125	7,558827000000001	32,256531	409,369873	355,742126	9639,927734	106,253685	537,244202	171,937485	415,17062400000003	3,4383269999999997	84,03581199999999	B1	SC2	Vi	2	MPP	48h	P	TT21	B1_TT21	B1Vi48hMPPTT21	MPP	Limegreen	3
export_B1 MPP SC2_Vi2.csv.2	108275,4297	55347,35156	1,367251	102,24041	297,439423	290,768097	8958,561523	83,42826099999999	408,988525	113,93724099999999	319,358917	2,890714	111,71391299999999	B1	SC2	Vi	2	MPP	48h	P	TT21	B1_TT21	B1Vi48hMPPTT21	MPP	Limegreen	3
export_B1 MPP SC2_Vi2.csv.3	130518,3203	111216,7656	0,870474	108,71680500000001	284,025421	269,701385	8582,369141	192,304977	1989,2239989999998	79,237526	506,973755	2,738881	119,52401	B1	SC2	Vi	2	MPP	48h	P	TT21	B1_TT21	B1Vi48hMPPTT21	MEP	Deepskyblue	6
export_B10 ST-HSC SC3_CV2.csv.1	145903,125	89679,46094	3751,1545409999994	251,00028999999998	162,808685	195,590714	3042,454102	340,7099	3247,589355	38,332417	543,6659549999999	4,990328	122,025047	B10	SC3	CV	2	ST-HSC	48h	P+ILs	TT21	B10_TT21	B10CV48hST-HSCTT21	SLAM+ MEP	Royalblue	7
export_B10 ST-HSC SC3_CV2.csv.2	135566,0781	91038,4375	3579,0104979999996	269,55072	85,23786199999999	124,33874499999999	3004,175293	287,336884	1883,0833739999998	142,392471	456,98272699999995	4,972013	195,782379	B10	SC3	CV	2	ST-HSC	48h	P+ILs	TT21	B10_TT21	B10CV48hST-HSCTT21	SLAM-HSC	Red	0
export_B10 ST-HSC SC3_Vi4.csv.1	105018,2656	94812,03125	1,9967099999999998	71,078117	87,365723	462,64578200000005	1774,191772	194,290344	1217,51001	9,760755	269,88622999999995	2,509745	8,565223	B10	SC3	Vi	4	ST-HSC	48h	P+ILs	TT21	B10_TT21	B10Vi48hST-HSCTT21	GMP	aqua	5
export_B10 ST-HSC SC3_Vi4.csv.2	113911,6484	81456,50781	1,9638669999999998	154,585281	145,034424	726,4367679999999	2059,970703	477,53628499999996	3710,794189	8,019876	249,798721	2,5505150000000003	55,970589000000004	B10	SC3	Vi	4	ST-HSC	48h	P+ILs	TT21	B10_TT21	B10Vi48hST-HSCTT21	GMP	aqua	5
export_B10 ST-HSC SC3_Vi4.csv.3	144831,3281	85233,94531	4,8324	179,23558	190,349503	345,365326	2321,574463	489,07174699999996	3860,085449	-17,942631	272,537628	2,863744	71,283058	B10	SC3	Vi	4	ST-HSC	48h	P+ILs	TT21	B10_TT21	B10Vi48hST-HSCTT21	GMP	aqua	5
export_B10 ST-HSC SC3_Vi4.csv.4	131281,4375	83930,0625	6,231987	165,134811	146,209915	253,69740299999998	2208,810791	440,29260300000004	3392,698975	-8,635848	258,411316	2,9265630000000002	93,061874	B10	SC3	Vi	4	ST-HSC	48h	P+ILs	TT21	B10_TT21	B10Vi48hST-HSCTT21	MEP	Deepskyblue	6
export_B10 ST-HSC SC3_Vi4.csv.5	135573,375	79021,84375	2,2314580000000004	128,68458600000002	139,856934	571,235291	2328,407715	370,628937	3534,6062009999996	-22,832542	285,927002	2,62736	142,125473	B10	SC3	Vi	4	ST-HSC	48h	P+ILs	TT21	B10_TT21	B10Vi48hST-HSCTT21	GMP	aqua	5
export_B10 ST-HSC SC3_Vi4.csv.6	145485,3594	76097,78906	7,652214	66,967636	117,548103	725,315857	2186,3076170000004	267,256958	2731,986328	-2,274755	177,824478	2,986464	154,241516	B10	SC3	Vi	4	ST-HSC	48h	P+ILs	TT21	B10_TT21	B10Vi48hST-HSCTT21	GMP	aqua	5
export_B10 ST-HSC SC3_Vi4.csv.7	137395,4531	61944,11328	6,336343	137,56044	104,318291	434,57403600000004	2399,468018	413,92804	2513,3173829999996	-15,682541	203,710983	2,957088	203,69335900000002	B10	SC3	Vi	4	ST-HSC	48h	P+ILs	TT21	B10_TT21	B10Vi48hST-HSCTT21	GMP	aqua	5
export_B10 ST-HSC SC3_Vi4.csv.8	128487,7266	87421,64063	8,043157	104,07132	131,79054299999999	541,453491	2258,389404	532,191589	4289,05127	-7,841875999999999	479,795471	3,011727	209,749619	B10	SC3	Vi	4	ST-HSC	48h	P+ILs	TT21	B10_TT21	B10Vi48hST-HSCTT21	GMP	aqua	5
export_B11 HSC SC3_CV1.csv.1	111633,4531	68474,52344	7288,818359000001	615,121033	155,520386	128,912827	5720,311035	118,358047	290,420776	209,70564299999998	319,27108799999996	5,3882080000000006	104,670067	B11	SC3	CV	1	SLAM-HSC	48h	P+ILs	TT21	B11_TT21	B11CV48hSLAM-HSCTT21	SLAM-HSC	Red	0
export_B11 HSC SC3_CV1.csv.2	108275,4531	61683,171879999994	7142,704102	1013,8073119999999	138,25528	239,562973	5534,385254	104,52375	343,229492	171,987595	361,22805800000003	5,371842	178,436646	B11	SC3	CV	1	SLAM-HSC	48h	P+ILs	TT21	B11_TT21	B11CV48hSLAM-HSCTT21	SLAM-HSC	Red	0
export_B11 HSC SC3_VC2.csv.1	124825,625	60793,49609	1419,3792720000001	440,450867	86,280304	164,515625	5546,4375	88,183052	305,51171899999997	3081,040771	229,214813	4,876288	33,728302	B11	SC3	VC	2	SLAM-HSC	48h	P+ILs	TT21	B11_TT21	B11VC48hSLAM-HSCTT21	SLAM-HSC	Red	0
export_B11 HSC SC3_VC2.csv.2	102303,8672	72647,90625	1403,240112	747,329834	122,26788300000001	174,771622	5253,762695	110,73532900000001	260,85742200000004	3546,951172	457,624023	4,856128	198,43455500000002	B11	SC3	VC	2	SLAM-HSC	48h	P+ILs	TT21	B11_TT21	B11VC48hSLAM-HSCTT21	SLAM-HSC	Red	0
export_B11 HSC SC3_VC2.csv.3	130389,2422	76351,4375	1579,138794	697,470154	118,03066299999999	125,605225	5941,866211	-34,853046	187,142303	3765,468994	293,357483	4,930191000000001	211,57008399999998	B11	SC3	VC	2	SLAM-HSC	48h	P+ILs	TT21	B11_TT21	B11VC48hSLAM-HSCTT21	SLAM-HSC	Red	0
export_B11 HSC SC3_Vi4.csv	126129,5859	65650,50781	1,711727	334,950531	124,361122	83,339798	2647,12085	170,97444199999998	342,993347	133,8526	174,916138	2,58533	113,356705	B11	SC3	Vi	4	SLAM-HSC	48h	P+ILs	TT21	B11_TT21	B11Vi48hSLAM-HSCTT21	SLAM-HSC	Red	0
export_B12 HSC SC3_CF2.csv.1	80764,53906	55165,08203	5502,710938	223,366898	204,385773	107,938652	44,667640999999996	3,917901	154,764984	2674,504639	212,351563	3,8117080000000003	117,826241	B12	SC3	CF	2	SLAM-HSC	48h	P+ILs	TT21	B12_TT21	B12CF48hSLAM-HSCTT21	SLAM-HSC	Red	0
export_B12 HSC SC3_CF2.csv.2	105898,7734	56819,66016	6008,802734000001	283,465515	145,877533	164,34446699999998	45,831367	-38,829291999999995	191,78388999999999	2676,185791	262,456177	3,846626	202,453033	B12	SC3	CF	2	SLAM-HSC	48h	P+ILs	TT21	B12_TT21	B12CF48hSLAM-HSCTT21	SLAM-HSC	Red	0
export_B12 HSC SC3_CV2.csv.1	124935,6484	104115,9922	4142,653809	1039,473389	130,105331	194,391678	2937,942871	303,379608	1161,779663	260,136993	635,987244	5,010079	82,962929	B12	SC3	CV	2	SLAM-HSC	48h	P+ILs	TT21	B12_TT21	B12CV48hSLAM-HSCTT21	SLAM-HSC	Red	0
export_B12 HSC SC3_CV2.csv.2	128381,1328	82120,80469	3929,452148	1011,829773	94,522354	190,198029	2903,3354489999997	178,02526899999998	936,123169	503,716217	777,882202	4,990215	212,28476	B12	SC3	CV	2	SLAM-HSC	48h	P+ILs	TT21	B12_TT21	B12CV48hSLAM-HSCTT21	SLAM-HSC	Red	0
export_B12 HSC SC3_CV2.csv.3	121469,4375	93772,53906	4490,776367	1062,1521	113,75326499999998	188,500824	3353,050293	161,24733	1225,307739	363,68987999999996	712,198181	5,075444	212,82508900000002	B12	SC3	CV	2	SLAM-HSC	48h	P+ILs	TT21	B12_TT21	B12CV48hSLAM-HSCTT21	SLAM-HSC	Red	0
export_B12 HSC SC3_VC2.csv	163047,1406	138848,4844	1545,55603	303,283112	140,65313700000002	117,30497	5108,935547	350,315613	960,445068	-27,520792	582,663818	4,877209	206,186295	B12	SC3	VC	2	SLAM-HSC	48h	P+ILs	TT21	B12_TT21	B12VC48hSLAM-HSCTT21	SLAM+ MEP	Royalblue	7
export_B12 HSC SC3_VC3.csv.1	134553,6406	76604,15625	830,384094	322,33007799999996	138,538284	93,303688	2869,118652	171,95078999999998	826,613037	0,173617	341,216034	4,509239	86,125114	B12	SC3	VC	3	SLAM-HSC	48h	P+ILs	TT21	B12_TT21	B12VC48hSLAM-HSCTT21	SLAM+ MEP	Royalblue	7
export_B12 HSC SC3_VC3.csv.2	149585,2188	77074,73438	773,157959	277,52880899999997	93,596245	102,30481	2713,028564	190,11824	557,739319	-0,473709	123,209305	4,470133000000001	94,686745	B12	SC3	VC	3	SLAM-HSC	48h	P+ILs	TT21	B12_TT21	B12VC48hSLAM-HSCTT21	CD16/32- ckit-	Violet	9
export_B12 HSC SC3_VC3.csv.3	126294,8047	80355,09375	835,936035	428,53451500000006	113,980423	146,793427	2879,475342	265,201843	786,054626	-15,747198999999998	587,811035	4,512393	194,387939	B12	SC3	VC	3	SLAM-HSC	48h	P+ILs	TT21	B12_TT21	B12VC48hSLAM-HSCTT21	SLAM+ MEP	Royalblue	7
export_B12 HSC SC3_VC3.csv.4	131696,5781	70730,59375	829,506226	261,433228	122,51406899999999	109,419693	3025,7189940000003	61,928276000000004	297,512329	6,955341000000001	473,991333	4,5252349999999995	207,890106	B12	SC3	VC	3	SLAM-HSC	48h	P+ILs	TT21	B12_TT21	B12VC48hSLAM-HSCTT21	SLAM+ MEP	Royalblue	7
export_B2 MPP SC2_CV2.csv.1	139926,625	67068,4375	7695,645508	66,477859	333,721802	188,158752	4102,191895	175,67820700000001	676,6855469999999	117,672096	515,91449	5,302778	47,058289	B2	SC2	CV	2	MPP	48h	P	TT21	B2_TT21	B2CV48hMPPTT21	MPP	Limegreen	3
export_B2 MPP SC2_CV2.csv.2	123172,0391	77234,83594	7009,919434	78,256638	362,767944	173,643951	3958,733887	114,40966	489,31671100000005	103,11823299999999	520,321899	5,263186	124,477577	B2	SC2	CV	2	MPP	48h	P	TT21	B2_TT21	B2CV48hMPPTT21	MPP	Limegreen	3
export_B2 MPP SC2_CV3.csv.1	115544,3906	68824,28906	4235,479492	83,645279	108,84201000000002	138,53471399999998	2314,857178	151,59655800000002	847,3955080000001	29,818455	373,886841	4,943684999999999	108,197227	B2	SC2	CV	3	MPP	48h	P	TT21	B2_TT21	B2CV48hMPPTT21	MEP	Deepskyblue	6
export_B2 MPP SC2_CV3.csv.2	111215,5625	62193,55859	4081,1525880000004	78,875946	93,11859100000001	152,91648899999998	2423,852539	142,908569	698,378479	13,85733	409,15618900000004	4,946416	185,188553	B2	SC2	CV	3	MPP	48h	P	TT21	B2_TT21	B2CV48hMPPTT21	MEP	Deepskyblue	6
export_B2 MPP SC2_Vi3.csv.1	104737,4297	70718,48438	1,884838	40,556377000000005	85,652214	926,8001710000001	4048,0886229999996	223,764221	1102,812866	-5,7540949999999995	483,855316	2,745359	9,150273	B2	SC2	Vi	3	MPP	48h	P	TT21	B2_TT21	B2Vi48hMPPTT21	GMP	aqua	5
export_B2 MPP SC2_Vi3.csv.2	155140,7344	109162,625	3,7905050000000005	70,21210500000001	152,564209	803,396729	4908,222168	450,80331399999994	3785,3168950000004	8,383834	359,82018999999997	3,019078	40,254181	B2	SC2	Vi	3	MPP	48h	P	TT21	B2_TT21	B2Vi48hMPPTT21	GMP	aqua	5
export_B2 MPP SC2_Vi3.csv.3	129144,1406	70452,35156	1,958839	58,07868199999999	116,821091	452,538147	4426,665039	429,36270099999996	2781,799561	11,659127999999999	532,833191	2,78464	149,216675	B2	SC2	Vi	3	MPP	48h	P	TT21	B2_TT21	B2Vi48hMPPTT21	GMP	aqua	5
export_B2 MPP SC2_Vi3.csv.4	124437,7031	55397,578129999994	6,02387	136,449936	105,19043	867,7645869999999	4558,375977000001	248,276108	1333,807251	-17,279331	539,622803	3,138625	173,33021499999998	B2	SC2	Vi	3	MPP	48h	P	TT21	B2_TT21	B2Vi48hMPPTT21	GMP	aqua	5
export_B3 ST-HSC SC2_CF2.csv.1	110136,625	83794,30469	5911,435547	105,602158	111,20980800000001	331,35168500000003	81,24453000000001	237,758286	1458,446411	9,426008	410,187103	4,017418	12,642895	B3	SC2	CF	2	ST-HSC	48h	P	TT21	B3_TT21	B3CF48hST-HSCTT21	GMP	aqua	5
export_B3 ST-HSC SC2_CF2.csv.2	103620,9141	57367,91016	5661,039063	120,359421	167,838593	514,823181	65,37439	250,082642	1432,258301	-15,100348	596,575378	3,937385	126,695145	B3	SC2	CF	2	ST-HSC	48h	P	TT21	B3_TT21	B3CF48hST-HSCTT21	GMP	aqua	5
export_B3 ST-HSC SC2_Vi2.csv	105664,5625	57850,265629999994	1,755523	39,927611999999996	261,158295	232,298447	8196,581055	176,206451	505,08325199999996	11,988439999999999	504,182159	2,940178	83,57534	B3	SC2	Vi	2	ST-HSC	48h	P	TT21	B3_TT21	B3Vi48hST-HSCTT21	MEP	Deepskyblue	6
export_B4 ST-HSC SC2_CF2.csv.1	117504,9688	78935,42188	6548,240234000001	26,856195	472,48571799999996	393,68786600000004	106,064613	144,38536100000002	407,117767	19,710785	438,36495999999994	4,130701999999999	125,21478300000001	B4	SC2	CF	2	ST-HSC	48h	P	TT21	B4_TT21	B4CF48hST-HSCTT21	GMP	aqua	5
export_B4 ST-HSC SC2_CF2.csv.2	123871,0781	111710,9766	6530,395508	39,285198	272,49899300000004	514,379333	80,43249499999999	150,8311	443,542847	21,620077	548,509399	4,044912999999999	209,235535	B4	SC2	CF	2	ST-HSC	48h	P	TT21	B4_TT21	B4CF48hST-HSCTT21	GMP	aqua	5
export_B4 ST-HSC SC2_CV2.csv.1	112853,3438	50911,51172	3899,7687990000004	88,370491	124,13193500000001	346,71524	2832,894531	109,689819	589,706665	24,763296	540,558777	4,980343	3,8136129999999997	B4	SC2	CV	2	ST-HSC	48h	P	TT21	B4_TT21	B4CV48hST-HSCTT21	GMP	aqua	5
export_B4 ST-HSC SC2_CV2.csv.2	99639,26563	49581,64453	3531,842529	11,379039	51,6054	296,12048300000004	2470,7661129999997	112,850578	396,789673	61,128601	460,02581799999996	4,90791	115,699898	B4	SC2	CV	2	ST-HSC	48h	P	TT21	B4_TT21	B4CV48hST-HSCTT21	MEP	Deepskyblue	6
export_B4 ST-HSC SC2_CV2.csv.3	121161,7734	77158,11719	3990,872314	95,240601	114,636978	150,596054	3082,7495120000003	180,389633	566,875305	-10,828794	466,64111299999996	5,013391	204,174133	B4	SC2	CV	2	ST-HSC	48h	P	TT21	B4_TT21	B4CV48hST-HSCTT21	MEP	Deepskyblue	6
export_B4 ST-HSC SC2_VC2.csv.1	129008,0703	96281,34375	1747,792725	146,33857700000002	329,384247	187,049057	7144,313965	59,000237	395,27121	338,85836800000004	392,818787	5,0179480000000005	55,836052	B4	SC2	VC	2	ST-HSC	48h	P	TT21	B4_TT21	B4VC48hST-HSCTT21	MPP	Limegreen	3
export_B4 ST-HSC SC2_VC2.csv.2	97279,0	86396,15625	1777,0915530000002	52,160267	202,896637	100,69896700000001	6785,243651999999	137,777695	450,034454	230,745667	380,931335	5,007218	109,92804699999999	B4	SC2	VC	2	ST-HSC	48h	P	TT21	B4_TT21	B4VC48hST-HSCTT21	ST-HSC	#deff19	2
export_B4 ST-HSC SC2_Vi2.csv	130241,8438	92024,92969	2,411464	51,709297	84,412064	254,18855299999998	8431,380859	233,08032200000002	1001,698425	2,907341	491,540161	3,0463430000000002	102,612495	B4	SC2	Vi	2	ST-HSC	48h	P	TT21	B4_TT21	B4Vi48hST-HSCTT21	MEP	Deepskyblue	6
export_B4 ST-HSC SC2_Vi3.csv	82755,71094	67890,94531	2,0963849999999997	85,971649	93,07109100000001	552,371643	4195,48291	506,500732	1749,1190190000002	-35,132439	325,452698	2,7890080000000004	121,395653	B4	SC2	Vi	3	ST-HSC	48h	P	TT21	B4_TT21	B4Vi48hST-HSCTT21	GMP	aqua	5
export_B5 HSC SC2_CF1.csv	114187,0547	71314,30469	8322,530273	347,069702	47,626205	534,294434	48,324261	65,46633100000001	381,267242	122,782448	334,154602	3,9629239999999997	0,0972	B5	SC2	CF	1	SLAM-HSC	48h	P	TT21	B5_TT21	B5CF48hSLAM-HSCTT21	SLAM-HSC	Red	0
export_B5 HSC SC2_VC3.csv.1	93012,67969	68897,92188	689,520203	114,315018	89,264198	79,845116	3903,220215	150,729752	248,569229	-11,032580000000001	316,430115	4,546675	27,052884999999996	B5	SC2	VC	3	SLAM-HSC	48h	P	TT21	B5_TT21	B5VC48hSLAM-HSCTT21	MEP	Deepskyblue	6
export_B5 HSC SC2_VC3.csv.2	132027,625	92482,125	771,918274	131,965271	76,876816	142,54834	4314,407227000001	120,31851200000001	450,8013	8,081575	530,7674559999999	4,612099	108,70868700000001	B5	SC2	VC	3	SLAM-HSC	48h	P	TT21	B5_TT21	B5VC48hSLAM-HSCTT21	MEP	Deepskyblue	6
export_B5 HSC SC2_VC3.csv.3	106450,7344	59234,53125	832,402771	84,81308	78,993843	160,613403	4525,071289	63,152164	443,88748200000003	5,858225	375,224915	4,649905	116,287811	B5	SC2	VC	3	SLAM-HSC	48h	P	TT21	B5_TT21	B5VC48hSLAM-HSCTT21	MEP	Deepskyblue	6
export_B5 HSC SC2_Vi2.csv.1	120351,2266	78854,88281	1,544765	893,6885990000001	65,14565999999999	105,75823999999999	8849,973633	113,179565	39,416512	-12,481771	325,20370499999996	2,924455	34,661488	B5	SC2	Vi	2	SLAM-HSC	48h	P	TT21	B5_TT21	B5Vi48hSLAM-HSCTT21	SLAM+ MEP	Royalblue	7
export_B5 HSC SC2_Vi2.csv.2	97376,04688	73184,74219	0,449692	822,464783	52,66836899999999	222,05728100000002	10027,22168	114,69219199999999	25,671955	-28,44084	378,299194	2,5838360000000002	202,377838	B5	SC2	Vi	2	SLAM-HSC	48h	P	TT21	B5_TT21	B5Vi48hSLAM-HSCTT21	SLAM+ MEP	Royalblue	7
export_B6 HSC SC2_CV2.csv.1	124278,1641	61126,91016	3696,2304689999996	771,209534	70,916306	97,899338	3061,198975	90,29540300000001	47,345886	160,61996499999998	272,403748	4,987684	63,472404000000004	B6	SC2	CV	2	SLAM-HSC	48h	P	TT21	B6_TT21	B6CV48hSLAM-HSCTT21	SLAM-HSC	Red	0
export_B6 HSC SC2_CV2.csv.2	118936,9844	84114,58594	4052,8164060000004	848,2176509999999	77,634415	98,770172	3267,136475	141,086197	46,10099	234,516785	194,754898	5,035961	184,481308	B6	SC2	CV	2	SLAM-HSC	48h	P	TT21	B6_TT21	B6CV48hSLAM-HSCTT21	SLAM-HSC	Red	0
export_B6 HSC SC2_CV2.csv.3	126547,1719	58024,984379999994	4119,664063	735,67804	54,152584	83,184113	3423,2080079999996	102,96521800000001	66,17615500000001	260,290588	252,537323	5,055315	193,030945	B6	SC2	CV	2	SLAM-HSC	48h	P	TT21	B6_TT21	B6CV48hSLAM-HSCTT21	SLAM-HSC	Red	0
export_B6 HSC SC2_CV2.csv.4	105562,6953	61433,16406	3693,693604	720,9415280000001	87,808899	71,092636	3004,531982	120,783142	77,505707	201,58902	199,751328	4,981735	196,679382	B6	SC2	CV	2	SLAM-HSC	48h	P	TT21	B6_TT21	B6CV48hSLAM-HSCTT21	SLAM-HSC	Red	0
export_B6 HSC SC2_VC2.csv	100852,6563	91567,84375	2491,777832	3747,546875	150,68544	243,88545200000002	7742,86377	159,148254	22,275783999999998	3398,8964840000003	454,164795	5,151564	224,267197	B6	SC2	VC	2	SLAM-HSC	48h	P	TT21	B6_TT21	B6VC48hSLAM-HSCTT21	SLAM-HSC	Red	0
export_B6 HSC SC2_Vi3.csv.1	127502,0234	74355,17188	1,328876	674,64502	104,80806	80,81459	4748,882813	125,874725	58,675411	93,523811	251,31224100000003	2,687059	0,5318510000000001	B6	SC2	Vi	3	SLAM-HSC	48h	P	TT21	B6_TT21	B6Vi48hSLAM-HSCTT21	SLAM-HSC	Red	0
export_B6 HSC SC2_Vi3.csv.2	103751,9844	91679,86719	1,9650169999999998	588,4075320000001	86,374901	119,220398	4669,740234000001	114,221222	59,009136	113,756744	233,739471	2,802023	4,354457	B6	SC2	Vi	3	SLAM-HSC	48h	P	TT21	B6_TT21	B6Vi48hSLAM-HSCTT21	SLAM-HSC	Red	0
export_B6 HSC SC2_Vi3.csv.3	137001,875	84705,22656	1,534426	794,5996700000001	59,26885600000001	117,025986	4708,02832	77,9804	77,54696700000001	5,501837	567,978149	2,728573	25,617153	B6	SC2	Vi	3	SLAM-HSC	48h	P	TT21	B6_TT21	B6Vi48hSLAM-HSCTT21	SLAM+ MEP	Royalblue	7
export_B6 HSC SC2_Vi3.csv.4	131471,7969	73586,32813	0,981857	665,541565	80,509315	79,305138	4840,966797	161,757431	75,73174300000001	85,06781	237,90905800000002	2,600018	86,580711	B6	SC2	Vi	3	SLAM-HSC	48h	P	TT21	B6_TT21	B6Vi48hSLAM-HSCTT21	SLAM-HSC	Red	0
export_B6 HSC SC2_Vi3.csv.5	122106,1328	96195,35156	1,392092	625,9987179999999	124,32411200000001	48,352364	5476,787109000001	98,12741899999999	49,152351	17,25795	671,757263	2,745126	203,647293	B6	SC2	Vi	3	SLAM-HSC	48h	P	TT21	B6_TT21	B6Vi48hSLAM-HSCTT21	SLAM+ MEP	Royalblue	7
export_B7 MPP SC3_CF2.csv	112101,3984	84600,1875	4493,885254	95,232033	1071,3636470000001	3045,495605	97,01301600000001	470,308716	1470,995117	775,4354860000001	201,11566200000001	3,9876949999999995	127,12815900000001	B7	SC3	CF	2	MPP	48h	P+ILs	TT21	B7_TT21	B7CF48hMPPTT21	MPP	Limegreen	3
export_B7 MPP SC3_CV3.csv	102703,4375	81754,95313	2695,418457	164,929214	353,632202	8164,589355	1628,7749019999999	451,987274	1555,355225	13,332218	136,507141	4,696948	40,621037	B7	SC3	CV	3	MPP	48h	P+ILs	TT21	B7_TT21	B7CV48hMPPTT21	MP	DarkViolet	8
export_B7 MPP SC3_Vi2.csv	146747,625	96413,13281	2,352624	133,037155	601,51886	570,622314	11770,47168	353,346649	2939,88208	625,6444700000001	133,119843	3,141213	89,036888	B7	SC3	Vi	2	MPP	48h	P+ILs	TT21	B7_TT21	B7Vi48hMPPTT21	MPP	Limegreen	3
export_B7 MPP SC3_Vi3.csv	93115,41406	90669,84375	5,860098000000001	105,117104	611,7351679999999	641,049072	6457,015136999999	283,84671000000003	1870,346313	84,608437	138,757507	3,2370900000000002	48,264095000000005	B7	SC3	Vi	3	MPP	48h	P+ILs	TT21	B7_TT21	B7Vi48hMPPTT21	MPP	Limegreen	3
export_B8 MPP SC3_CF1.csv.1	147298,1406	118571,8516	7218,526855	261,06323199999997	1138,8652339999999	601,802979	214,97425800000002	274,467926	2790,963623	1095,105225	181,842636	4,377582	18,495119	B8	SC3	CF	1	MPP	48h	P+ILs	TT21	B8_TT21	B8CF48hMPPTT21	SLAM+ Flt3+	seagreen	4
export_B8 MPP SC3_CF1.csv.2	151660,3594	132666,1875	7130,104004000001	285,380768	842,957275	1295,079712	186,38687099999999	293,03945899999997	2455,777344	1132,57312	269,31424	4,329976	119,07191499999999	B8	SC3	CF	1	MPP	48h	P+ILs	TT21	B8_TT21	B8CF48hMPPTT21	SLAM+ Flt3+	seagreen	4
export_B8 MPP SC3_CV2.csv.1	91419,23438	88007,78125	3143,428467	276,99179100000003	476,95455899999996	2682,903076	2521,61377	438,93978899999996	2079,236084	137,868469	279,342926	4,878388	63,603840000000005	B8	SC3	CV	2	MPP	48h	P+ILs	TT21	B8_TT21	B8CV48hMPPTT21	SLAM+ Flt3+	seagreen	4
export_B8 MPP SC3_CV2.csv.2	108061,6953	82074,00781	3177,2607420000004	440,30954	341,286133	4237,76416	2522,454834	638,854797	2294,949219	91,185829	227,829758	4,881778	118,95813000000001	B8	SC3	CV	2	MPP	48h	P+ILs	TT21	B8_TT21	B8CV48hMPPTT21	SLAM+ Flt3+	seagreen	4
export_B8 MPP SC3_Vi2.csv.1	158180,625	132398,4375	6,72165	156,958405	3311,3129879999997	3519,235596	11002,60352	432,717651	2005,0843510000002	1038,135498	236,12046800000002	3,442883	126,630806	B8	SC3	Vi	2	MPP	48h	P+ILs	TT21	B8_TT21	B8Vi48hMPPTT21	MPP	Limegreen	3
export_B8 MPP SC3_Vi2.csv.2	155212,4688	88970,23438	8,950455	300,164856	2939,671875	1538,201172	11375,08691	522,490967	2151,086182	1233,869751	523,5458980000001	3,5410489999999997	211,514221	B8	SC3	Vi	2	MPP	48h	P+ILs	TT21	B8_TT21	B8Vi48hMPPTT21	SLAM+ Flt3+	seagreen	4
export_B9 ST-HSC SC3_CF3.csv.1	153749,7344	102791,8281	2174,919922	175,445023	145,6194	1335,388062	101,892464	210,48075899999998	2647,23999	-15,635593	194,366531	3,7799	33,071281	B9	SC3	CF	3	ST-HSC	48h	P+ILs	TT21	B9_TT21	B9CF48hST-HSCTT21	GMP	aqua	5
export_B9 ST-HSC SC3_CF3.csv.2	147489,2031	98296,46875	2253,290527	99,61284599999999	118,816681	177,452499	137,050812	466,658203	3269,1567379999997	-5,590186	340,669281	3,8818029999999997	139,369278	B9	SC3	CF	3	ST-HSC	48h	P+ILs	TT21	B9_TT21	B9CF48hST-HSCTT21	MEP	Deepskyblue	6
export_B9 ST-HSC SC3_CF3.csv.3	128603,1875	92352,22656	2132,564453	205,032745	110,68998	316,51474	96,78652199999999	346,309509	2455,325439	-27,032995	236,856598	3,7580720000000003	145,61056499999998	B9	SC3	CF	3	ST-HSC	48h	P+ILs	TT21	B9_TT21	B9CF48hST-HSCTT21	GMP	aqua	5
export_B9 ST-HSC SC3_CF3.csv.4	122771,1172	94581,83594	2174,027832	237,47995	169,082977	1023,4191279999999	129,63061499999998	475,023621	2964,201416	-27,898085	258,934448	3,853713	174,632553	B9	SC3	CF	3	ST-HSC	48h	P+ILs	TT21	B9_TT21	B9CF48hST-HSCTT21	GMP	aqua	5
export_B9 ST-HSC SC3_CV2.csv	158894,7969	124072,6016	3521,5722659999997	390,39743	90,351822	397,24231000000003	3055,8828129999997	55,239262	735,182861	3353,970703	322,193542	4,972285	45,878769	B9	SC3	CV	2	ST-HSC	48h	P+ILs	TT21	B9_TT21	B9CV48hST-HSCTT21	SLAM-HSC	Red	0
export_B9 ST-HSC SC3_Vi3.csv.1	133952,4531	77668,29688	2,162602	142,364899	84,748909	152,196732	3125,925537	204,245163	1008,656372	29,706999	361,079041	2,7081869999999997	84,102402	B9	SC3	Vi	3	ST-HSC	48h	P+ILs	TT21	B9_TT21	B9Vi48hST-HSCTT21	MEP	Deepskyblue	6
export_B9 ST-HSC SC3_Vi3.csv.2	144836,2188	106865,3828	4,3442110000000005	505,49234	117,83480800000001	93,37664000000001	3593,7402340000003	198,237701	1089,383911	-4,097716	249,60209700000001	2,9652220000000002	124,90231299999999	B9	SC3	Vi	3	ST-HSC	48h	P+ILs	TT21	B9_TT21	B9Vi48hST-HSCTT21	SLAM+ MEP	Royalblue	7
export_B9 ST-HSC SC3_Vi3.csv.3	148490,3906	91585,14844	2,516197	89,647247	122,74971000000001	201,12233	3329,31543	348,47653199999996	736,161926	-12,084404	349,730499	2,77405	208,013779	B9	SC3	Vi	3	ST-HSC	48h	P+ILs	TT21	B9_TT21	B9Vi48hST-HSCTT21	MEP	Deepskyblue	6
export_B9 ST-HSC SC3_Vi3.csv.4	139855,7344	113765,2734	4,371697	403,056488	121,236603	168,914261	3504,642822	116,027596	793,052368	6,285836	269,888733	2,95945	218,779831	B9	SC3	Vi	3	ST-HSC	48h	P+ILs	TT21	B9_TT21	B9Vi48hST-HSCTT21	SLAM+ MEP	Royalblue	7
export_C1 MPP SC2_CF0.csv	116119,1641	122197,7031	15364,56348	107,50031299999999	823,34137	133,25824	145,826447	151,97467	454,421082	355,715271	557,9892580000001	4,49038	36,736984	C1	SC2	CF	0	MPP	48h	P	TT21	C1_TT21	C1CF48hMPPTT21	MPP	Limegreen	3
export_C1 MPP SC2_Vi1.csv	149066,9844	95523,17188	1,925356	122,188751	575,23175	387,830688	16580,80664	133,563293	1020,0672609999999	36,018703	882,5341189999999	3,184891	86,59015699999999	C1	SC2	Vi	1	MPP	48h	P	TT21	C1_TT21	C1Vi48hMPPTT21	GMP	aqua	5
export_C1 MPP SC2_Vi2.csv.1	110542,5625	66381,15625	2,042066	42,721909000000004	348,248077	229,816742	9300,851563	190,908051	1102,754883	45,316978000000006	521,9061280000001	3,0254220000000003	7,128711	C1	SC2	Vi	2	MPP	48h	P	TT21	C1_TT21	C1Vi48hMPPTT21	MEP	Deepskyblue	6
export_C1 MPP SC2_Vi2.csv.2	105284,6016	71411,14844	1,9686560000000002	21,173365	229,348175	292,16461200000003	8848,515625	134,99046299999998	1061,9936519999999	45,820827	488,662262	2,998868	100,165131	C1	SC2	Vi	2	MPP	48h	P	TT21	C1_TT21	C1Vi48hMPPTT21	MEP	Deepskyblue	6
export_C10 ST-HSC SC3_CF2.csv	129055,8438	127323,8516	3751,734619	453,065277	112,21145600000001	117,85817	76,50502	140,491135	100,525848	9,095325	398,470367	3,8593339999999996	185,206863	C10	SC3	CF	2	ST-HSC	48h	P+ILs	TT21	C10_TT21	C10CF48hST-HSCTT21	SLAM+ MEP	Royalblue	7
export_C10 ST-HSC SC3_CV5.csv.1	111106,9922	129787,5391	611,504456	114,62388600000001	116,54415900000001	6860,03418	500,87341299999997	593,07843	448,18328899999995	-29,09491	172,501678	3,879278	16,129671	C10	SC3	CV	5	ST-HSC	48h	P+ILs	TT21	C10_TT21	C10CV48hST-HSCTT21	GMP	aqua	5
export_C10 ST-HSC SC3_CV5.csv.2	127942,0156	159596,9219	579,402283	74,321396	121,46323400000001	6686,370605	428,258484	569,22052	237,67334	-48,651218	157,83476299999998	3,8146190000000004	217,457748	C10	SC3	CV	5	ST-HSC	48h	P+ILs	TT21	C10_TT21	C10CV48hST-HSCTT21	GMP	aqua	5
export_C10 ST-HSC SC3_VC3.csv.1	93352,96094	66733,59375	809,467529	89,98494000000001	81,608017	137,377594	3832,54541	224,769562	1581,8865970000002	170,76324499999998	374,12939500000005	4,5903160000000005	21,16692	C10	SC3	VC	3	ST-HSC	48h	P+ILs	TT21	C10_TT21	C10VC48hST-HSCTT21	ST-HSC	#deff19	2
export_C10 ST-HSC SC3_VC3.csv.2	126055,625	63647,359379999994	850,516174	80,491005	111,71694199999999	69,291664	4414,254395	131,875275	780,651794	401,838531	235,34382599999998	4,648902	36,148716	C10	SC3	VC	3	ST-HSC	48h	P+ILs	TT21	C10_TT21	C10VC48hST-HSCTT21	ST-HSC	#deff19	2
export_C10 ST-HSC SC3_VC3.csv.3	107444,6016	68043,64844	831,868225	54,472088	113,916389	121,797592	4060,27124	110,528076	1245,4221189999998	211,501495	200,617447	4,616423999999999	51,029015	C10	SC3	VC	3	ST-HSC	48h	P+ILs	TT21	C10_TT21	C10VC48hST-HSCTT21	ST-HSC	#deff19	2
export_C10 ST-HSC SC3_VC3.csv.4	114652,3125	57392,28125	867,19928	92,359512	97,405571	123,421333	4199,631348	196,928329	779,841125	411,546875	316,58374	4,6395610000000005	59,732265000000005	C10	SC3	VC	3	ST-HSC	48h	P+ILs	TT21	C10_TT21	C10VC48hST-HSCTT21	ST-HSC	#deff19	2
export_C10 ST-HSC SC3_VC3.csv.5	117535,8438	65994,95313	758,215637	166,888306	94,047043	105,548744	3837,1586909999996	169,00221299999998	1049,419434	142,304047	225,308594	4,570599	95,942863	C10	SC3	VC	3	ST-HSC	48h	P+ILs	TT21	C10_TT21	C10VC48hST-HSCTT21	ST-HSC	#deff19	2
export_C10 ST-HSC SC3_VC3.csv.6	108264,9844	75645,13281	780,4377440000001	52,612377	93,307518	130,492325	3985,065918	206,667892	1558,184937	177,78636200000003	308,753967	4,5910839999999995	180,870605	C10	SC3	VC	3	ST-HSC	48h	P+ILs	TT21	C10_TT21	C10VC48hST-HSCTT21	ST-HSC	#deff19	2
export_C10 ST-HSC SC3_VC3.csv.7	117751,1172	61374,10547	734,712585	52,598670999999996	174,873032	165,98848	3652,843262	205,595718	1608,492554	121,965103	258,2836	4,545812000000001	200,15811200000002	C10	SC3	VC	3	ST-HSC	48h	P+ILs	TT21	C10_TT21	C10VC48hST-HSCTT21	ST-HSC	#deff19	2
export_C10 ST-HSC SC3_Vi2.csv.1	123783,75	75474,07031	1,592235	459,15075700000006	64,895142	170,7612	10945,61816	-95,698257	180,57218899999998	2890,20874	305,61962900000003	2,999015	29,396139	C10	SC3	Vi	2	ST-HSC	48h	P+ILs	TT21	C10_TT21	C10Vi48hST-HSCTT21	SLAM-HSC	Red	0
export_C10 ST-HSC SC3_Vi2.csv.2	78363,97656	71120,58594	1,339711	290,965607	98,083038	186,13540600000002	9225,103516	25,700714	79,380219	1859,007324	152,6129	2,893469	212,872986	C10	SC3	Vi	2	ST-HSC	48h	P+ILs	TT21	C10_TT21	C10Vi48hST-HSCTT21	SLAM-HSC	Red	0
export_C11 HSC SC3_CF3.csv.1	127463,9844	84370,40625	2772,27002	488,39489699999996	88,398155	89,777695	60,824051000000004	195,899323	100,458344	62,272316000000004	344,152435	3,6959839999999997	35,443382	C11	SC3	CF	3	SLAM-HSC	48h	P+ILs	TT21	C11_TT21	C11CF48hSLAM-HSCTT21	SLAM+ MEP	Royalblue	7
export_C11 HSC SC3_CF3.csv.2	109325,2813	72964,375	2576,292725	505,774658	98,32974200000001	107,893608	47,413078000000006	135,02803	78,713432	89,542465	253,92016600000002	3,596977	202,757935	C11	SC3	CF	3	SLAM-HSC	48h	P+ILs	TT21	C11_TT21	C11CF48hSLAM-HSCTT21	SLAM-HSC	Red	0
export_C11 HSC SC3_CF3.csv.3	141443,0625	114266,5156	2945,103271	1456,439697	74,11891899999999	125,047279	80,732086	146,538528	59,334938	-5,427092	160,514297	3,80151	207,03291299999998	C11	SC3	CF	3	SLAM-HSC	48h	P+ILs	TT21	C11_TT21	C11CF48hSLAM-HSCTT21	SLAM+ MEP	Royalblue	7
export_C11 HSC SC3_CF3.csv.4	94553,98438	54171,64844	1995,851318	594,327942	107,280151	122,822571	36,409168	63,268871	98,324608	79,9618	302,2854	3,4374860000000003	217,38163799999998	C11	SC3	CF	3	SLAM-HSC	48h	P+ILs	TT21	C11_TT21	C11CF48hSLAM-HSCTT21	SLAM+ MEP	Royalblue	7
export_C11 HSC SC3_CV0.csv	92383,66406	64380,515629999994	14228,27344	2070,493896	170,606873	355,817474	10207,45508	-168,918228	10,742885000000001	9121,116211	230,42157000000003	5,7714550000000004	136,267761	C11	SC3	CV	0	SLAM-HSC	48h	P+ILs	TT21	C11_TT21	C11CV48hSLAM-HSCTT21	SLAM-HSC	Red	0
export_C11 HSC SC3_VC3.csv.1	121777,9688	84425,28906	1114,222534	305,410522	58,036476	78,168312	4147,031738000001	117,998802	145,90240500000002	11,06333	178,725113	4,712661	21,205084	C11	SC3	VC	3	SLAM-HSC	48h	P+ILs	TT21	C11_TT21	C11VC48hSLAM-HSCTT21	SLAM+ MEP	Royalblue	7
export_C11 HSC SC3_VC3.csv.2	125326,4063	70906,08594	989,904236	291,596588	110,984627	111,21024299999999	3487,520264	134,791153	325,645599	58,218636	185,61972	4,623142	172,761276	C11	SC3	VC	3	SLAM-HSC	48h	P+ILs	TT21	C11_TT21	C11VC48hSLAM-HSCTT21	SLAM+ MEP	Royalblue	7
export_C11 HSC SC3_Vi4.csv.1	98568,00781	60580,50391	1,902104	299,139069	101,74410999999999	93,60228000000001	2350,03833	93,454796	74,28083000000001	6,776186	195,821991	2,5811580000000003	124,634644	C11	SC3	Vi	4	SLAM-HSC	48h	P+ILs	TT21	C11_TT21	C11Vi48hSLAM-HSCTT21	SLAM+ MEP	Royalblue	7
export_C11 HSC SC3_Vi4.csv.2	117044,0938	52089,21484	1,446151	221,99476600000003	122,109299	57,85434	1851,0415039999998	108,914177	38,29636	-2,460817	159,30551100000002	2,4237	151,572449	C11	SC3	Vi	4	SLAM-HSC	48h	P+ILs	TT21	C11_TT21	C11Vi48hSLAM-HSCTT21	SLAM+ MEP	Royalblue	7
export_C11 HSC SC3_Vi4.csv.3	132329,5156	66957,77344	1,43127	505,30172699999997	73,283211	106,41831200000001	2504,009033	122,15988899999999	167,424759	12,068839	240,60432400000002	2,5133099999999997	200,924576	C11	SC3	Vi	4	SLAM-HSC	48h	P+ILs	TT21	C11_TT21	C11Vi48hSLAM-HSCTT21	SLAM+ MEP	Royalblue	7
export_C12 HSC SC3_CF2.csv.1	106429,0	63974,03906	3602,677979	1102,635742	115,170753	178,060501	45,440605	141,911163	47,770679	4021,047607	514,242981	3,686904	183,557587	C12	SC3	CF	2	SLAM-HSC	48h	P+ILs	TT21	C12_TT21	C12CF48hSLAM-HSCTT21	SLAM-HSC	Red	0
export_C12 HSC SC3_CF2.csv.2	127315,4766	76542,20313	4198,557617	856,58905	97,49539200000001	160,36355600000002	55,500111	40,27158	64,875557	2664,195068	527,891479	3,795321	218,804779	C12	SC3	CF	2	SLAM-HSC	48h	P+ILs	TT21	C12_TT21	C12CF48hSLAM-HSCTT21	SLAM-HSC	Red	0
export_C12 HSC SC3_CF2.csv.3	118463,1797	61330,76172	3933,8801270000004	790,027161	73,39295200000001	90,461365	42,447941	43,391933	38,500031	2805,129639	437,232758	3,692991	224,038162	C12	SC3	CF	2	SLAM-HSC	48h	P+ILs	TT21	C12_TT21	C12CF48hSLAM-HSCTT21	SLAM-HSC	Red	0
export_C12 HSC SC3_Vi3.csv.1	159926,4219	150818,5781	5,802683999999999	349,57733199999996	137,442947	761,57666	3898,187988	286,751282	2324,666748	-17,191492	515,0186160000001	3,079091	104,208115	C12	SC3	Vi	3	SLAM-HSC	48h	P+ILs	TT21	C12_TT21	C12Vi48hSLAM-HSCTT21	GMP	aqua	5
export_C12 HSC SC3_Vi3.csv.2	177971,6563	140652,75	4,61453	199,697021	139,256256	240,39964300000003	3727,3957520000004	352,505096	1774,769653	9,979691	790,003662	2,994974	212,42005899999998	C12	SC3	Vi	3	SLAM-HSC	48h	P+ILs	TT21	C12_TT21	C12Vi48hSLAM-HSCTT21	MEP	Deepskyblue	6
export_C12 HSC SC3_Vi4.csv	105470,5391	67839,46094	1,8731360000000001	213,68544	94,678253	308,411102	1899,7874760000002	213,812714	1303,57666	-4,285153	238,379623	2,51113	207,237595	C12	SC3	Vi	4	SLAM-HSC	48h	P+ILs	TT21	C12_TT21	C12Vi48hSLAM-HSCTT21	GMP	aqua	5
export_C2 MPP SC2_Vi2.csv	94305,53125	96192,28125	0,523347	97,248474	96,318878	306,835663	10446,77344	232,783371	1177,0834960000002	222,457031	618,499329	2,643004	220,46749900000003	C2	SC2	Vi	2	MPP	48h	P	TT21	C2_TT21	C2Vi48hMPPTT21	ST-HSC	#deff19	2
export_C3 ST-HSC SC2_VC2.csv.1	122778,1094	68634,52344	1660,175293	46,229839	113,55913500000001	119,324722	7154,695801000001	38,381527	54,662289	38,824207	623,8575440000001	5,0026	23,170731	C3	SC2	VC	2	ST-HSC	48h	P	TT21	C3_TT21	C3VC48hST-HSCTT21	MEP	Deepskyblue	6
export_C3 ST-HSC SC2_VC2.csv.2	90749,23438	56990,05469	1563,284424	99,07817800000001	123,57278400000001	141,238068	6262,196777	51,100319	55,862235999999996	41,792782	346,940002	4,943217	85,971466	C3	SC2	VC	2	ST-HSC	48h	P	TT21	C3_TT21	C3VC48hST-HSCTT21	MEP	Deepskyblue	6
export_C3 ST-HSC SC2_VC2.csv.3	97715,42969	55233,61328	1445,2855220000001	51,105503000000006	130,622421	47,31958	6093,803711	89,149445	72,688675	16,677227	376,94860800000004	4,9107449999999995	131,102661	C3	SC2	VC	2	ST-HSC	48h	P	TT21	C3_TT21	C3VC48hST-HSCTT21	MEP	Deepskyblue	6
export_C3 ST-HSC SC2_VC2.csv.4	131410,2813	52812,90234	1435,788086	25,608242	100,813675	71,043373	5774,883301	67,657227	80,257446	38,9482	593,8624269999999	4,892213	169,362259	C3	SC2	VC	2	ST-HSC	48h	P	TT21	C3_TT21	C3VC48hST-HSCTT21	MEP	Deepskyblue	6
export_C3 ST-HSC SC2_Vi2.csv.1	83514,51563	68536,39844	1,448942	63,709793000000005	108,32344099999999	557,801392	10289,82617	124,00058700000001	1014,064697	1,540648	246,729691	2,9510810000000003	99,177589	C3	SC2	Vi	2	ST-HSC	48h	P	TT21	C3_TT21	C3Vi48hST-HSCTT21	GMP	aqua	5
export_C3 ST-HSC SC2_Vi2.csv.2	149190,4219	130910,2031	2,17503	48,868401	64,115532	550,082581	11203,12891	124,86201499999999	1048,404785	11,689252999999999	401,46698	3,101939	181,95060700000002	C3	SC2	Vi	2	ST-HSC	48h	P	TT21	C3_TT21	C3Vi48hST-HSCTT21	GMP	aqua	5
export_C4 ST-HSC SC2_CF1.csv	135102,8906	102271,125	9597,498047	58,696281000000006	169,92778	655,896423	112,73362	96,691788	757,401001	37,887943	398,033325	4,266832	212,508621	C4	SC2	CF	1	ST-HSC	48h	P	TT21	C4_TT21	C4CF48hST-HSCTT21	GMP	aqua	5
export_C4 ST-HSC SC2_CV2.csv.1	129207,4219	62355,328129999994	3966,6521	66,168961	121,721962	85,117294	2732,713623	106,18453999999998	105,591049	324,527466	433,793213	4,974508999999999	56,503406999999996	C4	SC2	CV	2	ST-HSC	48h	P	TT21	C4_TT21	C4CV48hST-HSCTT21	ST-HSC	#deff19	2
export_C4 ST-HSC SC2_CV2.csv.2	130041,3125	77433,03125	3998,272217	66,489616	155,491074	71,139748	2964,05249	96,710533	86,451996	246,73652599999997	250,341339	5,0019029999999995	70,14954399999999	C4	SC2	CV	2	ST-HSC	48h	P	TT21	C4_TT21	C4CV48hST-HSCTT21	ST-HSC	#deff19	2
export_C4 ST-HSC SC2_CV2.csv.3	126032,2031	98614,88281	3911,4033200000003	211,32673599999998	117,77851899999999	122,77581799999999	2946,9379879999997	105,23008	324,095795	166,36308300000002	380,101227	4,993379	167,967178	C4	SC2	CV	2	ST-HSC	48h	P	TT21	C4_TT21	C4CV48hST-HSCTT21	SLAM-HSC	Red	0
export_C4 ST-HSC SC2_VC2.csv	94514,17188	79473,53125	1357,931885	65,878304	103,15831800000001	369,440857	5969,44043	135,938629	560,629578	65,85372199999999	403,976868	4,885268	223,346649	C4	SC2	VC	2	ST-HSC	48h	P	TT21	C4_TT21	C4VC48hST-HSCTT21	GMP	aqua	5
export_C4 ST-HSC SC2_VC3.csv	81435,72656	71106,20313	1173,195557	38,336662	153,89210500000002	347,57043500000003	4238,276855	163,42068500000002	780,725037	71,503838	475,646729	4,735183	218,96785	C4	SC2	VC	3	ST-HSC	48h	P	TT21	C4_TT21	C4VC48hST-HSCTT21	GMP	aqua	5
export_C4 ST-HSC SC2_Vi1.csv	85822,71875	48033,17578	15,241507999999998	54,581981999999996	898,2645869999999	393,492279	14253,238280000001	144,352646	496,439636	45,414429	417,409821	3,7737870000000004	80,877319	C4	SC2	Vi	1	ST-HSC	48h	P	TT21	C4_TT21	C4Vi48hST-HSCTT21	GMP	aqua	5
export_C5 HSC SC2_CF1.csv.1	113452,0	97455,0	9585,250977	212,33270299999998	103,804237	193,209	39,709324	40,783119	65,73571	393,717133	345,587311	3,946007	43,078259	C5	SC2	CF	1	SLAM-HSC	48h	P	TT21	C5_TT21	C5CF48hSLAM-HSCTT21	SLAM-HSC	Red	0
export_C5 HSC SC2_CF1.csv.2	144277,0625	99921,8125	9633,673828	302,311401	108,89775800000001	41,699837	80,029785	80,22261	96,39724	309,074097	520,96521	4,162768	208,230072	C5	SC2	CF	1	SLAM-HSC	48h	P	TT21	C5_TT21	C5CF48hSLAM-HSCTT21	SLAM-HSC	Red	0
export_C5 HSC SC2_CV2.csv.1	145720,2188	103052,0313	5707,018555	1704,319946	90,90711999999999	84,184128	4748,843261999999	208,17752099999998	83,24610899999999	-12,712646000000001	198,00517299999998	5,255923	7,610422	C5	SC2	CV	2	SLAM-HSC	48h	P	TT21	C5_TT21	C5CV48hSLAM-HSCTT21	SLAM+ MEP	Royalblue	7
export_C5 HSC SC2_CV2.csv.2	133381,2656	97201,30469	5877,600586	1167,153809	128,558197	132,861572	5003,538086	122,981705	50,772391999999996	151,635422	387,03302	5,281011	90,026382	C5	SC2	CV	2	SLAM-HSC	48h	P	TT21	C5_TT21	C5CV48hSLAM-HSCTT21	SLAM-HSC	Red	0
export_C5 HSC SC2_CV2.csv.3	147929,1406	85130,72656	6062,423828	1681,839233	151,154861	124,88681799999999	5095,813477000001	181,496857	95,283501	16,88344	233,63359100000002	5,296131	211,780273	C5	SC2	CV	2	SLAM-HSC	48h	P	TT21	C5_TT21	C5CV48hSLAM-HSCTT21	SLAM+ MEP	Royalblue	7
export_C5 HSC SC2_CV3.csv	96116,01563	55431,91016	3021,366211	879,4207759999999	89,48120899999999	81,39373	2398,5622559999997	124,9617	46,751308	-2,060606	445,952087	4,850862	30,52504	C5	SC2	CV	3	SLAM-HSC	48h	P	TT21	C5_TT21	C5CV48hSLAM-HSCTT21	SLAM+ MEP	Royalblue	7
export_C6 HSC SC2_CV0.csv	97190,83594	57773,33594	11472,42773	261,817383	96,050453	242,024033	10805,24512	53,455341000000004	37,660133	1971,215698	433,26995800000003	5,72282	213,925323	C6	SC2	CV	0	SLAM-HSC	48h	P	TT21	C6_TT21	C6CV48hSLAM-HSCTT21	SLAM-HSC	Red	0
export_C6 HSC SC2_VC3.csv	108293,8047	60905,21484	916,441223	403,356476	83,46534	65,328964	4371,767578	135,802551	43,778568	13,437347	235,41622900000002	4,668858	213,62580899999998	C6	SC2	VC	3	SLAM-HSC	48h	P	TT21	C6_TT21	C6VC48hSLAM-HSCTT21	SLAM+ MEP	Royalblue	7
export_C6 HSC SC2_Vi0.csv	166170,1406	132446,6875	1,085688	610,119324	174,61792	213,04411299999998	39977,16406	64,146561	74,60221899999999	2922,01123	275,269592	3,2792199999999996	212,780716	C6	SC2	Vi	0	SLAM-HSC	48h	P	TT21	C6_TT21	C6Vi48hSLAM-HSCTT21	SLAM-HSC	Red	0
export_C7 MPP SC3_CV1.csv	120618,7266	94145,02344	7472,033203	177,742599	2175,143555	865,978149	5856,102051	265,879883	1173,17688	157,980453	133,657364	5,403037	158,152954	C7	SC3	CV	1	MPP	48h	P+ILs	TT21	C7_TT21	C7CV48hMPPTT21	MPP	Limegreen	3
export_C7 MPP SC3_VC3.csv.1	115295,6641	114701,0547	1220,894165	58,739571	1506,617676	1920,987305	3882,9392090000006	377,371216	2101,288086	950,265991	426,098724	4,720530999999999	74,52310899999999	C7	SC3	VC	3	MPP	48h	P+ILs	TT21	C7_TT21	C7VC48hMPPTT21	MPP	Limegreen	3
export_C7 MPP SC3_VC3.csv.2	131096,9531	109862,375	1228,5155029999999	251,36372400000002	1030,290039	2235,6875	4207,076172	313,158936	1973,927368	765,5528559999999	270,91943399999997	4,747063	90,808594	C7	SC3	VC	3	MPP	48h	P+ILs	TT21	C7_TT21	C7VC48hMPPTT21	SLAM+ Flt3+	seagreen	4
export_C7 MPP SC3_VC3.csv.3	138617,875	105127,3984	1258,593018	774,852234	808,980591	2609,488281	4200,208496	283,34921299999996	2236,8017579999996	1002,132385	187,64682	4,753989	152,48684699999998	C7	SC3	VC	3	MPP	48h	P+ILs	TT21	C7_TT21	C7VC48hMPPTT21	SLAM+ Flt3+	seagreen	4
export_C7 MPP SC3_VC3.csv.4	134127,6406	108146,9375	1164,56897	530,081543	688,383545	1268,156616	3786,438232	303,723907	1871,9472660000001	1519,586426	179,068375	4,698298	152,85148600000002	C7	SC3	VC	3	MPP	48h	P+ILs	TT21	C7_TT21	C7VC48hMPPTT21	SLAM+ Flt3+	seagreen	4
export_C8 MPP SC3_CV4.csv	77793,74219	63089,27734	1173,259644	99,483879	85,502251	1576,1365970000002	768,7442629999999	57,286235999999995	847,5047	23,539009	20,483959	4,210945	31,434994	C8	SC3	CV	4	MPP	48h	P+ILs	TT21	C8_TT21	C8CV48hMPPTT21	MP	DarkViolet	8
export_C8 MPP SC3_Vi3.csv.1	111305,3438	69680,0	1,850845	439,018707	364,06955	447,55700700000006	4804,472656	159,513565	1421,7497560000002	2200,456299	309,910187	2,792376	29,321236	C8	SC3	Vi	3	MPP	48h	P+ILs	TT21	C8_TT21	C8Vi48hMPPTT21	SLAM+ Flt3+	seagreen	4
export_C8 MPP SC3_Vi3.csv.2	110673,5078	81799,70313	1,9053330000000002	503,738922	434,214325	493,28146399999997	5222,10498	271,63629199999997	1508,63501	2026,8253170000003	209,555176	2,826883	81,028336	C8	SC3	Vi	3	MPP	48h	P+ILs	TT21	C8_TT21	C8Vi48hMPPTT21	SLAM+ Flt3+	seagreen	4
export_C8 MPP SC3_Vi3.csv.3	97907,75781	69576,85938	1,925817	206,175217	375,77108799999996	242,563995	4960,873047	113,704582	1261,954712	1773,085205	198,58548000000002	2,814407	177,931534	C8	SC3	Vi	3	MPP	48h	P+ILs	TT21	C8_TT21	C8Vi48hMPPTT21	SLAM+ Flt3+	seagreen	4
export_C9 ST-HSC SC3_VC3.csv.1	149854,9531	112684,875	948,5515140000001	114,130051	151,64404299999998	428,56124900000003	3941,314453	544,575867	4892,78418	90,512947	302,455475	4,647602	65,33931700000001	C9	SC3	VC	3	ST-HSC	48h	P+ILs	TT21	C9_TT21	C9VC48hST-HSCTT21	ST-HSC	#deff19	2
export_C9 ST-HSC SC3_VC3.csv.2	162371,2188	136475,9063	1013,1789550000001	119,426056	189,132996	572,317017	4441,005859000001	668,2283940000001	5204,014647999999	96,30566400000001	396,76474	4,7045	86,72704300000001	C9	SC3	VC	3	ST-HSC	48h	P+ILs	TT21	C9_TT21	C9VC48hST-HSCTT21	ST-HSC	#deff19	2
export_C9 ST-HSC SC3_VC3.csv.3	132372,6563	103626,3359	960,666199	87,91748	138,219879	264,993378	4155,018555	565,383728	4399,536621	-2,856741	376,618347	4,667715	168,022797	C9	SC3	VC	3	ST-HSC	48h	P+ILs	TT21	C9_TT21	C9VC48hST-HSCTT21	MEP	Deepskyblue	6
export_C9 ST-HSC SC3_VC4.csv.1	128556,5625	55905,25391	502,82937599999997	101,9338	183,682144	376,706604	2267,971191	324,326813	2955,126465	-2,121804	266,506195	4,282987	37,873642	C9	SC3	VC	4	ST-HSC	48h	P+ILs	TT21	C9_TT21	C9VC48hST-HSCTT21	GMP	aqua	5
export_C9 ST-HSC SC3_VC4.csv.2	135509,3281	58871,140629999994	529,880798	89,974594	146,149857	321,09314	2307,592285	337,319885	3229,698486	-12,500792	297,11557	4,304398	162,834091	C9	SC3	VC	4	ST-HSC	48h	P+ILs	TT21	C9_TT21	C9VC48hST-HSCTT21	GMP	aqua	5
export_C9 ST-HSC SC3_VC4.csv.3	139537,25	68632,46875	548,379761	117,054573	125,994881	324,623199	2591,981201	519,775696	4853,103027	-44,145519	173,080063	4,350625	176,873108	C9	SC3	VC	4	ST-HSC	48h	P+ILs	TT21	C9_TT21	C9VC48hST-HSCTT21	GMP	aqua	5
export_C9 ST-HSC SC3_VC4.csv.4	161250,7031	82243,55469	504,394379	102,75174	139,228241	307,770294	2271,133057	551,24054	4720,787109000001	-24,968895	192,091064	4,284369	189,88069199999998	C9	SC3	VC	4	ST-HSC	48h	P+ILs	TT21	C9_TT21	C9VC48hST-HSCTT21	GMP	aqua	5
export_D1 MPP SC2_CF1.csv.1	125034,2109	73625,95313	12488,09668	27,915951	815,411255	580,445984	194,09536699999998	189,652328	572,7353519999999	135,718262	680,815308	4,514531	141,98196399999998	D1	SC2	CF	1	MPP	48h	P	TT21	D1_TT21	D1CF48hMPPTT21	MPP	Limegreen	3
export_D1 MPP SC2_CF1.csv.2	110874,3359	76347,41406	12721,1084	129,613785	895,717041	693,036194	248,85972599999997	116,907494	668,341492	194,749924	791,389221	4,596533	170,49496499999998	D1	SC2	CF	1	MPP	48h	P	TT21	D1_TT21	D1CF48hMPPTT21	MPP	Limegreen	3
export_D1 MPP SC2_VC1.csv.1	124295,9844	76940,23438	2976,118652	82,877403	737,2292480000001	702,01886	11176,16406	239,980865	905,519531	69,97022199999999	422,15075700000006	5,318817	3,632658	D1	SC2	VC	1	MPP	48h	P	TT21	D1_TT21	D1VC48hMPPTT21	GMP	aqua	5
export_D1 MPP SC2_VC1.csv.2	129244,3594	107597,4609	3072,880859	103,06920600000001	395,824982	605,0294190000001	11750,60059	357,485596	1448,532837	30,892107	445,308594	5,344034	86,29630999999999	D1	SC2	VC	1	MPP	48h	P	TT21	D1_TT21	D1VC48hMPPTT21	GMP	aqua	5
export_D10 ST-HSC SC3_CF2.csv	141509,1875	114415,0781	6580,299805	158,777649	169,105865	364,891541	132,052628	18,920273	244,818771	5727,888672	233,72083999999998	4,199502	50,779629	D10	SC3	CF	2	ST-HSC	48h	P+ILs	TT21	D10_TT21	D10CF48hST-HSCTT21	ST-HSC	#deff19	2
export_D10 ST-HSC SC3_Vi3.csv	83129,26563	75832,14063	7,9044300000000005	6467,779785	344,379211	210422,0469	5104,870117	80169,01563	-2666,255859	1168,665039	1856,671021	3,256831	64,065048	D10	SC3	Vi	3	ST-HSC	48h	P+ILs	TT21	D10_TT21	D10Vi48hST-HSCTT21	SLAM+ Flt3+	seagreen	4
export_D11 HSC SC3_CV3.csv.1	91609,44531	63211,75	3518,805664	171,415131	89,256844	76,414474	2448,108643	91,227875	93,781548	309,377686	469,005798	4,903944999999999	42,458553	D11	SC3	CV	3	SLAM-HSC	48h	P+ILs	TT21	D11_TT21	D11CV48hSLAM-HSCTT21	ST-HSC	#deff19	2
export_D11 HSC SC3_CV3.csv.2	112942,2813	68573,97656	3147,775635	175,970474	69,775429	102,632469	2133,82251	86,727829	90,66291	202,821442	324,01498399999997	4,827533	104,412903	D11	SC3	CV	3	SLAM-HSC	48h	P+ILs	TT21	D11_TT21	D11CV48hSLAM-HSCTT21	ST-HSC	#deff19	2
export_D11 HSC SC3_CV3.csv.3	108613,2188	59608,16406	3459,3889159999994	104,46354699999999	70,73084300000001	113,562973	2459,818604	70,884178	103,945778	276,527618	433,55957	4,900181	181,159256	D11	SC3	CV	3	SLAM-HSC	48h	P+ILs	TT21	D11_TT21	D11CV48hSLAM-HSCTT21	ST-HSC	#deff19	2
export_D11 HSC SC3_CV3.csv.4	82232,625	66995,47656	3752,438721	215,316956	84,378654	99,811371	2453,229248	94,096451	336,953888	173,86879	336,112549	4,924328	221,04599	D11	SC3	CV	3	SLAM-HSC	48h	P+ILs	TT21	D11_TT21	D11CV48hSLAM-HSCTT21	SLAM-HSC	Red	0
export_D11 HSC SC3_VC3.csv.1	145724,7188	103313,0234	1035,331299	270,56048599999997	117,910423	66,130646	4413,828125	149,321198	315,18804900000003	3,071792	425,372375	4,709257	62,017006	D11	SC3	VC	3	SLAM-HSC	48h	P+ILs	TT21	D11_TT21	D11VC48hSLAM-HSCTT21	SLAM+ MEP	Royalblue	7
export_D11 HSC SC3_VC3.csv.2	145166,1094	102969,8047	989,1597289999999	1428,967407	119,243645	126,82831599999999	4323,292969	196,303955	102,640327	26,482915999999996	208,37571699999998	4,6888819999999996	102,768074	D11	SC3	VC	3	SLAM-HSC	48h	P+ILs	TT21	D11_TT21	D11VC48hSLAM-HSCTT21	SLAM+ MEP	Royalblue	7
export_D11 HSC SC3_VC3.csv.3	114378,7969	78475,97656	1072,419434	222,25622599999997	93,426498	76,022964	4539,705078	191,373657	225,873871	12,829837	520,148926	4,728701	202,616516	D11	SC3	VC	3	SLAM-HSC	48h	P+ILs	TT21	D11_TT21	D11VC48hSLAM-HSCTT21	SLAM+ MEP	Royalblue	7
export_D11 HSC SC3_VC3.csv.4	114977,25	93680,48438	993,423401	349,53997799999996	86,971985	113,307098	3970,906006	56,998523999999996	205,28949	-22,267611	359,284485	4,664093	221,46307400000003	D11	SC3	VC	3	SLAM-HSC	48h	P+ILs	TT21	D11_TT21	D11VC48hSLAM-HSCTT21	SLAM+ MEP	Royalblue	7
export_D12 HSC SC3_CF2.csv	146878,7188	105271,625	5385,620117	3100,26123	75,35965	195,157104	136,57132	246,788513	406,090088	28,297174	149,962936	4,148308999999999	208,848892	D12	SC3	CF	2	SLAM-HSC	48h	P+ILs	TT21	D12_TT21	D12CF48hSLAM-HSCTT21	CD16/32- ckit-	Violet	9
export_D12 HSC SC3_CV1.csv.1	128026,7734	80227,32813	7825,062988	206,551163	90,311188	266,732758	6087,82959	-72,44096400000001	63,09363199999999	7611,189453	290,52252200000004	5,429131	197,452347	D12	SC3	CV	1	SLAM-HSC	48h	P+ILs	TT21	D12_TT21	D12CV48hSLAM-HSCTT21	SLAM-HSC	Red	0
export_D12 HSC SC3_CV1.csv.2	115099,9531	79887,07813	7019,172852	170,351257	208,75778200000002	395,419159	5368,883789	-85,195076	103,604385	7860,016113	323,230865	5,357161	214,405746	D12	SC3	CV	1	SLAM-HSC	48h	P+ILs	TT21	D12_TT21	D12CV48hSLAM-HSCTT21	ST-HSC	#deff19	2
export_D12 HSC SC3_VC3.csv.1	143431,4219	70710,42188	866,500305	602,731934	86,99593399999999	74,623375	3341,939697	128,58596799999998	71,936516	229,930923	236,163513	4,56916	14,112607999999998	D12	SC3	VC	3	SLAM-HSC	48h	P+ILs	TT21	D12_TT21	D12VC48hSLAM-HSCTT21	SLAM-HSC	Red	0
export_D12 HSC SC3_VC3.csv.2	127429,4219	94665,75	858,5323490000001	125,824348	97,711777	90,973343	3183,214355	106,94475600000001	129,163147	116,58299299999999	152,275055	4,55138	26,482819	D12	SC3	VC	3	SLAM-HSC	48h	P+ILs	TT21	D12_TT21	D12VC48hSLAM-HSCTT21	ST-HSC	#deff19	2
export_D12 HSC SC3_VC3.csv.3	134475,0781	108277,1406	831,667725	459,562531	102,158287	111,491653	3081,232666	158,168777	144,111191	288,712555	191,331924	4,531617	83,227074	D12	SC3	VC	3	SLAM-HSC	48h	P+ILs	TT21	D12_TT21	D12VC48hSLAM-HSCTT21	SLAM-HSC	Red	0
export_D12 HSC SC3_VC3.csv.4	121891,375	72486,11719	869,934082	610,107727	83,097298	73,59204100000001	3375,791504	140,078278	88,048965	239,57838399999997	253,046188	4,573469	84,54143499999999	D12	SC3	VC	3	SLAM-HSC	48h	P+ILs	TT21	D12_TT21	D12VC48hSLAM-HSCTT21	SLAM-HSC	Red	0
export_D12 HSC SC3_Vi3.csv.1	105227,8516	60318,30859	1,425133	290,356293	132,553925	85,118156	3838,7844240000004	153,781128	63,7108	9,191765	263,396729	2,6432	130,33639499999998	D12	SC3	Vi	3	SLAM-HSC	48h	P+ILs	TT21	D12_TT21	D12Vi48hSLAM-HSCTT21	SLAM+ MEP	Royalblue	7
export_D12 HSC SC3_Vi3.csv.2	125155,0703	73162,875	1,296912	496,58953899999995	74,667519	89,502205	4024,516846	106,61120600000001	81,579475	17,307039000000003	99,143074	2,628757	146,337204	D12	SC3	Vi	3	SLAM-HSC	48h	P+ILs	TT21	D12_TT21	D12Vi48hSLAM-HSCTT21	CD16/32- ckit-	Violet	9
export_D12 HSC SC3_Vi3.csv.3	100376,0391	54654,48828	1,461467	460,503204	112,87413799999999	119,02170600000001	3968,0485840000006	170,86058	63,511642	26,107878	275,999115	2,661102	206,341446	D12	SC3	Vi	3	SLAM-HSC	48h	P+ILs	TT21	D12_TT21	D12Vi48hSLAM-HSCTT21	SLAM+ MEP	Royalblue	7
export_D12 HSC SC3_Vi3.csv.4	135036,875	72690,78906	1,313015	564,238892	64,41705300000001	98,845543	4378,337402	105,85391200000001	97,825172	2,4936830000000003	126,469429	2,658424	224,59880099999998	D12	SC3	Vi	3	SLAM-HSC	48h	P+ILs	TT21	D12_TT21	D12Vi48hSLAM-HSCTT21	CD16/32- ckit-	Violet	9
export_D2 MPP SC2_CF2.csv.1	129606,8047	81637,21875	6059,044922	58,114151	478,87054400000005	756,982666	88,305397	187,009048	665,4211429999999	34,948101	459,882233	4,050584	16,277624	D2	SC2	CF	2	MPP	48h	P	TT21	D2_TT21	D2CF48hMPPTT21	GMP	aqua	5
export_D2 MPP SC2_CF2.csv.2	122525,0781	110653,4141	6350,140136999999	152,768127	577,5665280000001	250,79312099999999	77,949669	226,13392599999997	922,6494140000001	-17,322429999999997	574,385315	4,026689	171,818695	D2	SC2	CF	2	MPP	48h	P	TT21	D2_TT21	D2CF48hMPPTT21	MEP	Deepskyblue	6
export_D3 ST-HSC SC2_CF3.csv	94058,97656	69983,17969	2923,408447	107,644585	112,27853400000001	1872,3380129999998	75,349197	219,704437	916,5962519999999	-16,742483	397,134247	3,7780489999999998	44,57172	D3	SC2	CF	3	ST-HSC	48h	P	TT21	D3_TT21	D3CF48hST-HSCTT21	GMP	aqua	5
export_D3 ST-HSC SC2_VC1.csv	155114,9844	94167,80469	3203,22998	69,688087	160,228104	130,923203	10551,90234	196,109894	122,147263	325,092041	467,76226799999995	5,32375	120,783073	D3	SC2	VC	1	ST-HSC	48h	P	TT21	D3_TT21	D3VC48hST-HSCTT21	ST-HSC	#deff19	2
export_D3 ST-HSC SC2_VC4.csv	76072,67969	46629,98828	445,168396	197082,7031	18340,99805	7684,839355	1031,0561519999999	49685,21875	-3853,071533	29707,99023	-372,19921899999997	4,003502	45,705878999999996	D3	SC2	VC	4	ST-HSC	48h	P	TT21	D3_TT21	D3VC48hST-HSCTT21	MP	DarkViolet	8
export_D3 ST-HSC SC2_Vi2.csv.1	142937,5938	76469,35156	1,8276	66,761208	224,519165	159,79849199999998	7987,271484000001	156,830719	728,8974	31,391182	384,236145	2,9445900000000003	9,189333	D3	SC2	Vi	2	ST-HSC	48h	P	TT21	D3_TT21	D3Vi48hST-HSCTT21	MEP	Deepskyblue	6
export_D3 ST-HSC SC2_Vi2.csv.2	131740,5469	76633,10938	1,7118529999999998	35,333969	329,818878	180,538895	8131,809081999999	156,121307	270,515015	83,888412	729,4511719999999	2,930006	60,773509999999995	D3	SC2	Vi	2	ST-HSC	48h	P	TT21	D3_TT21	D3Vi48hST-HSCTT21	MPP	Limegreen	3
export_D3 ST-HSC SC2_Vi2.csv.3	110517,6328	79440,92188	1,6772080000000003	54,34613	454,49853499999995	137,484863	8920,091797	141,547699	391,341919	121,953369	510,22024500000003	2,95214	137,773148	D3	SC2	Vi	2	ST-HSC	48h	P	TT21	D3_TT21	D3Vi48hST-HSCTT21	MPP	Limegreen	3
export_D3 ST-HSC SC2_Vi2.csv.4	126029,9219	100959,9453	5,592662000000001	58,140404000000004	277,8414	308,39267	8463,910156	157,428787	636,470398	151,915024	330,552887	3,305858	169,158752	D3	SC2	Vi	2	ST-HSC	48h	P	TT21	D3_TT21	D3Vi48hST-HSCTT21	MPP	Limegreen	3
export_D4 ST-HSC SC2_CF2.csv.1	114251,2344	87117,95313	4957,966797	28,844796999999996	215,427902	381,943146	94,16368100000001	250,769775	1902,895752	57,062560999999995	578,110229	4,008719999999999	134,854675	D4	SC2	CF	2	ST-HSC	48h	P	TT21	D4_TT21	D4CF48hST-HSCTT21	GMP	aqua	5
export_D4 ST-HSC SC2_CF2.csv.2	91205,03906	93560,32031	4813,178223	72,817406	307,77923599999997	223,998871	113,65907299999999	299,089996	1826,7127690000002	96,032677	421,94970700000005	4,057404	145,738281	D4	SC2	CF	2	ST-HSC	48h	P	TT21	D4_TT21	D4CF48hST-HSCTT21	MPP	Limegreen	3
export_D4 ST-HSC SC2_Vi1.csv.1	111940,3203	69057,92188	5,184778	73,625298	110,334549	184,895462	20507,82617	57,408073	639,401001	36,633522	410,56402599999996	3,554378	56,34565	D4	SC2	Vi	1	ST-HSC	48h	P	TT21	D4_TT21	D4Vi48hST-HSCTT21	MEP	Deepskyblue	6
export_D4 ST-HSC SC2_Vi1.csv.2	114372,5313	62513,02344	1,6549939999999999	90,42669699999999	95,175262	118,60284399999999	18030,34375	172,835449	692,493774	-3,058822	404,03137200000003	3,1641619999999997	212,26545699999997	D4	SC2	Vi	1	ST-HSC	48h	P	TT21	D4_TT21	D4Vi48hST-HSCTT21	MEP	Deepskyblue	6
export_D5 HSC SC2_CV0.csv	134309,9688	68811,64844	14135,14941	457,875977	142,078827	256,814331	9445,620117	-84,577934	40,689240000000005	2818,105713	185,09849499999999	5,745618	128,351151	D5	SC2	CV	0	SLAM-HSC	48h	P	TT21	D5_TT21	D5CV48hSLAM-HSCTT21	SLAM-HSC	Red	0
export_D6 HSC SC2_CV0.csv	178289,6094	156664,6719	23536,48242	2693,313965	180,936188	251,503937	20616,85156	120,74789399999999	111,181297	808,914001	323,389923	6,141904	206,45898400000002	D6	SC2	CV	0	SLAM-HSC	48h	P	TT21	D6_TT21	D6CV48hSLAM-HSCTT21	SLAM-HSC	Red	0
export_D6 HSC SC2_VC1.csv.1	115857,5859	91850,875	2796,862305	213,184204	93,756783	54,507992	11753,93555	161,80110200000001	89,69635799999999	-1,0704559999999999	450,55304	5,315219	35,216255	D6	SC2	VC	1	SLAM-HSC	48h	P	TT21	D6_TT21	D6VC48hSLAM-HSCTT21	SLAM+ MEP	Royalblue	7
export_D6 HSC SC2_VC1.csv.2	120824,3906	51491,94141	2386,029785	136,213455	89,717911	125,402527	10375,581059999999	153,18731699999998	98,965019	6,650628	537,551086	5,228127	78,903328	D6	SC2	VC	1	SLAM-HSC	48h	P	TT21	D6_TT21	D6VC48hSLAM-HSCTT21	MEP	Deepskyblue	6
export_D6 HSC SC2_Vi6.csv	107931,3906	75279,35938	2,141613	60,541431	80,289406	282,834808	578,392883	164,673126	351,604065	-13,033961999999999	31,159126	2,187056	82,124969	D6	SC2	Vi	6	SLAM-HSC	48h	P	TT21	D6_TT21	D6Vi48hSLAM-HSCTT21	CD16/32- ckit-	Violet	9
export_D7 MPP SC3_VC1.csv	149694,0469	122024,6484	2852,611816	252,74493399999997	847,03479	347,26181	12886,30664	99,606163	1120,496826	4465,890625	121,661064	5,349525	40,420235	D7	SC3	VC	1	MPP	48h	P+ILs	TT21	D7_TT21	D7VC48hMPPTT21	SLAM+ Flt3+	seagreen	4
export_D8 MPP SC3_Vi2.csv	98771,27344	67851,08594	9,39681	484,51687599999997	508,62362699999994	349,85556	8735,533203	107,11158	1998,237549	3440,8957520000004	185,152267	3,474914	134,369843	D8	SC3	Vi	2	MPP	48h	P+ILs	TT21	D8_TT21	D8Vi48hMPPTT21	SLAM+ Flt3+	seagreen	4
export_D8 MPP SC3_Vi6.csv	94625,07031	96258,76563	1,894191	106,65280200000001	104,049385	259,615417	612,246216	58,66810600000001	29,858007	2,167391	8,852747	2,166823	2,501297	D8	SC3	Vi	6	MPP	48h	P+ILs	TT21	D8_TT21	D8Vi48hMPPTT21	CD16/32- ckit-	Violet	9
export_D9 ST-HSC SC3_CV2.csv	125637,3203	88878,97656	3382,376465	385,436798	129,225998	613,7811280000001	2702,729736	405,44485499999996	3321,004395	293,565857	422,776245	4,922187999999999	43,569466	D9	SC3	CV	2	ST-HSC	48h	P+ILs	TT21	D9_TT21	D9CV48hST-HSCTT21	SLAM-HSC	Red	0
export_D9 ST-HSC SC3_Vi0.csv	108033,5313	98251,25781	54,490696	193,70463600000002	337,010742	393,840057	63274,953129999994	463,682526	951,9646	54,872562	272,774536	4,622749	99,670723	D9	SC3	Vi	0	ST-HSC	48h	P+ILs	TT21	D9_TT21	D9Vi48hST-HSCTT21	GMP	aqua	5
export_E1 MPP SC2_VC1.csv	116356,7813	60381,64453	2970,807373	80,81732199999999	645,3156740000001	242,676071	10130,61719	67,143875	73,789909	600,146179	401,988861	5,288105000000001	112,87543500000001	E1	SC2	VC	1	MPP	48h	P	TT21	E1_TT21	E1VC48hMPPTT21	MPP	Limegreen	3
export_E10 ST-HSC SC3_CF3.csv.1	160227,8125	92569,82813	2999,439453	104,155304	151,350327	290,57287599999995	102,965691	420,99362199999996	2399,182129	-1,229234	414,784546	3,8818269999999995	0,10576500000000001	E10	SC3	CF	3	ST-HSC	48h	P+ILs	TT21	E10_TT21	E10CF48hST-HSCTT21	MEP	Deepskyblue	6
export_E10 ST-HSC SC3_CF3.csv.2	150867,25	85962,80469	2809,795654	50,542316	155,452972	349,394867	109,63683300000001	357,802704	2504,7392579999996	175,692093	286,445648	3,8810480000000003	31,897821	E10	SC3	CF	3	ST-HSC	48h	P+ILs	TT21	E10_TT21	E10CF48hST-HSCTT21	ST-HSC	#deff19	2
export_E10 ST-HSC SC3_CF3.csv.3	108207,5625	56657,046879999994	2886,1328129999997	168,621872	159,567657	316,784607	118,56778	385,271912	3022,085693	-25,463816	306,684387	3,913329	200,927643	E10	SC3	CF	3	ST-HSC	48h	P+ILs	TT21	E10_TT21	E10CF48hST-HSCTT21	GMP	aqua	5
export_E10 ST-HSC SC3_CF3.csv.4	115599,7188	107455,4609	2764,079346	66,575005	110,400108	288,617249	80,359413	187,456894	1363,557983	-7,794747999999999	175,955704	3,780608	219,248779	E10	SC3	CF	3	ST-HSC	48h	P+ILs	TT21	E10_TT21	E10CF48hST-HSCTT21	MEP	Deepskyblue	6
export_E10 ST-HSC SC3_Vi1.csv	149540,1719	88676,21875	1,250385	110,85697900000001	96,4478	89,786469	23458,8457	132,13296499999998	89,03870400000001	115,61821	232,62236000000001	3,158894	110,790329	E10	SC3	Vi	1	ST-HSC	48h	P+ILs	TT21	E10_TT21	E10Vi48hST-HSCTT21	ST-HSC	#deff19	2
export_E11 HSC SC3_CF2.csv.1	96608,30469	76547,71094	5000,139647999999	203,609299	83,652191	83,735184	43,424927000000004	78,46968100000001	72,87104000000001	362,45047	451,42868	3,773632	105,77719099999999	E11	SC3	CF	2	SLAM-HSC	48h	P+ILs	TT21	E11_TT21	E11CF48hSLAM-HSCTT21	SLAM-HSC	Red	0
export_E11 HSC SC3_CF2.csv.2	115896,2891	76679,36719	5416,0625	170,462433	119,589874	50,281822	53,89735400000001	109,45151499999999	91,949112	242,060852	373,482086	3,8645160000000005	182,90921	E11	SC3	CF	2	SLAM-HSC	48h	P+ILs	TT21	E11_TT21	E11CF48hSLAM-HSCTT21	ST-HSC	#deff19	2
export_E11 HSC SC3_CV1.csv.1	133501,3906	76478,79688	9705,170898	1850,097046	55,286781000000005	373,72695899999997	6443,228515999999	-9,159289	24,246119	4355,732422	393,157196	5,5126800000000005	97,52969399999999	E11	SC3	CV	1	SLAM-HSC	48h	P+ILs	TT21	E11_TT21	E11CV48hSLAM-HSCTT21	SLAM-HSC	Red	0
export_E11 HSC SC3_CV1.csv.2	115326,8438	75305,75	9422,908203	1129,969604	98,37908900000001	279,190155	5708,280761999999	-104,702217	20,545799	6238,139647999999	368,365021	5,466424	137,97413600000002	E11	SC3	CV	1	SLAM-HSC	48h	P+ILs	TT21	E11_TT21	E11CV48hSLAM-HSCTT21	SLAM-HSC	Red	0
export_E11 HSC SC3_Vi3.csv.1	146030,3906	98293,96094	2,254922	1177,52417	110,226578	124,289795	4787,503418	286,404266	1499,6605220000001	-5,807291	281,636261	2,851932	2,170321	E11	SC3	Vi	3	SLAM-HSC	48h	P+ILs	TT21	E11_TT21	E11Vi48hSLAM-HSCTT21	SLAM+ MEP	Royalblue	7
export_E11 HSC SC3_Vi3.csv.2	111644,4375	81026,02344	1,8703599999999998	662,959717	96,057167	118,430489	4393,879883	215,170227	1038,475464	19,667875	369,285431	2,768163	8,906632	E11	SC3	Vi	3	SLAM-HSC	48h	P+ILs	TT21	E11_TT21	E11Vi48hSLAM-HSCTT21	SLAM+ MEP	Royalblue	7
export_E11 HSC SC3_Vi3.csv.3	94017,07031	64814,4375	1,745075	576,541199	107,209923	97,058678	4338,704102000001	133,69546499999998	747,534729	11,471432	358,144073	2,7429900000000003	40,23259	E11	SC3	Vi	3	SLAM-HSC	48h	P+ILs	TT21	E11_TT21	E11Vi48hSLAM-HSCTT21	SLAM+ MEP	Royalblue	7
export_E12 HSC SC3_CV1.csv.1	127439,7188	101761,9453	10207,907229999999	1760,715332	103,44426700000001	167,79673799999998	6762,063965	79,72625699999999	57,06599	1913,483398	373,862183	5,5430209999999995	5930586,0	E12	SC3	CV	1	SLAM-HSC	48h	P+ILs	TT21	E12_TT21	E12CV48hSLAM-HSCTT21	SLAM-HSC	Red	0
export_E12 HSC SC3_CV1.csv.2	131003,0313	94614,9375	10382,2041	2115,4067379999997	85,05475600000001	197,66503899999998	6985,073242	116,995193	43,124901	512,94043	430,41275	5,558185	17832316,0	E12	SC3	CV	1	SLAM-HSC	48h	P+ILs	TT21	E12_TT21	E12CV48hSLAM-HSCTT21	SLAM-HSC	Red	0
export_E12 HSC SC3_VC3.csv.1	112463,3594	81776,84375	912,2022710000001	760,862976	151,183716	162,17796299999998	3660,205078	19,918238	215,44688399999998	1388,571289	341,582336	4,612879	5799603,0	E12	SC3	VC	3	SLAM-HSC	48h	P+ILs	TT21	E12_TT21	E12VC48hSLAM-HSCTT21	SLAM-HSC	Red	0
export_E12 HSC SC3_VC3.csv.2	120227,9688	58299,109379999994	874,6514279999999	224,79144300000002	114,37963899999998	128,00993300000002	3591,7224119999996	70,071877	107,583504	1767,994873	279,845062	4,59417	10254267,0	E12	SC3	VC	3	SLAM-HSC	48h	P+ILs	TT21	E12_TT21	E12VC48hSLAM-HSCTT21	SLAM-HSC	Red	0
export_E12 HSC SC3_VC3.csv.3	100222,9453	75112,42188	905,615234	49,728840000000005	100,994568	91,465225	3483,99292	68,018227	89,273911	321,026093	272,13861099999997	4,595502	16360900,0	E12	SC3	VC	3	SLAM-HSC	48h	P+ILs	TT21	E12_TT21	E12VC48hSLAM-HSCTT21	ST-HSC	#deff19	2
export_E12 HSC SC3_VC3.csv.4	101386,0859	50963,96484	957,4226070000001	141,829254	82,881813	75,121437	4049,608643	100,137955	59,913582	258,081177	314,33984399999997	4,658785	21045672,0	E12	SC3	VC	3	SLAM-HSC	48h	P+ILs	TT21	E12_TT21	E12VC48hSLAM-HSCTT21	ST-HSC	#deff19	2
export_E12 HSC SC3_VC3.csv.5	122888,625	68007,52344	994,99115	109,574059	76,006119	75,875786	4246,283691	52,534682999999994	79,573082	309,42037999999997	312,953369	4,685168	22371304,0	E12	SC3	VC	3	SLAM-HSC	48h	P+ILs	TT21	E12_TT21	E12VC48hSLAM-HSCTT21	ST-HSC	#deff19	2
export_E12 HSC SC3_Vi3.csv.1	123172,4219	64572,390629999994	1,1734639999999998	1183,632446	68,350143	93,426231	3922,930908	95,373993	45,616946999999996	295,44784500000003	236,926132	2,590189	671977,0	E12	SC3	Vi	3	SLAM-HSC	48h	P+ILs	TT21	E12_TT21	E12Vi48hSLAM-HSCTT21	SLAM-HSC	Red	0
export_E12 HSC SC3_Vi3.csv.2	106179,3516	57242,75	3,856171	1328,916138	82,20886999999999	95,978172	4333,440918	188,57574499999998	80,721069	285,681213	373,420258	2,986104	12689901,0	E12	SC3	Vi	3	SLAM-HSC	48h	P+ILs	TT21	E12_TT21	E12Vi48hSLAM-HSCTT21	SLAM-HSC	Red	0
export_E12 HSC SC3_Vi3.csv.3	115693,6953	66126,69531	1,5251379999999999	796,116333	108,36111499999998	100,751266	4558,858886999999	176,831253	61,274429000000005	135,03462199999998	307,013031	2,716821	12848071,0	E12	SC3	Vi	3	SLAM-HSC	48h	P+ILs	TT21	E12_TT21	E12Vi48hSLAM-HSCTT21	SLAM-HSC	Red	0
export_E12 HSC SC3_Vi3.csv.4	107260,3906	68795,49219	8,476928	1698,73938	113,575554	145,236481	4538,833496	129,81045500000002	20,651204999999997	260,16854900000004	462,326324	3,242214	21735824,0	E12	SC3	Vi	3	SLAM-HSC	48h	P+ILs	TT21	E12_TT21	E12Vi48hSLAM-HSCTT21	SLAM-HSC	Red	0
export_E2 MPP SC2_Vi2.csv.1	91788,64063	74477,5625	15,276732	40,969570000000004	728,932129	223,768082	9159,750977	156,759659	511,16644299999996	48,400878999999996	543,8653559999999	3,6387110000000003	61,142231	E2	SC2	Vi	2	MPP	48h	P	TT21	E2_TT21	E2Vi48hMPPTT21	MEP	Deepskyblue	6
export_E2 MPP SC2_Vi2.csv.2	123048,75	83929,36719	8,208219	78,84258299999999	548,626892	270,095673	10458,56738	156,45546000000002	546,0623780000001	33,035309000000005	464,29571500000003	3,488668	190,915695	E2	SC2	Vi	2	MPP	48h	P	TT21	E2_TT21	E2Vi48hMPPTT21	MEP	Deepskyblue	6
export_E3 ST-HSC SC2_CF1.csv.1	86359,57813	65320,52344	7506,730469	45,410664000000004	408,424591	354,694031	108,75273100000001	69,57267	148,248199	23,97315	365,160339	4,180338	51,372864	E3	SC2	CF	1	ST-HSC	48h	P	TT21	E3_TT21	E3CF48hST-HSCTT21	GMP	aqua	5
export_E3 ST-HSC SC2_CF1.csv.2	77719,47656	45211,64844	8033,835448999999	86,370903	710,7655030000001	306,64566	199,774704	94,129494	168,998459	5,0607050000000005	324,37649500000003	4,387925	123,722305	E3	SC2	CF	1	ST-HSC	48h	P	TT21	E3_TT21	E3CF48hST-HSCTT21	GMP	aqua	5
export_E3 ST-HSC SC2_CV1.csv	102837,5547	94225,74219	7289,123047	63,715256000000004	562,5917969999999	448,828888	5696,837402	252,518463	542,658142	6,392879	437,36807300000004	5,386958	12,040606	E3	SC2	CV	1	ST-HSC	48h	P	TT21	E3_TT21	E3CV48hST-HSCTT21	GMP	aqua	5
export_E3 ST-HSC SC2_Vi2.csv	84254,48438	66426,08594	1,297619	28,568851000000002	438,149536	536,33429	8856,595703	110,423454	484,133514	16,157852	506,31713899999994	2,871146	178,559677	E3	SC2	Vi	2	ST-HSC	48h	P	TT21	E3_TT21	E3Vi48hST-HSCTT21	GMP	aqua	5
export_E4 ST-HSC SC2_CV2.csv.1	97272,44531	77764,11719	3972,0798340000006	211,17340099999998	85,147186	102,342964	3362,6044920000004	68,65943100000001	153,969818	-15,153785000000001	684,21167	5,038626	72,013527	E4	SC2	CV	2	ST-HSC	48h	P	TT21	E4_TT21	E4CV48hST-HSCTT21	SLAM+ MEP	Royalblue	7
export_E4 ST-HSC SC2_CV2.csv.2	120444,9219	63940,42578	4884,246582	162,173111	39,446873	63,138741	4203,550781	133,32698100000002	140,990387	-2,661692	515,9903559999999	5,170658	119,59578700000002	E4	SC2	CV	2	ST-HSC	48h	P	TT21	E4_TT21	E4CV48hST-HSCTT21	MEP	Deepskyblue	6
export_E4 ST-HSC SC2_CV2.csv.3	117656,5	70307,22656	4777,60498	142,36656200000002	103,684601	144,632797	3996,359863	141,730499	90,360168	-15,531467000000001	447,628479	5,148356	154,624725	E4	SC2	CV	2	ST-HSC	48h	P	TT21	E4_TT21	E4CV48hST-HSCTT21	MEP	Deepskyblue	6
export_E4 ST-HSC SC2_Vi2.csv.1	97768,60156	97634,63281	2,163223	23,48679	359,743622	596,8605349999999	9349,441406	191,16146899999998	952,703003	13,198938	531,01416	3,044722	55,307377	E4	SC2	Vi	2	ST-HSC	48h	P	TT21	E4_TT21	E4Vi48hST-HSCTT21	GMP	aqua	5
export_E4 ST-HSC SC2_Vi2.csv.2	81923,29688	72507,59375	6,913925	70,26409100000001	509,531158	245,09019500000002	8862,313477	154,68864399999998	740,088989	-13,609275	615,7479860000001	3,3851120000000003	116,840378	E4	SC2	Vi	2	ST-HSC	48h	P	TT21	E4_TT21	E4Vi48hST-HSCTT21	MEP	Deepskyblue	6
export_E5 HSC SC2_CF0.csv	96741,24219	62148,19531	24378,56445	373,293671	101,54502099999999	73,73224599999999	35,54377	77,82040400000001	37,946045	573,82666	190,81639099999998	4,198638	95,345993	E5	SC2	CF	0	SLAM-HSC	48h	P	TT21	E5_TT21	E5CF48hSLAM-HSCTT21	SLAM-HSC	Red	0
export_E5 HSC SC2_CV2.csv.1	100266,4141	52217,31641	4153,429199	453,045776	92,531273	48,174904	3952,952881	128,638733	33,475609000000006	172,252747	285,007874	5,1020080000000005	47,298962	E5	SC2	CV	2	SLAM-HSC	48h	P	TT21	E5_TT21	E5CV48hSLAM-HSCTT21	SLAM-HSC	Red	0
export_E5 HSC SC2_CV2.csv.2	113377,5625	52187,75	4205,159668	218,09758	72,83714300000001	53,93639399999999	4145,238281	86,259781	29,542519	59,08871800000001	161,64584399999998	5,120394999999999	93,251846	E5	SC2	CV	2	SLAM-HSC	48h	P	TT21	E5_TT21	E5CV48hSLAM-HSCTT21	SLAM+ MEP	Royalblue	7
export_E5 HSC SC2_CV2.csv.3	119820,8516	60673,6875	4710,65918	268,84359700000005	88,13027199999999	80,738342	4345,492676	98,79083299999999	36,730614	39,111065	424,19271900000007	5,169743	178,561905	E5	SC2	CV	2	SLAM-HSC	48h	P	TT21	E5_TT21	E5CV48hSLAM-HSCTT21	SLAM+ MEP	Royalblue	7
export_E5 HSC SC2_Vi2.csv.1	189441,7344	107227,1094	8,613007000000001	534,389771	69,031181	84,489235	8357,180664	268,82666	80,496773	9,565555	145,99488799999997	3,434569	8,351003	E5	SC2	Vi	2	SLAM-HSC	48h	P	TT21	E5_TT21	E5Vi48hSLAM-HSCTT21	CD16/32- ckit-	Violet	9
export_E5 HSC SC2_Vi2.csv.2	153661,6875	106677,7578	1,664724	434,593018	93,676338	126,538353	7374,156738	109,882103	73,331863	22,296871	333,67181400000004	2,891398	76,082489	E5	SC2	Vi	2	SLAM-HSC	48h	P	TT21	E5_TT21	E5Vi48hSLAM-HSCTT21	SLAM+ MEP	Royalblue	7
export_E5 HSC SC2_Vi2.csv.3	143847,2188	110906,8281	4,495604	297,658356	82,934761	65,64449300000001	6959,353515999999	192,668793	67,365585	-27,243465000000004	190,66488600000002	3,178697	219,911194	E5	SC2	Vi	2	SLAM-HSC	48h	P	TT21	E5_TT21	E5Vi48hSLAM-HSCTT21	SLAM+ MEP	Royalblue	7
export_E6 HSC SC2_CF2.csv.1	133296,8125	63739,875	6619,575195	114,269775	140,642166	73,574997	29,622753000000003	66,113403	76,41501600000001	103,295486	558,755005	3,7423309999999996	34,736294	E6	SC2	CF	2	SLAM-HSC	48h	P	TT21	E6_TT21	E6CF48hSLAM-HSCTT21	ST-HSC	#deff19	2
export_E6 HSC SC2_CF2.csv.2	135015,875	73139,45313	6475,161621	115,517326	111,775581	165,789413	45,050521999999994	61,03840600000001	112,704948	73,67774200000001	528,231628	3,864304	83,11859100000001	E6	SC2	CF	2	SLAM-HSC	48h	P	TT21	E6_TT21	E6CF48hSLAM-HSCTT21	MEP	Deepskyblue	6
export_E6 HSC SC2_CF2.csv.3	143061,0938	62069,52734	6191,273926	123,73513	96,644836	74,106873	43,200396999999995	73,585564	88,861565	51,669044	527,153992	3,8376580000000002	201,617447	E6	SC2	CF	2	SLAM-HSC	48h	P	TT21	E6_TT21	E6CF48hSLAM-HSCTT21	MEP	Deepskyblue	6
export_E6 HSC SC2_VC1.csv.1	149781,2969	131394,0625	3217,223389	878,691589	129,252502	108,70657299999999	12336,23926	26,851782	42,165764	3452,959961	386,544189	5,373067	195,207077	E6	SC2	VC	1	SLAM-HSC	48h	P	TT21	E6_TT21	E6VC48hSLAM-HSCTT21	SLAM-HSC	Red	0
export_E6 HSC SC2_VC1.csv.2	163808,9688	123719,5234	3304,963623	1103,8691410000001	77,723869	217,712326	12897,874020000001	101,192284	67,37975300000001	2383,239502	445,51275599999997	5,395002	202,194321	E6	SC2	VC	1	SLAM-HSC	48h	P	TT21	E6_TT21	E6VC48hSLAM-HSCTT21	SLAM-HSC	Red	0
export_E6 HSC SC2_Vi2.csv	193422,4375	159555,7031	8,338838	291,012115	97,454849	97,607475	7673,837890999999	197,23911999999999	87,108566	-1,494446	203,647095	3,3984389999999998	65,768173	E6	SC2	Vi	2	SLAM-HSC	48h	P	TT21	E6_TT21	E6Vi48hSLAM-HSCTT21	SLAM+ MEP	Royalblue	7
export_E6 HSC SC2_Vi3.csv	136798,5625	89311,38281	1,590142	378,628052	90,42527	82,932648	4303,354004	99,032112	38,348236	-9,131242	46,571503	2,711926	179,313904	E6	SC2	Vi	3	SLAM-HSC	48h	P	TT21	E6_TT21	E6Vi48hSLAM-HSCTT21	CD16/32- ckit-	Violet	9
export_E7 MPP SC3_VC1.csv	114888,1641	83191,03906	2791,194092	440,210114	1075,757324	720,076416	10240,28711	88,735229	1389,6938480000001	5688,918457	93,98114	5,27226	40,738377	E7	SC3	VC	1	MPP	48h	P+ILs	TT21	E7_TT21	E7VC48hMPPTT21	MP	DarkViolet	8
export_E9 ST-HSC SC3_CF2.csv	117598,4844	94801,35156	4655,013184	36,27367	299,984833	287,617706	124,995201	327,19775400000003	2731,053223	1212,5001220000001	84,112503	4,076339	62,672588	E9	SC3	CF	2	ST-HSC	48h	P+ILs	TT21	E9_TT21	E9CF48hST-HSCTT21	CD16/32- ckit-	Violet	9
export_E9 ST-HSC SC3_Vi4.csv.1	124427,7734	79963,85156	1,762558	88,434097	93,753899	234,158798	3502,006348	265,387024	1131,757446	-10,265227000000001	406,332764	2,6802599999999996	13,395807999999999	E9	SC3	Vi	4	ST-HSC	48h	P+ILs	TT21	E9_TT21	E9Vi48hST-HSCTT21	MEP	Deepskyblue	6
export_E9 ST-HSC SC3_Vi4.csv.2	154360,5	100510,3594	2,375669	100,504051	64,82679	427,28475999999995	3753,748535	261,634125	1976,878784	-20,341169	374,861938	2,7932490000000003	36,374546	E9	SC3	Vi	4	ST-HSC	48h	P+ILs	TT21	E9_TT21	E9Vi48hST-HSCTT21	GMP	aqua	5
export_E9 ST-HSC SC3_Vi4.csv.3	162446,4531	109857,9141	4,695597	57,355346999999995	65,42574300000001	249,539352	3921,5485840000006	274,123779	1028,1411130000001	-40,940659000000004	463,469025	3,015915	84,199158	E9	SC3	Vi	4	ST-HSC	48h	P+ILs	TT21	E9_TT21	E9Vi48hST-HSCTT21	MEP	Deepskyblue	6
export_E9 ST-HSC SC3_Vi4.csv.4	132724,8906	75721,54688	1,66993	60,912361	114,75286899999999	220,80090299999998	3715,8476560000004	226,42326400000002	1074,459595	0,47263900000000003	329,019348	2,681884	192,38914499999998	E9	SC3	Vi	4	ST-HSC	48h	P+ILs	TT21	E9_TT21	E9Vi48hST-HSCTT21	MEP	Deepskyblue	6
export_E9 ST-HSC SC3_Vi4.csv.5	134194,5313	79596,03125	3,451736	112,163071	125,912415	235,128738	3300,7026370000003	265,733429	1140,114502	-23,149504	356,610321	2,86848	198,134109	E9	SC3	Vi	4	ST-HSC	48h	P+ILs	TT21	E9_TT21	E9Vi48hST-HSCTT21	MEP	Deepskyblue	6
export_E9 ST-HSC SC3_Vi4.csv.6	94578,48438	67205,07031	6,982786999999999	48,700722	57,894352000000005	240,763611	3012,818604	240,466431	1141,694824	-8,181856	322,434845	3,056824	201,738098	E9	SC3	Vi	4	ST-HSC	48h	P+ILs	TT21	E9_TT21	E9Vi48hST-HSCTT21	MEP	Deepskyblue	6
export_F1 MPP SC2_Vi2.csv	103296,0469	63105,02344	17,185871	77,506844	1237,893188	289,8172	11038,393559999999	173,386078	248,684296	472,837738	315,48681600000003	3,732164	175,696014	F1	SC2	Vi	2	MPP	48h	P	TT21	F1_TT21	F1Vi48hMPPTT21	MPP	Limegreen	3
export_F10 ST-HSC SC3_CV1.csv.1	168310,5313	131794,9375	7057,150879000001	1281,496704	146,48819	210,66700699999998	5032,891602000001	199,42515600000002	971,488464	5305,035156	346,015625	5,338972	30,075727	F10	SC3	CV	1	ST-HSC	48h	P+ILs	TT21	F10_TT21	F10CV48hST-HSCTT21	SLAM-HSC	Red	0
export_F10 ST-HSC SC3_CV1.csv.2	158977,5	119498,3906	7167,627441	650,456055	102,972275	272,330933	5192,993164	-80,136688	1187,041992	6365,165039	401,494324	5,353358999999999	189,797516	F10	SC3	CV	1	ST-HSC	48h	P+ILs	TT21	F10_TT21	F10CV48hST-HSCTT21	SLAM-HSC	Red	0
export_F11 HSC SC3_CV2.csv.1	118205,5391	71615,51563	4670,786621	1536,1094970000001	94,961845	214,82692000000003	3009,637939	-47,053078	104,88539899999999	5562,154297	263,22497599999997	5,054332	25,531866	F11	SC3	CV	2	SLAM-HSC	48h	P+ILs	TT21	F11_TT21	F11CV48hSLAM-HSCTT21	SLAM-HSC	Red	0
export_F11 HSC SC3_CV2.csv.2	135255,9531	73426,45313	4773,916504	1556,998901	78,501595	186,61274699999998	3017,058838	44,616501	129,078949	4374,421875	297,523438	5,061795	87,37425999999999	F11	SC3	CV	2	SLAM-HSC	48h	P+ILs	TT21	F11_TT21	F11CV48hSLAM-HSCTT21	SLAM-HSC	Red	0
export_F11 HSC SC3_CV2.csv.3	126336,4297	92277,78125	4848,02832	1015,99054	103,602432	205,43086200000002	3191,5229489999997	-51,508663	104,010391	5929,953613000001	284,691742	5,083789	104,871445	F11	SC3	CV	2	SLAM-HSC	48h	P+ILs	TT21	F11_TT21	F11CV48hSLAM-HSCTT21	SLAM-HSC	Red	0
export_F11 HSC SC3_CV2.csv.4	118220,9531	60465,15234	4493,63916	1603,7497560000002	71,367676	215,472168	2964,213379	48,85593	125,97626499999998	3733,0986329999996	173,941071	5,037788	195,904678	F11	SC3	CV	2	SLAM-HSC	48h	P+ILs	TT21	F11_TT21	F11CV48hSLAM-HSCTT21	SLAM-HSC	Red	0
export_F11 HSC SC3_VC2.csv.1	113372,9766	74444,41406	2024,946655	308,63439900000003	96,150307	172,696899	9805,811523	62,360561	147,27612299999998	559,719788	357,70556600000003	5,160393	136,303635	F11	SC3	VC	2	SLAM-HSC	48h	P+ILs	TT21	F11_TT21	F11VC48hSLAM-HSCTT21	SLAM-HSC	Red	0
export_F11 HSC SC3_VC2.csv.2	164627,6563	111161,3125	2294,107178	167,556015	80,985168	158,325775	11144,768559999999	197,212173	137,92543	805,820435	369,655304	5,238024	191,94249	F11	SC3	VC	2	SLAM-HSC	48h	P+ILs	TT21	F11_TT21	F11VC48hSLAM-HSCTT21	ST-HSC	#deff19	2
export_F12 HSC SC3_CF1.csv.1	122452,0156	77547,79688	12278,27637	105,87649499999999	116,748421	127,02214099999999	63,156383999999996	101,569191	617,8094480000001	182,189438	450,57272300000005	4,164544	135,760818	F12	SC3	CF	1	SLAM-HSC	48h	P+ILs	TT21	F12_TT21	F12CF48hSLAM-HSCTT21	ST-HSC	#deff19	2
export_F12 HSC SC3_CF1.csv.2	85131,23438	67442,8125	11348,73047	115,10981799999999	100,070702	32,34613	72,979614	158,312195	408,19754	157,680038	418,34668	4,184762999999999	157,27018700000002	F12	SC3	CF	1	SLAM-HSC	48h	P+ILs	TT21	F12_TT21	F12CF48hSLAM-HSCTT21	ST-HSC	#deff19	2
export_F12 HSC SC3_CV3.csv.1	132982,75	96280,52344	2571,388916	120,72616599999999	118,12973000000001	137,062164	2065,618164	256,66177400000004	2153,956787	28,857519	642,780396	4,755447	7,113767	F12	SC3	CV	3	SLAM-HSC	48h	P+ILs	TT21	F12_TT21	F12CV48hSLAM-HSCTT21	MEP	Deepskyblue	6
export_F12 HSC SC3_CV3.csv.2	147353,3438	101010,4297	2399,878418	218,09791600000003	119,72071100000001	123,88803100000001	2156,5698239999997	263,129272	2019,242065	8,386882	442,079102	4,747481	179,626877	F12	SC3	CV	3	SLAM-HSC	48h	P+ILs	TT21	F12_TT21	F12CV48hSLAM-HSCTT21	SLAM+ MEP	Royalblue	7
export_F12 HSC SC3_CV3.csv.3	136196,7656	91246,33594	2477,481201	172,600998	147,677353	185,441376	2136,581299	293,645081	2284,459473	11,651361	568,195129	4,754395	200,910583	F12	SC3	CV	3	SLAM-HSC	48h	P+ILs	TT21	F12_TT21	F12CV48hSLAM-HSCTT21	MEP	Deepskyblue	6
export_F12 HSC SC3_VC1.csv	85287,26563	72282,64844	2507,599854	675,51593	133,161484	196,031036	8806,691406	-9,846293	63,564503	4737,005859000001	232,14564500000003	5,193042	118,663956	F12	SC3	VC	1	SLAM-HSC	48h	P+ILs	TT21	F12_TT21	F12VC48hSLAM-HSCTT21	SLAM-HSC	Red	0
export_F12 HSC SC3_VC2.csv	101525,9375	69382,24219	1443,783447	741,423523	80,54644	184,146805	5495,946289	-59,992992	30,520599	4345,710449	246,30874599999999	4,878715000000001	212,225632	F12	SC3	VC	2	SLAM-HSC	48h	P+ILs	TT21	F12_TT21	F12VC48hSLAM-HSCTT21	SLAM-HSC	Red	0
export_F12 HSC SC3_Vi2.csv.1	115415,0625	90642,42969	0,6979489999999999	1450,450562	77,627861	147,580734	8560,061523	159,981506	51,725079	131,616089	229,60870400000002	2,670248	211,424332	F12	SC3	Vi	2	SLAM-HSC	48h	P+ILs	TT21	F12_TT21	F12Vi48hSLAM-HSCTT21	SLAM-HSC	Red	0
export_F12 HSC SC3_Vi2.csv.2	145843,0156	95650,91406	15,659720000000002	1622,5317380000001	65,940781	106,743637	8325,578125	180,235458	56,717316000000004	261,942261	118,090027	3,6169919999999998	219,331116	F12	SC3	Vi	2	SLAM-HSC	48h	P+ILs	TT21	F12_TT21	F12Vi48hSLAM-HSCTT21	SLAM-HSC	Red	0
export_F2 MPP SC2_Vi2.csv	98739,63281	74602,49219	1,8071810000000001	42,762691	641,519897	492,457245	10826,97949	169,01152	851,535583	97,091599	377,40380899999997	3,034555	146,178909	F2	SC2	Vi	2	MPP	48h	P	TT21	F2_TT21	F2Vi48hMPPTT21	MPP	Limegreen	3
[truncated: 103 more rows]
