# Supplementary material for: HSPCs display within-family homogeneity in differentiation and proliferation despite population heterogeneity
Source: eLife. 2021 May 18;10:e60624. doi: 10.7554/eLife.60624 (PMC8175087; doi:10.7554/eLife.60624)
Supplement: Source code 1. [file elife-60624-code1.zip › Generational_multiplex_analysis-master/csv/Single_cell/TT23.csv]

Filename	FSC	SSC	CFSE	SLAM	Flt3	CD16/32	CTV	CD127	CD48	SCA-1	ckit	new_value_CV_VC	Time	Well	Condition	Color	Generation	Original_cell	Culture_time
export_A10 ST-HSC SC3_CV0.csv	138833,4844	95837,71875	23769,50195	56,218636	617,9523929999999	232,496674	10402,88379	25,036615	1904,770264	584,1220089999999	337,860657	5,93487	181,114899	A10	SC3	CV	0	ST-HSC	24h
export_A10 ST-HSC SC3_VC0.csv	100387,4531	74383,0	9381,631836	902,7137449999999	173,740997	128,10163899999998	23591,35742	-153,09368899999998	-11,903639	6617,500488000001	210,87770099999997	5,900828	125,651703	A10	SC3	VC	0	ST-HSC	24h
export_A11 HSC SC3_CF0.csv	103834,7266	79074,04688	23447,56836	2337,264648	121,778053	-1,955213	51,090351	252,375992	53,559303	-20,452351	197,592834	4,298104	142,539352	A11	SC3	CF	0	HSC	24h
export_A11 HSC SC3_CV1.csv.1	121769,875	66643,07031	21578,73047	508,67758200000003	145,386749	-32,538658	9519,720703	171,665009	504,46334800000005	84,55119300000001	233,11445600000002	5,877930999999999	96,179077	A11	SC3	CV	1	HSC	24h
export_A11 HSC SC3_CV1.csv.2	120712,4453	74148,9375	20664,12109	1126,792236	199,58088700000002	161,291779	9211,856445	90,54155	496,891449	89,821815	406,409302	5,854536	98,111137	A11	SC3	CV	1	HSC	24h
export_A12 HSC SC3_CV0.csv	106794,1328	66707,6875	26895,2793	831,708618	302,025177	184,494934	12920,56445	-65,274651	104,265541	4036,3964840000003	355,89977999999996	6,039369000000001	68,841797	A12	SC3	CV	0	HSC	24h
export_A12 HSC SC3_VC0.csv	97004,97656	52545,99609	12137,875979999999	519,846863	79,562469	81,639488	30771,61523	194,991486	400,330658	161,541	217,408554	6,061526000000001	201,298843	A12	SC3	VC	0	HSC	24h
export_A2 MPP SC2_CV0.csv	119478,9609	84324,25	29401,83789	71,25679000000001	787,555298	355,04141200000004	13182,625979999999	167,876602	759,693054	430,429504	734,14386	6,072899	32,879115999999996	A2	SC2	CV	0	MPP	24h
export_A3 ST-HSC SC2_CF0.csv	109235,4531	76312,00781	32090,27148	168,175308	184,32222	123,28780400000001	55,26521700000001	128,301224	952,605835	197,893051	334,83349599999997	4,4185870000000005	155,435791	A3	SC2	CF	0	ST-HSC	24h
export_A3 ST-HSC SC2_VC0.csv	140785,7813	77248,17969	11270,24121	114,845909	608,203613	137,825836	28646,85742	50,483795	1821,9356690000002	409,043304	588,41687	6,016779	42,328959999999995	A3	SC2	VC	0	ST-HSC	24h
export_A3 ST-HSC SC2_Vi0.csv	107319,3672	51666,42969	0,9532809999999999	-14,640567	424,387451	0,955741	29074,51563	102,084213	485,86074800000006	1413,61499	351,35699500000004	3,1414869999999997	193,041473	A3	SC2	Vi	0	ST-HSC	24h
export_A4 ST-HSC SC2_CF0.csv	123964,7422	79440,22656	37102,40234	480,292847	204,885254	154,27066000000002	26,142864000000003	70,879051	757,083618	441,849945	503,382813	4,233275	154,36004599999998	A4	SC2	CF	0	ST-HSC	24h
export_A4 ST-HSC SC2_CV0.csv	112857,4141	58127,359379999994	23314,27539	23,099194	263,86911000000003	669,144897	10102,16797	253,11322	1509,4650880000002	305,499573	603,122437	5,919924	110,88372	A4	SC2	CV	0	ST-HSC	24h
export_A5 HSC SC2_CF0.csv	82937,72656	42251,98047	23903,875	1033,326538	175,989197	197,316956	15,23701	-55,971058	18,730434	2848,793457	194,016983	3,9324809999999997	99,978188	A5	SC2	CF	0	HSC	24h
export_A5 HSC SC2_CV0.csv	104955,1328	77569,02344	24204,48438	1463,846558	77,67031899999999	84,019722	10964,97461	73,40332	202,738998	172,914917	221,740829	5,956599	126,944473	A5	SC2	CV	0	HSC	24h
export_A5 HSC SC2_VC0.csv	135651,8125	86622,97656	8509,807617	452,408813	103,835274	365,636047	16513,625	118,255058	625,7337650000001	45,257659999999994	339,636505	5,761337999999999	39,290043	A5	SC2	VC	0	HSC	24h
export_A5 HSC SC2_Vi1.csv.1	129796,5	80491,875	3,3402839999999996	51,763443	147,941544	868,1924439999999	17555,28125	-48,363365	1759,603882	288,09249900000003	793,287598	3,3716199999999996	132,466354	A5	SC2	Vi	1	HSC	24h
export_A5 HSC SC2_Vi1.csv.2	133982,0781	77866,52344	2,1013580000000003	128,075882	244,50476099999997	1315,560425	16783,83789	435,689514	2689,956787	143,24324	822,777527	3,215491	198,048584	A5	SC2	Vi	1	HSC	24h
export_A6 HSC SC2_VC0.csv	131847,875	88543,30469	9154,632813	1819,0606690000002	46,189178000000005	109,065529	21768,35547	21,610323	483,759705	84,07047299999999	335,71191400000004	5,868608999999999	95,890594	A6	SC2	VC	0	HSC	24h
export_A7 MPP SC3_CF0.csv	107853,4141	53202,50781	37461,19922	295,106567	211,49775699999998	189,003326	28,106559999999998	-6,387035	337,059021	1067,1665039999998	334,737854	4,258472	9,407719	A7	SC3	CF	0	MPP	24h
export_A7 MPP SC3_CF1.csv	109489,4297	60438,52734	18772,08398	264,64614900000004	2067,592285	87,341454	46,727379	161,599503	1570,725952	1195,7653810000002	284,25768999999997	4,202395	66,385582	A7	SC3	CF	1	MPP	24h
export_A7 MPP SC3_VC0.csv	111761,2266	71977,46875	9589,25	50,568382	2295,210205	426,55413799999997	26973,632810000003	-120,92752800000001	1022,289307	4172,489746	241,351578	5,948694000000001	162,763443	A7	SC3	VC	0	MPP	24h
export_A7 MPP SC3_Vi0.csv	109648,4063	63841,09766	2,388801	325,81237799999997	2093,602539	136,277451	25282,54297	-86,572914	39,784344	3533,985596	290,805695	3,380678	194,298676	A7	SC3	Vi	0	MPP	24h
export_A7 MPP SC3_Vi1.csv.1	136396,6875	87830,29688	0,371994	154,666351	354,522186	2777,905518	15975,949219999999	194,19091799999998	1654,8376460000002	187,41421499999998	268,055878	2,6686229999999997	141,96371499999998	A7	SC3	Vi	1	MPP	24h
export_A7 MPP SC3_Vi1.csv.2	144125,8281	102202,7266	1,6529040000000002	111,152824	609,3268429999999	2025,491699	15781,15332	202,329041	2224,706543	135,744904	395,974945	3,1228569999999998	169,033066	A7	SC3	Vi	1	MPP	24h
export_A8 MPP SC3_CF1.csv.1	121627,7969	89154,76563	15393,390630000002	31,646711	707,903137	908,355591	84,03427099999999	59,274178000000006	2383,564209	161,061813	414,522797	4,321689	111,98910500000001	A8	SC3	CF	1	MPP	24h
export_A8 MPP SC3_CF1.csv.2	114139,3359	78406,75781	15120,02344	77,390213	581,063843	634,091125	65,61721800000001	42,535121999999994	2820,3396	234,668884	492,64389000000006	4,240215	207,80751	A8	SC3	CF	1	MPP	24h
export_A8 MPP SC3_CV1.csv.1	105117,5156	50937,625	21439,03711	195,12210100000001	215,84939599999998	108,20449099999999	9450,979492	-37,294861	1685,6112059999998	422,66140700000005	290,37793	5,873711	119,562531	A8	SC3	CV	1	MPP	24h
export_A8 MPP SC3_CV1.csv.2	102761,4453	64875,80078	20388,23242	197,255539	231,632919	178,48228500000002	8354,703125	85,176208	2111,3642579999996	289,237122	379,49566699999997	5,820415000000001	189,47663899999998	A8	SC3	CV	1	MPP	24h
export_A9 ST-HSC SC3_VC0.csv	142635,7031	88524,61719	8957,703125	292,273743	126,21896399999999	51,498081	25687,76172	176,79397600000001	3092,846191	312,857544	402,547302	5,912772	87,59315500000001	A9	SC3	VC	0	ST-HSC	24h
export_B10 ST-HSC SC3_CF0.csv	86525,13281	59546,08594	26675,43164	225,6633	340,087708	188,734634	24,005768	-20,408962	491,44882199999995	1217,8530269999999	212,896652	4,105764	134,327606	B10	SC3	CF	0	ST-HSC	24h
export_B10 ST-HSC SC3_CV0.csv	150723,7344	109127,1406	29430,69727	278,771637	335,93277	85,31691	12526,70313	55,051669999999994	2175,7919920000004	2777,185547	192,02951000000002	6,057528	83,038818	B10	SC3	CV	0	ST-HSC	24h
export_B10 ST-HSC SC3_VC0.csv	104245,9609	53050,98047	10175,24121	100,706688	346,96295200000003	213,963959	22544,89648	44,341190000000005	451,215973	911,9405519999999	322,51947	5,9118319999999995	78,338737	B10	SC3	VC	0	ST-HSC	24h
export_B11 HSC SC3_CF1.csv.1	128881,6641	63652,83594	18504,52148	715,121338	151,24795500000002	43,372025	28,392281	71,785728	656,727417	127,817406	301,66571	4,044989	64,341599	B11	SC3	CF	1	HSC	24h
export_B11 HSC SC3_CF1.csv.2	135398,5938	71599,58594	17873,08594	665,149353	52,822205000000004	73,35125699999999	42,006161	122,562881	875,444641	174,168564	274,062164	4,154615	192,667252	B11	SC3	CF	1	HSC	24h
export_B11 HSC SC3_CV0.csv	141821,8906	98546,8125	39448,36328	1480,4904789999998	89,77941899999999	-26,756939000000003	19860,58594	77,627914	803,287415	316,192841	273,049042	6,289022	159,59548999999998	B11	SC3	CV	0	HSC	24h
export_B11 HSC SC3_VC0.csv	142436,25	126351,3828	10618,66895	4110,712890999999	29,789644	149,19013999999999	22185,46484	113,68131299999999	158,667328	-13,554013000000001	392,15072599999996	5,919996	55,834343000000004	B11	SC3	VC	0	HSC	24h
export_B12 HSC SC3_CF1.csv.1	99435,15625	75947,67188	19255,27148	1117,075806	85,20813000000001	96,556885	43,363708	40,884353999999995	131,546234	6,28033	323,757904	4,187257	26,327953000000004	B12	SC3	CF	1	HSC	24h
export_B12 HSC SC3_CF1.csv.2	109902,8438	71619,19531	19729,42773	887,2549439999999	87,007401	75,206161	57,914028	122,67761999999999	82,262863	0,167951	183,683533	4,283581	36,262221999999994	B12	SC3	CF	1	HSC	24h
export_B12 HSC SC3_Vi0.csv	112719,4063	69741,82031	0,410946	4019,6206049999996	68,076111	35,960190000000004	24499,48438	34,732437	41,927876	1760,690063	145,975052	2,830507	119,407738	B12	SC3	Vi	0	HSC	24h
export_B2 MPP SC2_CV0.csv	124698,9766	70730,39063	32741,960939999997	170,731216	1498,393433	288,12737999999996	13117,07031	103,075645	1484,645508	862,4957890000001	787,9074099999999	6,104412	92,994743	B2	SC2	CV	0	MPP	24h
export_B3 ST-HSC SC2_CF0.csv	103845,2422	69039,25781	23900,16016	410,47900400000003	208,884827	176,633026	51,271603000000006	42,450195	830,243652	322,03140299999995	231,06794700000003	4,305062	58,266899	B3	SC2	CF	0	ST-HSC	24h
export_B3 ST-HSC SC2_CV1.csv	119210,1328	52141,89844	17792,64648	57,773949	91,620239	155,603607	7153,225098000001	103,438362	451,966003	65,274529	616,735779	5,730918	81,217201	B3	SC2	CV	1	ST-HSC	24h
export_B3 ST-HSC SC2_VC1.csv	113990,7578	47765,70703	4595,707031	67,826561	134,388382	159,819962	9636,558594	95,65815	824,29834	135,87776200000002	397,12439	5,406733	109,80645	B3	SC2	VC	1	ST-HSC	24h
export_B4 ST-HSC SC2_CV0.csv	143732,9844	111771,8984	29606,87695	102,603325	106,93594399999999	2581,467529	13359,99707	-48,244389	1298,001343	344,699585	1036,627319	6,0791379999999995	74,437271	B4	SC2	CV	0	ST-HSC	24h
export_B4 ST-HSC SC2_Vi1.csv.1	126876,3125	64902,88281	1,580293	50,548393	131,46524	1623,370239	15009,65137	348,722443	1268,370361	31,14852	572,69397	3,093669	162,910751	B4	SC2	Vi	1	ST-HSC	24h
export_B4 ST-HSC SC2_Vi1.csv.2	121524,8828	70946,32813	1,515304	52,751408	80,28840600000001	1293,09729	13496,53223	81,064285	945,337402	9,614036	501,95254500000004	3,0481409999999998	202,029831	B4	SC2	Vi	1	ST-HSC	24h
export_B5 HSC SC2_VC1.csv	116626,4297	59185,78906	5235,691406	999,411804	89,92347	87,979042	14960,822269999999	23,153786	865,225159	246,07734700000003	240,60566699999998	5,581851	141,281204	B5	SC2	VC	1	HSC	24h
export_B5 HSC SC2_Vi1.csv	93339,59375	86031,17969	3,8547059999999997	1938,0562739999998	85,475624	71,514915	11280,37695	54,214622	401,30917400000004	482,94299299999994	42,074348	3,279784	169,09596299999998	B5	SC2	Vi	1	HSC	24h
export_B6 HSC SC2_CF0.csv	108527,9688	62061,59375	23940,29492	547,432312	376,34612999999996	73,407829	46,277477000000005	39,416019	137,808502	1241,126099	288,95239300000003	4,274107	34,706299	B6	SC2	CF	0	HSC	24h
export_B6 HSC SC2_Vi0.csv	104330,1641	59174,78125	0,246271	1119,137939	147,252594	10,922996000000001	21965,0957	-20,409515	-9,398442999999999	5099,487305	337,225861	2,639733	49,681595	B6	SC2	Vi	0	HSC	24h
export_B7 MPP SC3_CF0.csv	99660,71875	70541,05469	27471,195310000003	41,362957	749,312988	1136,97168	33,587696	58,105087	692,681885	178,841141	411,10693399999997	4,217933	68,765564	B7	SC3	CF	0	MPP	24h
export_B7 MPP SC3_CV0.csv	156527,4844	106849,25	23577,5332	185,512878	655,236816	2289,025879	10745,93164	65,318291	2325,689453	339,50741600000003	393,279388	5,942343	166,142914	B7	SC3	CV	0	MPP	24h
export_B7 MPP SC3_VC0.csv	93282,07031	75604,47656	8394,341797	120,028648	695,549133	89,155907	21398,85547	1,770009	1033,883911	1820,0219730000001	141,288727	5,8367260000000005	182,676376	B7	SC3	VC	0	MPP	24h
export_B7 MPP SC3_Vi1.csv.1	133957,0469	71809,89063	11,431011999999999	-3,103885	1822,6499019999999	1246,894409	14857,6709	234,254517	1885,7640379999998	508,95938099999995	303,688721	3,6981940000000004	55,188759	B7	SC3	Vi	1	MPP	24h
export_B7 MPP SC3_Vi1.csv.2	108511,7422	80859,61719	4,417701	120,251373	1876,930786	1550,1405029999999	16805,96875	11,000755	1926,533813	306,08538799999997	365,612793	3,4440769999999996	99,741035	B7	SC3	Vi	1	MPP	24h
export_B8 MPP SC3_Vi1.csv.1	119356,8984	95368,32031	1,406413	62,103127	684,7713620000001	1158,484009	15522,53516	462,611938	2205,1010739999997	295,919067	278,22076400000003	3,06819	52,104679	B8	SC3	Vi	1	MPP	24h
export_B8 MPP SC3_Vi1.csv.2	127953,2734	105908,3516	1,5080209999999998	97,80954	265,833252	409,917206	16523,54297	102,938148	2877,455322	468,589325	322,433502	3,108802	97,158676	B8	SC3	Vi	1	MPP	24h
export_B9 ST-HSC SC3_CF0.csv	138126,7656	120253,7188	31482,648439999997	733,57782	443,22528099999994	172,17748999999998	54,262928	-94,300034	680,7928469999999	3560,8857420000004	345,687317	4,407096	74,605423	B9	SC3	CF	0	ST-HSC	24h
export_B9 ST-HSC SC3_CV0.csv	100539,5156	48442,98047	20557,32813	99,252487	379,036469	119,690445	9472,302734	-62,789654000000006	42,575306	3556,179932	195,90188600000002	5,861505999999999	197,034134	B9	SC3	CV	0	ST-HSC	24h
export_B9 ST-HSC SC3_Vi1.csv.1	102138,9531	63662,82031	1,7890169999999999	14,17029	262,018738	2715,6333010000003	15682,957030000001	-10,664342999999999	2525,39624	129,439331	415,75930800000003	3,145241	103,01664	B9	SC3	Vi	1	ST-HSC	24h
export_B9 ST-HSC SC3_Vi1.csv.2	131443,375	90054,52344	13,660394	67,399025	265,517609	2745,2080079999996	17274,59961	-100,425529	3117,017578	87,234962	492,298492	3,7991940000000004	130,128784	B9	SC3	Vi	1	ST-HSC	24h
export_C10 ST-HSC SC3_CF0.csv	129055,5078	109527,4453	24894,6875	179,06041000000002	364,835693	98,09835799999999	52,755908999999996	179,820572	2221,181396	457,34375	197,644226	4,326346	150,86824	C10	SC3	CF	0	ST-HSC	24h
export_C10 ST-HSC SC3_CV0.csv	114303,3047	91441,76563	22155,07617	498,710266	103,675735	240,226944	9379,350586	150,29136699999998	5085,483886999999	38,357277	501,61090099999996	5,881464	93,780312	C10	SC3	CV	0	ST-HSC	24h
export_C10 ST-HSC SC3_VC1.csv	145449,2656	116651,0078	6353,897461	60,93034399999999	244,80348199999997	111,83308400000001	15721,72461	113,369545	2267,547607	312,980652	485,15740999999997	5,656529	92,01745600000001	C10	SC3	VC	1	ST-HSC	24h
export_C11 HSC SC3_CF0.csv	134581,2969	90793,60156	36192,39844	2905,974365	133,90062	4,145077	64,210449	199,49675	693,883545	18,440945000000003	306,969147	4,501599	205,920761	C11	SC3	CF	0	HSC	24h
export_C11 HSC SC3_VC2.csv.1	99386,3125	40806,39844	3911,14917	649,1999509999999	57,298378	74,392235	9420,09375	140,64115900000002	119,072678	27,707065999999998	160,677292	5,350224	78,191986	C11	SC3	VC	2	HSC	24h
export_C11 HSC SC3_VC2.csv.2	112300,6172	52697,49609	3794,568115	543,5324099999999	62,771618000000004	80,427628	9161,905273	87,892197	72,68343399999999	16,504765	107,209442	5,332397	185,431351	C11	SC3	VC	2	HSC	24h
export_C11 HSC SC3_Vi1.csv.1	140885,7031	71930,90625	1,608131	950,5498050000001	127,89245600000001	493,959045	16922,0	27,115883	612,54834	112,468346	242,387268	3,1358580000000003	4,483642	C11	SC3	Vi	1	HSC	24h
export_C11 HSC SC3_Vi1.csv.2	129370,1094	73185,04688	0,8834799999999999	763,582764	89,54451800000001	310,822449	16037,24902	117,09851100000002	673,373535	95,46974200000001	257,127899	2,9354310000000003	33,603352	C11	SC3	Vi	1	HSC	24h
export_C12 HSC SC3_Vi1.csv	99348,11719	76173,71875	1,891089	441,670807	92,304733	254,942123	13096,7627	129,687592	1034,256226	53,250195	304,744934	3,1069400000000003	85,758011	C12	SC3	Vi	1	HSC	24h
export_C2 MPP SC2_CF0.csv	92264,64844	56471,578129999994	24819,86523	-40,942112	818,405029	177,583267	47,166321	42,132938	790,227478	358,28765899999996	372,967773	4,291029	77,67984	C2	SC2	CF	0	MPP	24h
export_C2 MPP SC2_CV0.csv	137046,7031	104006,5234	34246,33594	29,058998	1142,68689	173,34136999999998	14176,35059	108,58046000000002	1288,8927	440,726349	622,316284	6,142056	137,907608	C2	SC2	CV	0	MPP	24h
export_C2 MPP SC2_VC1.csv	88312,5	39150,74609	7277,604004000001	-29,636377000000003	1048,28833	206,767258	15209,78027	64,21856700000001	658,838745	512,767029	329,352448	5,688046	170,242126	C2	SC2	VC	1	MPP	24h
export_C2 MPP SC2_Vi1.csv	117350,2969	55672,95703	1,672233	46,713043	447,80822800000004	575,5047	15370,833980000001	92,52248399999999	1033,533691	62,151497	498,810486	3,118337	87,823044	C2	SC2	Vi	1	MPP	24h
export_C3 ST-HSC SC2_CV1.csv	101124,1484	57739,59375	11461,42969	44,038589	103,727135	140,63374299999998	5714,455078	55,478165000000004	1232,638062	66,511101	310,143127	5,526897	37,998398	C3	SC2	CV	1	ST-HSC	24h
export_C3 ST-HSC SC2_VC0.csv	89504,20313	78599,36719	9379,455078	656,8770139999999	117,32553899999999	206,56098899999998	25563,25586	16,679626000000003	254,621063	121,85498	136,88543700000002	5,925408999999999	13,818447	C3	SC2	VC	0	ST-HSC	24h
export_C3 ST-HSC SC2_Vi2.csv	102534,4766	52717,54297	4,709191000000001	-11,447954	219,717896	671,221008	9486,433594	142,363113	731,414978	110,843956	739,448059	3,2880809999999996	145,846481	C3	SC2	Vi	2	ST-HSC	24h
export_C5 HSC SC2_CF1.csv.1	101714,25	48982,55078	18790,74023	632,830811	43,970051	119,35949699999999	23,600417999999998	175,878357	935,995972	79,529503	226,288116	3,9929349999999997	136,34913600000002	C5	SC2	CF	1	HSC	24h
export_C5 HSC SC2_CF1.csv.2	117069,1328	56684,875	20742,08203	1556,485107	112,388855	170,67996200000002	30,291142999999998	0,091237	488,523804	48,680908	252,41246	4,099924	151,614395	C5	SC2	CF	1	HSC	24h
export_C5 HSC SC2_VC1.csv.1	111065,2109	59347,35156	6511,337402	642,087097	141,75874299999998	157,565552	16710,18945	12,515991	587,042053	262,350555	376,887573	5,682771	33,37022	C5	SC2	VC	1	HSC	24h
export_C5 HSC SC2_VC1.csv.2	95418,1875	54892,13281	5568,37793	478,292053	95,197029	108,71478300000001	13656,076169999998	92,43982700000001	454,71456900000004	198,106598	365,442627	5,572747	141,772491	C5	SC2	VC	1	HSC	24h
export_C5 HSC SC2_Vi0.csv	131888,8125	69389,53906	1,409339	706,231079	280,943512	186,423798	24298,32227	-60,983376	83,657066	2009,984009	322,185364	3,20644	32,081921	C5	SC2	Vi	0	HSC	24h
export_C6 HSC SC2_CV0.csv	133753,2969	91639,14063	38747,82031	649,474365	180,486252	149,1418	13567,03906	25,589046	541,206421	303,40820299999996	422,518402	6,166489	155,823608	C6	SC2	CV	0	HSC	24h
export_C6 HSC SC2_VC0.csv	127219,7578	91942,03906	10781,21484	730,227722	54,2393	95,49116500000001	27519,67188	129,48658799999998	516,8710940000001	71,915878	378,933472	5,990829	144,291351	C6	SC2	VC	0	HSC	24h
export_C6 HSC SC2_Vi1.csv	122355,0156	49675,85156	1,2965389999999999	211,86117599999997	91,86766800000001	54,25778199999999	13734,951169999998	45,656971	633,7990110000001	37,824436	212,85420200000002	3,005637	74,98867	C6	SC2	Vi	1	HSC	24h
export_C7 MPP SC3_CF0.csv	147423,0	103236,9375	30830,976560000003	192,190903	1840,080811	470,22695899999997	88,333931	187,310974	1744,7358399999998	486,40862999999996	409,425476	4,550313	34,015007000000004	C7	SC3	CF	0	MPP	24h
export_C7 MPP SC3_CV1.csv	134360,0313	78438,67969	19670,56445	244,801254	1751,320313	1231,393555	8274,238281	286,66357400000004	2578,290527	1137,673462	474,35794100000004	5,806439	80,812225	C7	SC3	CV	1	MPP	24h
export_C7 MPP SC3_VC0.csv	110387,6094	67256,00781	8464,227539	16,148716	432,16168200000004	685,8828129999999	19972,33203	85,368477	3195,405518	291,65698199999997	320,00784300000004	5,818086	104,672028	C7	SC3	VC	0	MPP	24h
export_C7 MPP SC3_Vi1.csv.1	109969,4063	62044,54297	1,348092	354,80517599999996	1078,827148	206,24395800000002	21011,31055	-3,262459	916,5047	804,8898929999999	392,364532	3,148161	112,415649	C7	SC3	Vi	1	MPP	24h
export_C7 MPP SC3_Vi1.csv.2	112962,9922	53211,72266	0,269287	245,123444	864,744568	84,38324	18865,39648	122,54506699999999	871,5168460000001	681,705933	435,429779	2,620454	114,899376	C7	SC3	Vi	1	MPP	24h
export_C7 MPP SC3_Vi1.csv.3	132912,6406	99894,47656	1,6888310000000002	221,626923	2185,769531	417,183228	22801,76758	136,916351	3468,656982	265,34845	436,89904800000005	3,242477	177,319534	C7	SC3	Vi	1	MPP	24h
export_C8 MPP SC3_CV1.csv.1	120730,0078	70519,01563	15373,9668	519,971558	296,467285	225,168533	6881,384765999999	64,103951	3426,2080079999996	502,42520099999996	256,544739	5,674151	4,011469	C8	SC3	CV	1	MPP	24h
export_C8 MPP SC3_CV1.csv.2	119686,9375	62034,125	13667,55566	514,8026120000001	253,79393	170,388824	5690,293457	150,72306799999998	3570,2292479999996	631,8690190000001	340,555054	5,579656	216,751129	C8	SC3	CV	1	MPP	24h
export_C8 MPP SC3_VC0.csv	99572,71094	59794,01953	8184,649901999999	151,381714	1099,965942	132,181	17928,46875	96,529129	2293,981445	1330,481079	255,486923	5,774618	117,820679	C8	SC3	VC	0	MPP	24h
export_C9 ST-HSC SC3_VC1.csv.1	158645,1875	116037,3203	5441,397461	-52,278679	158,44139099999998	3049,815674	12596,85449	15,982248	1518,632324	148,16949499999998	625,5750730000001	5,540869	22,717989000000003	C9	SC3	VC	1	ST-HSC	24h
export_C9 ST-HSC SC3_VC1.csv.2	150616,1406	90461,71875	4933,599121	85,32418100000001	197,67338600000002	1380,521118	10477,68945	284,659851	1420,689331	67,794327	534,668945	5,454218	121,363945	C9	SC3	VC	1	ST-HSC	24h
export_C9 ST-HSC SC3_Vi1.csv	106793,8047	71127,42188	0,9715090000000001	102,241974	177,84083600000002	220,10266099999998	15035,48145	120,01507600000001	2215,088379	579,854736	234,238525	2,944791	152,154953	C9	SC3	Vi	1	ST-HSC	24h
export_D10 ST-HSC SC3_CV1.csv.1	88508,41406	63692,515629999994	13663,62695	91,937065	116,741684	329,22119100000003	4974,864746	194,228104	1516,953491	78,86335	342,354919	5,5383059999999995	21,186757999999998	D10	SC3	CV	1	ST-HSC	24h
export_D10 ST-HSC SC3_CV1.csv.2	114993,9688	49194,77734	12826,374020000001	87,031693	94,369614	299,74874900000003	4758,624511999999	134,55719	1706,018555	93,212898	278,772552	5,505240000000001	36,678268	D10	SC3	CV	1	ST-HSC	24h
export_D10 ST-HSC SC3_Vi0.csv	120431,1797	91097,57031	0,38663000000000003	178,38038600000002	143,553741	638,895386	21927,01563	133,680603	2235,217285	69,859337	222,75460800000002	2,77771	124,74871100000001	D10	SC3	Vi	0	ST-HSC	24h
export_D11 HSC SC3_CF0.csv	105263,7891	60828,82422	19354,18164	1430,748657	67,469841	25,731524	22,236422	57,933285	14,271771	375,129578	263,844971	3,9837260000000003	197,904495	D11	SC3	CF	0	HSC	24h
export_D11 HSC SC3_CV0.csv	101039,9688	53704,21484	27537,5293	1545,4104	85,71333299999999	98,07959699999999	11240,7334	43,145702	246,2117	29,088425	322,12262000000004	6,003845	131,09552	D11	SC3	CV	0	HSC	24h
export_D11 HSC SC3_Vi0.csv	152274,1719	108293,5	0,439622	2035,892334	62,118725	897,0695800000001	26722,87891	27,956018	1107,663574	116,494293	646,780823	2,877898	132,816071	D11	SC3	Vi	0	HSC	24h
export_D12 HSC SC3_CV1.csv	135753,9219	90367,38281	17495,63281	680,398682	74,82399699999999	760,768494	7134,962890999999	180,298721	1278,5974119999998	125,852722	216,46745299999998	5,724964	20,310223	D12	SC3	CV	1	HSC	24h
export_D12 HSC SC3_VC1.csv.1	104485,9844	52035,45313	8013,282715	83,258041	133,432526	92,64444	16389,375	-34,103493	-12,989933	5786,193848	369,952942	5,740557	68,85347	D12	SC3	VC	1	HSC	24h
export_D12 HSC SC3_VC1.csv.2	97984,60938	63907,94141	8816,737305	1545,963745	89,627998	202,759384	19162,41406	-153,484711	-15,371696	5448,756836	407,846741	5,817904	128,243149	D12	SC3	VC	1	HSC	24h
export_D12 HSC SC3_Vi0.csv	125964,3125	80749,4375	3,420836	438,72961399999997	193,159607	316,01001	28752,64063	-253,156296	145,108871	4585,569824	124,78395800000001	3,53045	77,847137	D12	SC3	Vi	0	HSC	24h
export_D2 MPP SC2_VC1.csv.1	105518,6953	52399,20313	6745,109375	-42,960392	850,1764529999999	208,012848	14049,28223	131,317596	124,82431799999999	1667,079346	296,198486	5,640338	83,137062	D2	SC2	VC	1	MPP	24h
export_D2 MPP SC2_VC1.csv.2	117469,4609	76909,51563	7956,383301000001	76,781868	1033,672729	105,049957	18532,73242	-8,637755	269,866577	1750,837036	353,741333	5,776112	175,814774	D2	SC2	VC	1	MPP	24h
export_D3 ST-HSC SC2_CV0.csv	108599,7813	58805,60547	23557,35547	197,161453	406,188904	240,771484	9727,583008	18,515121	84,410599	745,439575	418,63909900000004	5,911506	86,86913299999999	D3	SC2	CV	0	ST-HSC	24h
export_D4 ST-HSC SC2_VC0.csv	143768,7031	87988,55469	7141,839355	32,474068	393,85141	261,292664	19354,93555	72,115852	1471,534058	237,28485099999997	584,82782	5,756275	70,045799	D4	SC2	VC	0	ST-HSC	24h
export_D4 ST-HSC SC2_Vi0.csv	112276,9375	52298,36719	0,25615	244,87013199999998	247,757736	-14,852228	22655,43555	96,29115300000001	34,61459	336,525391	219,05654900000002	2,661315	101,877686	D4	SC2	Vi	0	ST-HSC	24h
export_D5 HSC SC2_CF1.csv	110263,5781	58177,30469	19186,67383	615,853943	96,477898	85,938347	18,512508	130,64996299999999	729,3632809999999	44,297634	189,413895	3,924771	44,853489	D5	SC2	CF	1	HSC	24h
export_D5 HSC SC2_CV1.csv	106633,7031	51162,98047	16847,23438	786,180969	83,701073	134,320801	7741,526855	-2,446169	34,158039	13,610804000000002	333,707245	5,738423	168,305038	D5	SC2	CV	1	HSC	24h
export_D5 HSC SC2_VC0.csv	135711,7969	91230,10156	13799,6416	1085,868164	295,717346	222,899048	27175,617189999997	-78,653534	63,059559	2517,514404	436,548767	6,062767	145,993271	D5	SC2	VC	0	HSC	24h
export_D6 HSC SC2_CF0.csv	136076,6719	92476,35938	25185,77539	1158,797241	24,018753	34,96236	30,920071000000004	218,028275	559,9948730000001	111,70676399999999	396,322021	4,165846	190,97503700000001	D6	SC2	CF	0	HSC	24h
export_D6 HSC SC2_Vi0.csv	134272,4063	103764,2969	5,143721	2107,147705	45,054821000000004	41,759686	18917,98828	161,856277	190,011856	44,581215	258,735657	3,5271559999999997	69,572983	D6	SC2	Vi	0	HSC	24h
export_D7 MPP SC3_CF0.csv	118497,5859	79068,92969	22113,76953	-27,55316	2816,604004	211,126785	81,784836	74,268539	1803,5521239999998	1365,869751	341,956757	4,424604	162,985153	D7	SC3	CF	0	MPP	24h
export_D7 MPP SC3_CV1.csv	113686,6797	44145,04688	18169,33789	464,91363499999994	534,967712	150,118729	6638,303711	-126,095398	329,43994100000003	4196,927734000001	202,845749	5,71441	36,145866	D7	SC3	CV	1	MPP	24h
export_D7 MPP SC3_VC0.csv	128258,0156	81111,26563	9122,204102	334,402252	232,56704700000003	115,198227	17057,25586	179,110107	1051,848999	426,47891200000004	463,04717999999997	5,792625	23,754307	D7	SC3	VC	0	MPP	24h
export_E10 ST-HSC SC3_CF0.csv	124841,6719	58494,48828	27390,57227	750,032715	474,158295	103,072067	31,205544	12,454571000000001	190,152466	1978,2595210000002	132,151276	4,194439	162,97258	E10	SC3	CF	0	ST-HSC	24h
export_E10 ST-HSC SC3_CV1.csv.1	127398,3203	62589,84766	15566,85156	54,699946999999995	101,87818100000001	100,709328	6058,194824	138,269714	2139,459473	114,394379	318,23422200000005	5,638854	110,94011699999999	E10	SC3	CV	1	ST-HSC	24h
export_E10 ST-HSC SC3_CV1.csv.2	130777,9063	58319,58984	16561,99805	97,119499	84,282387	140,171494	6545,216309	119,85855900000001	1937,140503	182,67481999999998	303,74447599999996	5,681629	168,22753899999998	E10	SC3	CV	1	ST-HSC	24h
export_E11 HSC SC3_CF1.csv.1	118722,5547	56667,26172	15929,59863	697,054199	139,749588	63,879608	33,874195	144,643341	673,081238	85,388542	335,47314500000005	4,053188	106,968185	E11	SC3	CF	1	HSC	24h
export_E11 HSC SC3_CF1.csv.2	129032,1875	83141,85938	17255,26563	499,63717699999995	104,083908	168,018204	40,743320000000004	100,890785	734,3742679999999	71,824501	254,38385	4,134437999999999	148,22316	E11	SC3	CF	1	HSC	24h
export_E11 HSC SC3_CV1.csv	106782,125	69140,89063	16184,66895	2324,2346190000003	73,456238	1494,560913	10135,84766	34,81089	852,3952029999999	45,119068	178,53561399999998	5,808856	2,57626	E11	SC3	CV	1	HSC	24h
export_E2 MPP SC2_VC0.csv	97711,35938	81128,16406	11260,32715	89,533485	1515,850586	292,837067	29894,945310000003	61,520561	812,3737179999999	392,537262	358,61010699999997	6,029605	6,451835	E2	SC2	VC	0	MPP	24h
export_E3 ST-HSC SC2_CF0.csv	148618,6406	85160,32031	32361,066410000003	119,934952	126,84843400000001	105,836754	50,194973	144,74316399999998	1258,8984380000002	192,286118	364,249023	4,391616	163,014206	E3	SC2	CF	0	ST-HSC	24h
export_E3 ST-HSC SC2_CV1.csv	106761,3125	50379,21094	16754,21094	576,612	137,725189	198,442932	7567,164062999999	63,515579	845,8619380000001	167,403549	732,647583	5,729727	220,032852	E3	SC2	CV	1	ST-HSC	24h
export_E3 ST-HSC SC2_Vi0.csv	121348,5	72359,80469	1,396123	145,265427	207,89224199999998	21,247816	22573,05859	106,595528	165,38111899999998	165,01998899999998	352,6492	3,18093	108,231567	E3	SC2	Vi	0	ST-HSC	24h
export_E4 ST-HSC SC2_VC1.csv	101322,1875	49134,84766	7178,882812999999	71,088234	442,36096200000003	138,646866	14872,18359	99,223602	342,356598	245,622421	347,34179700000004	5,676959	44,444431	E4	SC2	VC	1	ST-HSC	24h
export_E5 HSC SC2_CV1.csv.1	118171,0547	51931,54297	12218,65137	360,02828999999997	59,812884999999994	190,808624	5001,226074	2,259605	880,003357	84,992134	141,302597	5,505604	24,122324	E5	SC2	CV	1	HSC	24h
export_E5 HSC SC2_CV1.csv.2	105323,875	52849,15234	13910,24121	291,595978	95,05727399999999	136,298981	6189,394531	44,867096000000004	874,969177	67,858009	311,039368	5,61088	115,69508400000001	E5	SC2	CV	1	HSC	24h
export_E5 HSC SC2_VC0.csv	95243,85156	49556,07031	15961,16406	2254,4135739999997	156,237061	110,677254	37765,52734	29,768087	7,490461	1081,907593	218,084656	6,208511	191,151581	E5	SC2	VC	0	HSC	24h
export_E5 HSC SC2_Vi0.csv	160189,7188	128821,7031	1,8389790000000001	105,042313	141,526657	166,066971	22582,50586	133,316498	1648,342651	94,270569	322,885468	3,265666	113,57948300000001	E5	SC2	Vi	0	HSC	24h
export_E6 HSC SC2_CF1.csv	117499,4141	66629,91406	14966,15137	204,428299	97,77626	39,386009	31,196558000000003	97,590172	251,44064300000002	311,087158	368,278015	4,008742	1,352744	E6	SC2	CF	1	HSC	24h
export_E7 MPP SC3_CV0.csv	98499,17188	44471,06641	22452,10547	188,592056	1087,776611	323,268158	8786,769531	5,1007169999999995	404,706909	194,343307	243,412506	5,865512	104,39121999999999	E7	SC3	CV	0	MPP	24h
export_E7 MPP SC3_VC0.csv.1	148912,0938	89704,03906	12588,97949	18,922293	1808,3920899999998	363,319122	29226,24414	-12,715539	757,3438719999999	985,264709	594,795105	6,05691	35,318478000000006	E7	SC3	VC	0	MPP	24h
export_E7 MPP SC3_VC0.csv.2	105919,7422	122482,5313	14087,66699	65,853851	970,454834	174,062332	29441,847660000003	171,29068	3210,901123	327,84954799999997	386,512726	6,093708	117,67386599999999	E7	SC3	VC	0	MPP	24h
export_E7 MPP SC3_Vi0.csv	127731,4297	79955,27344	8,297832000000001	46,220425	1665,257446	422,9470519999999	28330,79883	-25,296059	1917,1121829999997	1192,382568	252,289459	3,798028	139,490036	E7	SC3	Vi	0	MPP	24h
export_E9 ST-HSC SC3_CF0.csv	121243,2578	68278,03906	28425,49414	631,564819	143,485443	133,14840700000002	41,832798	39,006058	97,89344799999999	1263,328491	146,220215	4,295833	183,95379599999998	E9	SC3	CF	0	ST-HSC	24h
export_E9 ST-HSC SC3_VC0.csv	148912,1563	106714,7734	9644,094727	466,07959000000005	268,654785	49,5704	29902,81055	7,585872999999999	1124,627197	1491,672852	231,627731	5,982105000000001	143,343491	E9	SC3	VC	0	ST-HSC	24h
export_F1 MPP SC2_Vi0.csv	121581,9453	88889,85156	0,988232	104,293533	1300,609985	181,666779	34693,20313	76,26747900000001	239,91127000000003	1538,515625	281,584564	3,206802	41,28249	F1	SC2	Vi	0	MPP	24h
export_F1 MPP SC2_Vi2.csv	128018,0938	131000,5703	8,503409	37,659473	55,061287	315,8013	6010,076172	89,471802	100,392586	-5,170982	29,452454	3,329393	165,969864	F1	SC2	Vi	2	MPP	24h
export_F10 ST-HSC SC3_CF0.csv	157830,8594	87786,26563	22020,34375	166,819839	107,91570300000001	559,555054	75,266716	110,29791999999999	1416,8286130000001	198,500946	261,459381	4,397799	53,511990000000004	F10	SC3	CF	0	ST-HSC	24h
export_F10 ST-HSC SC3_CV0.csv	121615,2266	87124,03906	24123,01953	301,57653799999997	517,840454	326,85873399999997	10390,032229999999	-66,921272	331,027679	1583,987427	136,547394	5,939024	32,438435	F10	SC3	CV	0	ST-HSC	24h
export_F10 ST-HSC SC3_Vi1.csv.1	159272,0781	162000,4844	13,674878	902,6570429999999	813,4161379999999	757,3479	20382,58594	1236,4279789999998	490,37939500000005	-38,648540000000004	156,073135	3,8503260000000004	75,60592700000001	F10	SC3	Vi	1	ST-HSC	24h
export_F10 ST-HSC SC3_Vi1.csv.2	115683,8125	74887,29688	0,814192	509,631012	289,655731	141,748642	22894,90234	-169,221786	20,918049	3176,94458	255,772141	3,019675	103,02016400000001	F10	SC3	Vi	1	ST-HSC	24h
export_F11 HSC SC3_CV0.csv	109730,7109	71952,89063	27352,808589999997	387,43649300000004	212,47930899999997	-24,860476000000002	12532,23828	185,68821699999998	87,198029	1650,0058589999999	205,17128	6,035178	203,941879	F11	SC3	CV	0	HSC	24h
export_F11 HSC SC3_VC0.csv	126199,8828	76831,25781	9568,158203	2162,589355	127,224869	116,437469	25677,46094	41,342205	99,534653	639,705994	175,21821599999998	5,932894999999999	141,968658	F11	SC3	VC	0	HSC	24h
export_F11 HSC SC3_Vi0.csv	114067,6094	69645,21094	1,1317540000000001	840,740295	132,176392	35,796112	42339,57031	7,339639999999999	628,596191	951,55072	225,22096299999998	3,3096120000000004	46,677921000000005	F11	SC3	Vi	0	HSC	24h
export_F12 HSC SC3_CF0.csv	151479,2188	113325,5156	33616,14453	1080,990967	137,916962	-12,594522	61,533749	146,105698	180,220551	1076,1625980000001	263,703735	4,465847	72,539055	F12	SC3	CF	0	HSC	24h
export_F12 HSC SC3_CV0.csv	100567,0391	56807,65234	25178,42383	1788,722046	45,640648	93,500648	10272,42871	33,2714	67,821663	-35,687515000000005	104,394524	5,948678	205,361176	F12	SC3	CV	0	HSC	24h
export_F12 HSC SC3_VC1.csv	130631,625	95092,73438	6874,644531	1230,907959	60,591873	101,370171	17241,74414	53,175945	789,6083980000001	77,870003	360,70752000000005	5,709061	3,541209	F12	SC3	VC	1	HSC	24h
export_F2 MPP SC2_VC0.csv	128851,1484	91267,78906	9583,444336	94,355652	500,8810730000001	109,254654	26650,16211	-28,408613	646,596069	1699,809082	352,82070899999997	5,944803	5528289,0	F2	SC2	VC	0	MPP	24h
export_F3 ST-HSC SC2_CF0.csv	132694,8594	82364,89844	27434,79688	230,788635	146,121735	206,46191399999998	45,127884	99,448608	1210,334106	396,240875	414,605194	4,308222	77,92333199999999	F3	SC2	CF	0	ST-HSC	24h
export_F3 ST-HSC SC2_CV1.csv.1	107279,4375	47494,75781	16034,63379	120,732574	245,00434900000002	438,139557	7469,380859000001	137,448639	745,435425	131,158752	354,19534300000004	5,712251999999999	43,811192	F3	SC2	CV	1	ST-HSC	24h
export_F3 ST-HSC SC2_CV1.csv.2	124233,9297	50635,44141	15693,513669999998	81,734032	172,582077	650,3419190000001	7998,359863	68,034042	721,684143	140,885147	380,02417	5,726661	95,975891	F3	SC2	CV	1	ST-HSC	24h
export_F3 ST-HSC SC2_VC1.csv.1	82638,92188	46948,63281	5065,803711	180,05513	75,003586	61,961025	11294,20313	116,91256000000001	46,681133	37,454342	197,211548	5,485384	6,270989	F3	SC2	VC	1	ST-HSC	24h
export_F3 ST-HSC SC2_VC1.csv.2	83437,79688	58761,92969	5427,574707	183,92134099999998	70,263138	37,119473	12841,74121	109,38521599999999	56,903675	40,194672	251,76715099999998	5,546001	168,901703	F3	SC2	VC	1	ST-HSC	24h
export_F3 ST-HSC SC2_Vi1.csv	117043,4531	65274,05859	1,505185	164,85759	102,85100600000001	65,010452	16516,15625	104,903198	584,1604	79,97976700000001	289,60314900000003	3,108087	145,978241	F3	SC2	Vi	1	ST-HSC	24h
export_F4 ST-HSC SC2_Vi0.csv	164973,6406	130552,0625	2,545429	88,421989	131,119339	128,721115	28571,63477	206,85105900000002	3135,927734	369,82074	513,733337	3,4377379999999995	86,464119	F4	SC2	Vi	0	ST-HSC	24h
export_F5 HSC SC2_CF0.csv	146094,6875	98119,24219	31792,785160000003	1497,735352	42,515026	480,26901200000003	43,096371000000005	229,78067000000001	562,325745	131,887497	205,696457	4,339351000000001	47,090469	F5	SC2	CF	0	HSC	24h
export_F5 HSC SC2_CV0.csv	117236,6016	86448,71094	26367,57422	453,079102	93,800575	191,832275	13108,97168	113,97963700000001	820,578552	126,303223	209,663025	6,037729	190,199051	F5	SC2	CV	0	HSC	24h
export_F5 HSC SC2_VC0.csv	132880,4844	76180,5	10557,47754	1211,856323	64,942955	128,699448	26022,72656	-9,6057	60,70126	49,051021999999996	168,63308700000002	5,967213	203,883041	F5	SC2	VC	0	HSC	24h
export_F6 HSC SC2_CV0.csv	166614,2656	88987,64844	27357,55078	554,760986	40,705894	72,465858	12627,40039	84,723518	344,939606	121,345772	227,522461	6,037554	12,980522	F6	SC2	CV	0	HSC	24h
export_F6 HSC SC2_Vi0.csv	128015,5078	102349,0	-0,035051	706,867737	186,2258	42,39938	29518,835939999997	148,676544	95,558662	1286,624023	363,07379199999997	0,0	141,948456	F6	SC2	Vi	0	HSC	24h
export_F7 MPP SC3_CV1.csv	95966,33594	98680,72656	21645,56055	228,210449	819,058228	577,502625	7751,324706999999	218,183609	2462,548828	521,9990230000001	443,134491	5,815773	54,320618	F7	SC3	CV	1	MPP	24h
export_F7 MPP SC3_VC0.csv	111674,0078	77815,54688	8499,96875	65,88775600000001	752,99353	451,91946399999995	20554,3418	60,967113	1050,863159	123,084534	441,064545	5,828201	225,12510699999999	F7	SC3	VC	0	MPP	24h
export_F7 MPP SC3_Vi0.csv	124757,1953	65930,75	3,696661	126,497169	1127,982544	887,5146480000001	21185,62305	186,565506	2322,230225	296,51062	565,991943	3,460475	182,453003	F7	SC3	Vi	0	MPP	24h
export_F9 ST-HSC SC3_CF0.csv	104962,375	63189,75781	24706,5293	86,39843	180,188995	133,018051	37,255016	33,536144	920,308411	903,7467039999999	267,900604	4,217182	100,120453	F9	SC3	CF	0	ST-HSC	24h
export_F9 ST-HSC SC3_Vi0.csv	133151,9531	90247,14063	0,049422	482,25439500000005	418,25683599999996	254,05651899999998	37490,48828	-208,185776	235,01741	6830,809081999999	137,319077	2,310714	29,372959	F9	SC3	Vi	0	ST-HSC	24h
export_G10 ST-HSC SC3_CF0.csv	112819,8594	83439,10156	22691,48242	-72,651726	503,93981900000006	169,167358	50,24511	102,10601	1757,652588	1430,391235	315,331024	4,282915	50,260723	G10	SC3	CF	0	ST-HSC	24h
export_G11 HSC SC3_CV0.csv.1	138324,0625	72734,20313	20512,17773	964,012268	87,238312	52,575134	9367,682617	74,19250500000001	154,543823	10,000601	310,10305800000003	5,8574209999999995	151,30508400000002	G11	SC3	CV	0	HSC	24h
export_G11 HSC SC3_CV0.csv.2	115339,1875	63400,57422	21361,25781	950,5083619999999	75,5811	15,920445999999998	9886,22168	118,97653999999999	154,54148899999998	-22,080626000000002	316,880188	5,8864220000000005	199,08338899999998	G11	SC3	CV	0	HSC	24h
export_G11 HSC SC3_Vi1.csv.1	131063,0625	80700,69531	1,034836	297,698914	93,343239	93,865158	18369,90625	152,52801499999998	1411,529785	71,300926	177,559296	3,0256950000000002	24,382851000000002	G11	SC3	Vi	1	HSC	24h
export_G11 HSC SC3_Vi1.csv.2	129365,2734	85866,3125	1,737455	392,785522	42,122883	46,793308	19384,32813	209,77412400000003	1428,6408689999998	62,938126000000004	146,022995	3,20133	154,313477	G11	SC3	Vi	1	HSC	24h
export_G12 HSC SC3_CF0.csv	107288,7813	90039,5	28829,76367	1143,705688	182,655258	12,789019999999999	49,983181	59,331168999999996	89,647736	1840,1655269999999	190,965027	4,354833999999999	168,816879	G12	SC3	CF	0	HSC	24h
export_G12 HSC SC3_CV0.csv	110433,4297	68539,41406	25616,21289	3895,3107909999994	152,155869	110,857956	10960,811520000001	-21,263041	1,834648	1065,345093	221,213608	5,973891	173,682159	G12	SC3	CV	0	HSC	24h
export_G12 HSC SC3_VC1.csv.1	105665,6094	45779,96875	4603,491211	394,183685	111,255074	50,39011	16107,46875	163,38284299999998	529,120667	34,547432	113,641502	5,565012	42,415565	G12	SC3	VC	1	HSC	24h
export_G12 HSC SC3_VC1.csv.2	110488,4219	40860,44141	4937,435059	291,744873	70,569992	119,55236799999999	17513,18359	88,83208499999999	589,7813110000001	46,582638	136,08522	5,612212	168,33139	G12	SC3	VC	1	HSC	24h
export_G12 HSC SC3_Vi0.csv	101141,5547	78089,36719	0,009939	1720,54248	105,221313	105,134506	26196,22656	-59,63868000000001	17,947607	3561,1225590000004	119,598869	1,708062	188,293533	G12	SC3	Vi	0	HSC	24h
export_G2 MPP SC2_CF0.csv	138130,5313	79831,36719	28089,27148	101,53208199999999	702,7774049999999	336,743652	56,221642	103,062935	912,205139	43,089294	315,22738599999997	4,382962	196,86033600000002	G2	SC2	CF	0	MPP	24h
export_G3 ST-HSC SC2_CF0.csv	115808,6094	84341,83594	40326,47656	313,95996099999996	89,45701600000001	45,301517	27,551491	119,37768600000001	699,044678	84,528595	258,756653	4,2749809999999995	1,466465	G3	SC2	CF	0	ST-HSC	24h
export_G3 ST-HSC SC2_VC0.csv	169625,0625	116415,8672	12023,57227	43,34948	191,718399	930,152588	32865,01953	148,25238000000002	1822,235107	233,089706	946,908875	6,078833	29,852276	G3	SC2	VC	0	ST-HSC	24h
export_G3 ST-HSC SC2_Vi0.csv	163254,9531	120505,0625	0,915322	41,838577	281,276337	122,811806	28829,61914	138,792038	1406,895264	421,19836399999997	631,768921	3,126411	81,122864	G3	SC2	Vi	0	ST-HSC	24h
export_G4 ST-HSC SC2_VC1.csv	183592,0625	124820,7578	5437,252441	43,27113	97,616394	5142,418945	12487,82227	-200,874084	520,839233	-61,116501	252,106583	5,537966	157,826828	G4	SC2	VC	1	ST-HSC	24h
export_G5 HSC SC2_CF0.csv	123846,625	79286,27344	22294,41602	1025,908813	82,958626	54,099669999999996	48,940304	101,614227	920,4948730000001	284,832153	206,376831	4,269413	109,739456	G5	SC2	CF	0	HSC	24h
export_G5 HSC SC2_CV0.csv	118902,3984	70114,63281	26922,93945	609,717224	213,65409900000003	22,154369	12604,33496	84,008583	88,873184	680,370178	353,058838	6,032075	77,799095	G5	SC2	CV	0	HSC	24h
export_G5 HSC SC2_VC0.csv	121741,7188	74529,38281	9252,175781	112,459473	202,80964699999998	128,559875	20209,58008	96,524551	57,634903	2072,347168	278,341217	5,8490470000000006	79,35746800000001	G5	SC2	VC	0	HSC	24h
export_G5 HSC SC2_Vi1.csv.1	120828,3125	57016,39453	1,50135	527,116272	93,97831	117,628433	17704,73633	161,815079	499,146484	31,796457	422,369446	3,128644	9,912462	G5	SC2	Vi	1	HSC	24h
export_G5 HSC SC2_Vi1.csv.2	116390,5234	66804,07031	1,225084	574,1570429999999	97,990799	105,70360600000001	17851,85547	119,960823	675,370483	72,411385	320,54892	3,068737	59,246593000000004	G5	SC2	Vi	1	HSC	24h
export_G6 HSC SC2_CV1.csv.1	118898,25	61246,796879999994	15032,919919999998	379,109375	83,097252	112,168945	6294,822754	131,595642	790,512512	174,779022	228,273987	5,6399029999999994	81,60279799999999	G6	SC2	CV	1	HSC	24h
export_G6 HSC SC2_CV1.csv.2	132787,6875	96023,39844	15622,08887	388,869781	100,733238	97,838493	6617,949707	123,22273999999999	714,1261599999999	173,643066	341,590393	5,667081	83,499001	G6	SC2	CV	1	HSC	24h
export_G7 MPP SC3_CF0.csv	102057,3438	97522,50781	25976,43945	641,5030519999999	728,3533940000001	96,442307	87,024635	191,070267	2665,21582	1147,664307	391,377167	4,493114	18,229129999999998	G7	SC3	CF	0	MPP	24h
export_G7 MPP SC3_CV1.csv	115958,5781	72648,14063	19909,33984	38,868763	1007,3860470000001	39,354607	7954,864258	169,741837	1891,011963	993,3472289999999	203,15373200000002	5,798056	109,288376	G7	SC3	CV	1	MPP	24h
export_G7 MPP SC3_VC1.csv	100610,4063	55837,3125	5547,538574	61,500023	411,301178	131,001526	19793,8457	13,502099	173,427124	232,002579	337,578888	5,685585	185,295547	G7	SC3	VC	1	MPP	24h
export_G8 MPP SC3_Vi0.csv	148221,75	99628,28906	6,4485	-7,069575	282,637878	64,539734	27666,570310000003	175,95413200000002	1015,1868900000001	2323,65918	573,309814	3,71331	98,388634	G8	SC3	Vi	0	MPP	24h
export_G9 ST-HSC SC3_CF0.csv	121225,4688	71352,03906	25820,75977	134,265274	192,39343300000002	86,930649	65,74308	23,83386	920,128418	222,39338700000002	377,303314	4,405147	156,94456499999998	G9	SC3	CF	0	ST-HSC	24h
export_H10 ST-HSC SC3_VC1.csv.1	136915,9375	94068,07031	6102,282715	109,658501	48,95026	818,790649	14946,81055	133,741653	2177,064209	90,522942	416,856903	5,6285989999999995	38,967815	H10	SC3	VC	1	ST-HSC	24h
export_H10 ST-HSC SC3_VC1.csv.2	138731,5469	97044,63281	5846,386719	47,115471	81,36282299999999	702,006714	14840,65723	115,232178	1694,452393	93,950859	317,83444199999997	5,6132550000000005	91,056473	H10	SC3	VC	1	ST-HSC	24h
export_H11 HSC SC3_CF0.csv	84991,61719	75166,28125	26890,17578	737,1906740000001	148,911102	187,959778	30,088625	-11,990225	30,030432	4343,295897999999	284,676239	4,1775839999999995	150,058151	H11	SC3	CF	0	HSC	24h
export_H11 HSC SC3_VC0.csv	110710,4453	71765,96094	12258,01758	557,712341	155,214355	232,68794300000002	26804,18945	-234,56323199999997	2,41253	7072,248535	345,367493	6,022162000000001	150,601852	H11	SC3	VC	0	HSC	24h
export_H11 HSC SC3_Vi0.csv	105543,9609	63121,86719	-0,323517	3517,626221	79,322571	165,234726	24700,25	-15,670411999999999	-45,301407	6026,12793	240,480072	0,0	199,199768	H11	SC3	Vi	0	HSC	24h
export_H12 HSC SC3_CF0.csv	113757,0313	82820,83594	26775,38672	191,151199	115,53836799999999	-24,757334	55,968818999999996	108,38531499999999	235,127731	191,686874	240,628021	4,366867	63,181197999999995	H12	SC3	CF	0	HSC	24h
export_H12 HSC SC3_VC0.csv.1	170345,3438	135799,7031	7723,173828	228,834808	120,52731299999999	283,565765	19731,91992	186,274109	2016,461548	178,844666	523,661865	5,786230000000001	81,059563	H12	SC3	VC	0	HSC	24h
export_H12 HSC SC3_VC0.csv.2	141198,1563	92397,53906	7463,727051000001	138,949921	107,837448	38,621826	19654,50586	240,60136400000002	2418,720947	139,778976	385,572266	5,774529	98,384155	H12	SC3	VC	0	HSC	24h
export_H12 HSC SC3_Vi0.csv	105238,7578	58164,22266	1,364499	154,960464	88,07639300000001	116,23159799999999	26705,49023	93,012505	191,668228	179,951813	276,820892	3,22552	101,08609	H12	SC3	Vi	0	HSC	24h
export_H2 MPP SC2_CF0.csv	100105,0625	71540,11719	22583,77539	39,222099	1596,063965	75,93776700000001	27,105545000000003	113,199272	502,271576	822,945557	246,439514	4,091924	83,60030400000001	H2	SC2	CF	0	MPP	24h
export_H2 MPP SC2_CV0.csv.1	104841,1094	82246,21875	22596,15039	219,366806	444,06399500000003	431,45361299999996	9434,404297	83,679741	503,161163	615,9694820000001	387,241394	5,889315	95,044434	H2	SC2	CV	0	MPP	24h
export_H2 MPP SC2_CV0.csv.2	112137,2656	74151,26563	20866,71484	222,047867	451,05072	331,392944	8742,129883	172,02886999999998	291,989258	803,977295	536,948608	5,84146	122,421249	H2	SC2	CV	0	MPP	24h
export_H2 MPP SC2_VC0.csv	108816,0469	75334,67969	7614,511719	76,40345	1363,696289	161,746735	19006,97852	83,463806	1159,6347660000001	170,760818	543,5207519999999	5,770384	172,47026100000002	H2	SC2	VC	0	MPP	24h
export_H2 MPP SC2_Vi1.csv.1	113635,7891	66744,90625	1,323396	122,890358	296,231476	135,806229	19515,05859	48,338913	659,007202	182,70379599999998	330,15612799999997	3,119797	30,830284000000002	H2	SC2	Vi	1	MPP	24h
export_H2 MPP SC2_Vi1.csv.2	88572,17969	57067,51953	1,101084	55,723656000000005	334,549408	109,960007	17500,49414	80,853806	737,182251	211,470764	394,916962	3,029861	116,19883	H2	SC2	Vi	1	MPP	24h
export_H3 ST-HSC SC2_CV0.csv	98281,59375	89491,14844	22736,0	342,993317	233,832428	66,839737	9957,727539	131,215576	1362,227295	165,983978	548,110718	5,907788	103,45237	H3	SC2	CV	0	ST-HSC	24h
export_H3 ST-HSC SC2_Vi0.csv	159887,8125	115676,0313	1,6622990000000002	136,400818	135,418427	69,201027	21827,05664	268,61618	1544,09668	135,747971	359,598602	3,224198	31,820546999999998	H3	SC2	Vi	0	ST-HSC	24h
export_H4 ST-HSC SC2_CF1.csv.1	113661,0547	81075,99219	16207,00879	47,02924	141,113464	3677,197754	41,612499	149,515533	617,9855349999999	-32,156765	371,673584	4,121674	55,196594	H4	SC2	CF	1	ST-HSC	24h
export_H4 ST-HSC SC2_CF1.csv.2	134801,8594	79684,67969	17344,83398	92,269638	90,488708	4772,455078	75,176659	-34,636565999999995	709,860413	-39,386711	440,758759	4,324137	130,839371	H4	SC2	CF	1	ST-HSC	24h
export_H4 ST-HSC SC2_CV0.csv	161017,5938	104019,0156	23231,71484	-6994,508789	213675,5313	197381,5	13411,41895	67916,95313	22905,99219	180521,3281	204714,0781	6,005851	81,420364	H4	SC2	CV	0	ST-HSC	24h
export_H4 ST-HSC SC2_Vi1.csv.1	100998,3438	64559,71484	1,394775	62,943138	121,055168	-8,361426	20293,30078	67,704514	818,142212	111,13169099999999	282,705597	3,147938	78,641632	H4	SC2	Vi	1	ST-HSC	24h
export_H4 ST-HSC SC2_Vi1.csv.2	97549,07813	64641,50781	1,364841	67,943329	98,715378	114,536827	20125,29102	107,465675	852,312561	129,31633	226,638046	3,138723	84,725685	H4	SC2	Vi	1	ST-HSC	24h
export_H5 HSC SC2_CV0.csv	99267,73438	58935,16797	26945,64063	2106,6716309999997	260,360321	193,809845	12437,14063	-67,084976	118,82296799999999	444,077179	247,30325299999998	6,028233	42,174683	H5	SC2	CV	0	HSC	24h
export_H6 HSC SC2_CF1.csv	128786,6563	82118,24219	17753,2207	698,9193730000001	108,222595	122,861832	24,513197	21,896221	286,386322	5,475607	301,81012000000004	3,987147	96,57384499999999	H6	SC2	CF	1	HSC	24h
export_H6 HSC SC2_CV1.csv.1	125335,7266	115478,0938	19720,93945	1277,448608	155,021622	346,346252	7331,126465	132,3629	1718,703003	57,935885999999996	483,901184	5,770061	47,292862	H6	SC2	CV	1	HSC	24h
export_H6 HSC SC2_CV1.csv.2	109715,9688	82720,74219	20530,82617	1499,00708	79,869614	-25,149078	7272,041015999999	152,915192	1445,789551	46,088978000000004	380,54443399999997	5,779935	65,103767	H6	SC2	CV	1	HSC	24h
export_H6 HSC SC2_VC1.csv	104019,3984	85320,00781	7209,911620999999	1328,686279	84,406937	535,141846	16017,197269999999	177,215714	1112,8847660000001	75,971413	209,8405	5,70106	11,499734	H6	SC2	VC	1	HSC	24h
export_H6 HSC SC2_Vi1.csv.1	105884,0547	51864,47266	1,1564020000000002	655,7478639999999	87,573196	103,239944	17450,36914	116,707268	349,14703399999996	-3,438846	348,850891	3,044034	9,041138	H6	SC2	Vi	1	HSC	24h
export_H6 HSC SC2_Vi1.csv.2	93558,16406	42950,29688	1,328393	690,8797	73,335976	135,711594	15466,578130000002	141,256912	379,90094	28,257036	361,971039	3,049554	63,929825	H6	SC2	Vi	1	HSC	24h
export_H8 MPP SC3_CF1.csv	99563,00781	80960,71094	17905,14258	-58,01639599999999	2227,107666	14,572276	59,606956000000004	200,289017	1738,1652829999998	511,818268	365,619293	4,262633999999999	131,484955	H8	SC3	CF	1	MPP	24h
export_H8 MPP SC3_CV0.csv.1	107035,5156	118658,4531	22708,34961	884,6982419999999	213522,625	197391,4219	14151,97363	67520,89063	23059,54102	180209,4375	204728,8594	6,015358999999999	34,212177000000004	H8	SC3	CV	0	MPP	24h
export_H8 MPP SC3_CV0.csv.2	110539,5938	60239,12891	28031,44922	198,747452	120,51046000000001	132,391891	16006,96777	58,68951	593,054138	680,396484	108,53125800000001	6,117856	83,183762	H8	SC3	CV	0	MPP	24h
export_H8 MPP SC3_VC0.csv	118817,0234	108196,4766	10067,79688	380,44281	394,416473	95,778053	28437,76563	224,602036	1983,269775	411,25451699999996	283,580933	5,979882	146,203873	H8	SC3	VC	0	MPP	24h
export_H8 MPP SC3_Vi0.csv	162011,0781	140388,375	6,172517	179,669388	1724,6700440000002	352,043457	31597,94727	33,219013000000004	1588,5936279999999	709,602966	235,484894	3,7406800000000002	32,060558	H8	SC3	Vi	0	MPP	24h
export_H9 ST-HSC SC3_Vi0.csv	138669,1875	106456,2188	1,882006	36,237049	191,939438	91,925598	25148,12305	43,799507	1170,540405	631,117981	192,803482	3,305814	79,583466	H9	SC3	Vi	0	ST-HSC	24h
