# Supplementary material for: HSPCs display within-family homogeneity in differentiation and proliferation despite population heterogeneity
Source: eLife. 2021 May 18;10:e60624. doi: 10.7554/eLife.60624 (PMC8175087; doi:10.7554/eLife.60624)
Supplement: Source code 1. [file elife-60624-code1.zip › Generational_multiplex_analysis-master/csv/Sort/Pooled_data.csv]

FSC	SSC	CFSE	CD48	ckit	CTV	SLAM	SCA-1	Flt3	Time	Color	Well	Condition	Original_cell	Culture_time	Culture_condition	Experiment	Well_experiment	Family
129407	94414,60156	107296,3516	2796,872803	3819,095459000001	-7,029337	1416,379639	5355,2661130000015	738,1716309999998	5,681183	CF	A1	SC2	MPP	24h	P	TT23	A1_TT23	A1CF24hMPPTT23
162926	123431,5625	139579,8594	4010,157227	3220,2763670000004	11,399571	1526,598999	58277,49219	1819,477173	6,014543	CF	A2	SC2	MPP	24h	P	TT23	A2_TT23	A2CF24hMPPTT23
163592	103776,3359	142681,0	3916,244629	4803,462402	-22,158522	940,509155	6143,566895	557,164673	6,298582	CF	A3	SC2	ST-HSC	24h	P	TT23	A3_TT23	A3CF24hST-HSCTT23
153508	114151,9453	112276,5078	4925,823242	5149,916504	-29,100191	-37,265736	21742,45898	454,382538	7,0740110000000005	CF	A4	SC2	ST-HSC	24h	P	TT23	A4_TT23	A4CF24hST-HSCTT23
125984	80590,375	96005,63281	378,787048	3270,129883	-39,534237	16811,58398	23625,25391	-1,922981	8,917299	CF	A5	SC2	SLAM-HSC	24h	P	TT23	A5_TT23	A5CF24hSLAM-HSCTT23
129031	76588,40625	88300,38281	324,706329	8431,600586	-26,187027	3240,289795	19374,83203	460,1492	9,365825	CF	A6	SC2	SLAM-HSC	24h	P	TT23	A6_TT23	A6CF24hSLAM-HSCTT23
170067	107252,3281	135319,6719	6543,9370119999985	5029,101074	34,579254	1893,119751	2317,734375	2020,5596920000007	10,332076	CF	A8	SC3	MPP	24h	P+ILs	TT23	A8_TT23	A8CF24hMPPTT23
129907	65300,0625	107195,2031	3823,371338	5970,1552729999985	4,832425	2576,206055	508,495819	153,470078	10,782666	CF	A9	SC3	ST-HSC	24h	P+ILs	TT23	A9_TT23	A9CF24hST-HSCTT23
139529	77593,95313	78362,69531	1027,9884029999996	1985,387085	-13,493626	-117,940674	23680,03516	229,033798	11,125581	CF	A10	SC3	ST-HSC	24h	P+ILs	TT23	A10_TT23	A10CF24hST-HSCTT23
149042	78957,69531	114026,9922	-84,531586	3727,806641	10,600891	10333,52832	573,91394	119,457596	11,354877	CF	A11	SC3	SLAM-HSC	24h	P+ILs	TT23	A11_TT23	A11CF24hSLAM-HSCTT23
136204	76816,88281	82332,53125	2729,967529	5501,696289	-29,970192	12268,23828	1486,7084960000002	-39,646526	11,792944	CF	A12	SC3	SLAM-HSC	24h	P+ILs	TT23	A12_TT23	A12CF24hSLAM-HSCTT23
141248	87262,70313	138601,6875	-36,068775	5894,228027	-35,51861599999999	18905,50781	874,0594480000002	174,932587	12,07621	CF	B12	SC3	SLAM-HSC	24h	P+ILs	TT23	B12_TT23	B12CF24hSLAM-HSCTT23
154486	89020,33594	139562,0156	7563,812988	3685,495605	-17,184322	7518,50293	645,961914	46,349758	12,38478	CF	B11	SC3	SLAM-HSC	24h	P+ILs	TT23	B11_TT23	B11CF24hSLAM-HSCTT23
145173	87098,48438	137215,3438	3845,331787	3271,45874	-38,739845	1472,407104	11245,1377	386,365021	12,665075	CF	B10	SC3	ST-HSC	24h	P+ILs	TT23	B10_TT23	B10CF24hST-HSCTT23
161479	98890,19531	132030,5	2302,929199	6630,165527	43,625225	-928,318604	33521,01953	295,6099240000001	13,065959	CF	B9	SC3	ST-HSC	24h	P+ILs	TT23	B9_TT23	B9CF24hST-HSCTT23
133965	66532,90625	93657,76563	1561,024902	1938,988892	-30,306087	1734,251709	25860,37109	2816,959229	13,380728	CF	B8	SC3	MPP	24h	P+ILs	TT23	B8_TT23	B8CF24hMPPTT23
137766	84555,45313	117237,6172	3549,499756	3376,837158	-43,68819000000001	338,4159850000001	29638,01367	1954,80188	13,635588	CF	B7	SC3	MPP	24h	P+ILs	TT23	B7_TT23	B7CF24hMPPTT23
156723	94806,11719	105964,7422	856,638672	3446,7387700000004	-23,046127	5872,539063	22215,64648	-9,265724	13,924664000000002	CF	B6	SC2	SLAM-HSC	24h	P	TT23	B6_TT23	B6CF24hSLAM-HSCTT23
155454	81603,0625	92631,98438	2754,980469	2987,94751	-25,992186	6447,269043	704,787781	177,325989	14,373962	CF	B5	SC2	SLAM-HSC	24h	P	TT23	B5_TT23	B5CF24hSLAM-HSCTT23
148719	95283,30469	84522,13281	302,2275390000001	1757,4006350000002	-26,871984	-784,115417	55465,05078	556,8256230000002	14,621981	CF	B4	SC2	ST-HSC	24h	P	TT23	B4_TT23	B4CF24hST-HSCTT23
155270	82776,40625	101584,3516	2697,344727	4499,270508	-34,362625	1382,646118	9208,746094	611,321167	14,939201	CF	B3	SC2	ST-HSC	24h	P	TT23	B3_TT23	B3CF24hST-HSCTT23
157501	94170,65625	109046,8438	2274,59082	4226,07666	-17,750671	211,974457	30577,23438	2915,286865	15,30458	CF	B2	SC2	MPP	24h	P	TT23	B2_TT23	B2CF24hMPPTT23
137704	103400,2969	97599,04688	8228,091797	5816,931640999999	-26,369833	-727,308105	1544,929077	2040,603394	15,629417000000002	CF	B1	SC2	MPP	24h	P	TT23	B1_TT23	B1CF24hMPPTT23
130937	76647,90625	92514,17188	1171,857178	1857,02832	-16,469208	727,0252690000002	13698,56738	5009,376465	15,902354	CF	C1	SC2	MPP	24h	P	TT23	C1_TT23	C1CF24hMPPTT23
139646	70532,49219	111527,9922	3769,146973	5599,731445	26,994663	1306,922974	7591,668945	785,980042	16,161476	CF	C2	SC2	MPP	24h	P	TT23	C2_TT23	C2CF24hMPPTT23
172608	98856,875	115556,1484	4367,34375	7235,360352	-8,996425	1468,388062	2565,590576	630,213928	16,39994	CF	C3	SC2	ST-HSC	24h	P	TT23	C3_TT23	C3CF24hST-HSCTT23
131388	67098,15625	92271,41406	509,660675	3290,816895	-3,569807	1402,623535	31922,04102	167,9879	16,688499	CF	C4	SC2	ST-HSC	24h	P	TT23	C4_TT23	C4CF24hST-HSCTT23
146981	135294,6719	124669,1641	5742,251953	7654,041015999999	-34,719265	9058,262695	467,333893	408,3414	16,949041	CF	C5	SC2	SLAM-HSC	24h	P	TT23	C5_TT23	C5CF24hSLAM-HSCTT23
189173	89812,875	107622,4141	4386,564453	7130,961914	5,181168	12702,35352	3322,986084	82,630768	17,438107000000002	CF	C6	SC2	SLAM-HSC	24h	P	TT23	C6_TT23	C6CF24hSLAM-HSCTT23
158693	92364,23438	123463,6953	3263,334717	3543,668701	6,014692	-145,48497	21263,55664	2321,820068	17,710268	CF	C7	SC3	MPP	24h	P+ILs	TT23	C7_TT23	C7CF24hMPPTT23
125290	86868,8125	87802,96094	1858,898926	2782,187256	-19,543024	579,668091	15098,66309	1366,379883	17,984625	CF	C8	SC3	MPP	24h	P+ILs	TT23	C8_TT23	C8CF24hMPPTT23
149476	92662,92188	106414,5625	676,588745	4511,296875	-18,251015	1548,345459	23429,27734	638,7167969999998	18,282351	CF	C9	SC3	ST-HSC	24h	P+ILs	TT23	C9_TT23	C9CF24hST-HSCTT23
126964	82858,51563	107933,0078	3807,856934	5612,044922	-39,504784	438,931946	9393,219727	301,176941	18,575556	CF	C10	SC3	ST-HSC	24h	P+ILs	TT23	C10_TT23	C10CF24hST-HSCTT23
153706	89493,95313	115178,9141	4450,657715	9117,65332	-40,408768	22410,17383	1299,884155	140,333664	18,971792	CF	C11	SC3	SLAM-HSC	24h	P+ILs	TT23	C11_TT23	C11CF24hSLAM-HSCTT23
129297	65071,58203	88927,51563	1288,820435	3836,611084000001	1,487382	14689,86523	7978,604004000002	662,884827	19,364025	CF	C12	SC3	SLAM-HSC	24h	P+ILs	TT23	C12_TT23	C12CF24hSLAM-HSCTT23
144728	66136,63281	141332,7344	5824,945801	4353,159668	-26,522095	3260,338623	486,844238	73,174873	19,64871	CF	D12	SC3	SLAM-HSC	24h	P+ILs	TT23	D12_TT23	D12CF24hSLAM-HSCTT23
141551	57977,99219	72963,66406	182,107956	7169,41748	-54,32735400000001	13220,50977	8059,320312999998	-6,7818770000000015	19,941658	CF	D11	SC3	SLAM-HSC	24h	P+ILs	TT23	D11_TT23	D11CF24hSLAM-HSCTT23
174403	98637,91406	130003,9375	3030,250488	4570,698242	-22,574766	573,4506230000002	15050,923830000002	452,575348	20,23538	CF	D10	SC3	ST-HSC	24h	P+ILs	TT23	D10_TT23	D10CF24hST-HSCTT23
137626	74095,35156	75385,3125	30,671227	6402,557129	-25,549189	194,081512	14191,00586	286,783325	20,666605	CF	D9	SC3	ST-HSC	24h	P+ILs	TT23	D9_TT23	D9CF24hST-HSCTT23
140197	76457,5	85431,29688	4947,373047	2186,515381	-31,068499	933,618042	10695,02441	3590,528320000001	21,030951	CF	D8	SC3	MPP	24h	P+ILs	TT23	D8_TT23	D8CF24hMPPTT23
150592	89484,4375	111075,7969	6527,5322270000015	4412,87793	-25,205996	228,913345	12427,61231	4625,067871	21,345978	CF	D7	SC3	MPP	24h	P+ILs	TT23	D7_TT23	D7CF24hMPPTT23
131647	71295,28125	86107,21094	1164,199951	6323,591797	-42,696011	14831,34863	1218,745361	11,226547	21,569723	CF	D6	SC2	SLAM-HSC	24h	P	TT23	D6_TT23	D6CF24hSLAM-HSCTT23
144573	91511,00781	130206,2344	5489,893555	6238,948242	-24,956762	12292,30371	1439,939331	144,855576	22,007919	CF	D5	SC2	SLAM-HSC	24h	P	TT23	D5_TT23	D5CF24hSLAM-HSCTT23
143725	101322,5547	117701,7188	-247,501846	2942,692627	14,111591	1228,780762	38532,52734	346,670258	22,252064	CF	D4	SC2	ST-HSC	24h	P	TT23	D4_TT23	D4CF24hST-HSCTT23
142188	72779,21094	92302,35156	2068,256836	3835,051025	-19,216576	471,861603	15908,013669999998	378,667877	22,582325	CF	D3	SC2	ST-HSC	24h	P	TT23	D3_TT23	D3CF24hST-HSCTT23
153685	93117,50781	93021,11719	2503,573975	3522,332031000001	-24,081821	2311,0263670000004	19773,61328	5136,894043	22,834734	CF	D2	SC2	MPP	24h	P	TT23	D2_TT23	D2CF24hMPPTT23
149515	80329,76563	101421,3281	594,7813110000002	2290,718506	-30,67622	967,791504	80156,45313	1262,85437	23,155441	CF	D1	SC2	MPP	24h	P	TT23	D1_TT23	D1CF24hMPPTT23
153735	95877,11719	100947,7031	4002,942139	3653,9104	-26,619543	501,791534	17429,36914	2454,74292	23,461298	CF	E1	SC2	MPP	24h	P	TT23	E1_TT23	E1CF24hMPPTT23
135642	91916,79688	116978,1953	2441,827881	2131,254639	-27,623198	-607,799438	58079,38672	2599,632324	23,737463	CF	E2	SC2	MPP	24h	P	TT23	E2_TT23	E2CF24hMPPTT23
132807	69240,15625	116003,5859	5632,23584	5432,480957	24,041576	-824,475586	5018,9057619999985	137,073288	23,966246	CF	E3	SC2	ST-HSC	24h	P	TT23	E3_TT23	E3CF24hST-HSCTT23
146020	94011,19531	141470,7813	3057,507324	1840,061401	-28,661678	1333,818848	15298,5752	108,90633400000002	24,271975	CF	E4	SC2	ST-HSC	24h	P	TT23	E4_TT23	E4CF24hST-HSCTT23
135158	143769,8594	118717,9766	5204,6572270000015	4518,098145	-48,966942	11596,15723	964,260132	611,5527950000002	24,656332	CF	E5	SC2	SLAM-HSC	24h	P	TT23	E5_TT23	E5CF24hSLAM-HSCTT23
171774	105096,0469	116090,4531	913,240356	8616,869141	-5,098332	3226,716064	4574,209473	-3,5316050000000003	25,024294	CF	E6	SC2	SLAM-HSC	24h	P	TT23	E6_TT23	E6CF24hSLAM-HSCTT23
156876	111818,3516	141355,3438	9479,854492	3589,029053	-5,431911	-933,102966	9445,980469	2164,907227	25,462486	CF	E7	SC3	MPP	24h	P+ILs	TT23	E7_TT23	E7CF24hMPPTT23
127581	70763,35156	96013,96094	1842,050293	2720,956055	6,211976	264,920715	11281,96973	2955,807129	25,804626000000006	CF	E8	SC3	MPP	24h	P+ILs	TT23	E8_TT23	E8CF24hMPPTT23
148657	90763,6875	115524,0156	1343,851685	5356,846191	-2,362328	-275,98877000000005	10283,35938	129,269882	26,067493	CF	E9	SC3	ST-HSC	24h	P+ILs	TT23	E9_TT23	E9CF24hST-HSCTT23
143118	113128,5469	96266,24219	3104,87085	3048,377686	-14,110213	1176,092041	45901,6875	651,2794190000002	26,500654	CF	E10	SC3	ST-HSC	24h	P+ILs	TT23	E10_TT23	E10CF24hST-HSCTT23
230077	127103,9063	134460,4844	7179,491211	4682,759765999999	-27,592073	10397,23731	838,493286	121,49416399999998	27,060081	CF	E11	SC3	SLAM-HSC	24h	P+ILs	TT23	E11_TT23	E11CF24hSLAM-HSCTT23
154684	79872,80469	92304,73438	797,2303469999998	4877,671875	20,33243	3468,218994	38901,01953	561,0	27,353031	CF	E12	SC3	SLAM-HSC	24h	P+ILs	TT23	E12_TT23	E12CF24hSLAM-HSCTT23
153545	98208,32813	122242,7578	469,779816	9984,27832	-34,846188	16085,78125	3837,402832	19,795521	27,763597	CF	F12	SC3	SLAM-HSC	24h	P+ILs	TT23	F12_TT23	F12CF24hSLAM-HSCTT23
130393	59797,50391	85048,11719	248,827423	4320,3598630000015	3,826668	3553,626953	16348,7959	101,740814	28,156992	CF	F11	SC3	SLAM-HSC	24h	P+ILs	TT23	F11_TT23	F11CF24hSLAM-HSCTT23
141704	70545,58594	77945,0	4856,028809	4840,243652	-9,681791	-531,308777	1904,899048	148,360641	28,450586	CF	F10	SC3	ST-HSC	24h	P+ILs	TT23	F10_TT23	F10CF24hST-HSCTT23
122657	65051,35156	81404,33594	2806,875	6446,372559	13,262498999999998	204,727692	3961,227295	578,655884	28,847857	CF	F9	SC3	ST-HSC	24h	P+ILs	TT23	F9_TT23	F9CF24hST-HSCTT23
157102	98940,17188	126787,3672	3950,64502	5943,882324	-22,630209	770,043152	15233,09961	2220,71875	29,089804	CF	F8	SC3	MPP	24h	P+ILs	TT23	F8_TT23	F8CF24hMPPTT23
191607	124985,7031	146314,0781	7164,327637	5310,1245119999985	-40,4482	1050,0842289999996	4942,0629880000015	2811,544922	29,433495	CF	F7	SC3	MPP	24h	P+ILs	TT23	F7_TT23	F7CF24hMPPTT23
152125	90301,96094	98430,85156	1280,946655	6739,762695	-39,298817	18555,39648	7895,522948999998	-129,701065	29,677509000000004	CF	F6	SC2	SLAM-HSC	24h	P	TT23	F6_TT23	F6CF24hSLAM-HSCTT23
137416	62513,08203	89285,70313	2615,773193	3554,084229	-57,15295	9701,068359	664,9968259999998	167,24707	30,040434	CF	F5	SC2	SLAM-HSC	24h	P	TT23	F5_TT23	F5CF24hSLAM-HSCTT23
154019	106443,125	110098,8047	1415,75415	4183,848633	-10,422699	-518,494995	13927,85645	190,760025	30,311436	CF	F4	SC2	ST-HSC	24h	P	TT23	F4_TT23	F4CF24hST-HSCTT23
144217	77452,34375	113778,2891	5657,555664	2457,112305	-31,743202	217,92395	8580,342773	311,636536	30,598314	CF	F3	SC2	ST-HSC	24h	P	TT23	F3_TT23	F3CF24hST-HSCTT23
164380	138007,875	135411,2969	2326,643066	7717,71875	-16,213993	1163,409424	2909,381348	1184,969727	30,882999	CF	F2	SC2	MPP	24h	P	TT23	F2_TT23	F2CF24hMPPTT23
137546	99430,45313	106907,2266	458,226624	2222,110352	-26,04443	336,018646	39812,75781	2636,310059	31,151806	CF	F1	SC2	MPP	24h	P	TT23	F1_TT23	F1CF24hMPPTT23
136248	70628,88281	87426,92188	2483,794189	4525,6884770000015	3,325126	1058,625	13174,99316	662,444214	31,418285	CF	G1	SC2	MPP	24h	P	TT23	G1_TT23	G1CF24hMPPTT23
178298	216294,4063	110948,4688	4812,723145	8303,651367	-25,252371	1988,204346	3108,634521	1047,3127439999996	31,735764	CF	G2	SC2	MPP	24h	P	TT23	G2_TT23	G2CF24hMPPTT23
139475	80370,22656	120944,4688	5064,741211	4570,813965	-0,8130149999999999	983,065247	939,363586	240,31121800000003	32,080101	CF	G3	SC2	ST-HSC	24h	P	TT23	G3_TT23	G3CF24hST-HSCTT23
132430	76524,14063	79785,9375	676,916565	3463,980469	-38,793865	659,167114	67657,22656	549,35907	32,338318	CF	G4	SC2	ST-HSC	24h	P	TT23	G4_TT23	G4CF24hST-HSCTT23
138620	70766,92188	84619,71094	2469,056885	6223,597656	-23,262667	10996,16602	1173,5740970000004	-13,428024	32,614998	CF	G5	SC2	SLAM-HSC	24h	P	TT23	G5_TT23	G5CF24hSLAM-HSCTT23
143551	98320,1875	70762,16406	1098,734741	3658,675537	-25,402487	14145,80957	567,913574	423,14679	33,032021	CF	G6	SC2	SLAM-HSC	24h	P	TT23	G6_TT23	G6CF24hSLAM-HSCTT23
144243	77407,125	110755,6875	5759,319824	4375,394531	-25,833509	-676,465881	15666,49512	716,448975	33,322514	CF	G7	SC3	MPP	24h	P+ILs	TT23	G7_TT23	G7CF24hMPPTT23
142803	79878,75	91219,45313	2477,569824	2130,955078	-33,031136	514,897156	9357,453125	3696,730469	33,667107	CF	G8	SC3	MPP	24h	P+ILs	TT23	G8_TT23	G8CF24hMPPTT23
138344	73177,86719	96282,90625	2753,357178	7111,623535	-28,852039	-757,154053	2253,587402	42,131638	34,079094	CF	G9	SC3	ST-HSC	24h	P+ILs	TT23	G9_TT23	G9CF24hST-HSCTT23
134393	84504,28125	102824,3359	2946,282959	4997,66748	-44,357323	1039,286743	8422,959961	505,959534	34,418262	CF	G10	SC3	ST-HSC	24h	P+ILs	TT23	G10_TT23	G10CF24hST-HSCTT23
170722	92434,44531	114322,1172	6044,901855	4616,388184	-8,44685	9814,020508	4513,3759770000015	183,832443	34,717667	CF	G11	SC3	SLAM-HSC	24h	P+ILs	TT23	G11_TT23	G11CF24hSLAM-HSCTT23
163665	81346,02344	111195,9844	125,733009	5931,1411130000015	-27,080738	7094,640625	28120,43555	-48,713097	35,07349	CF	G12	SC3	SLAM-HSC	24h	P+ILs	TT23	G12_TT23	G12CF24hSLAM-HSCTT23
147861	73782,38281	100588,3281	541,68988	4933,307129	-28,408207	3621,579834000001	1608,639526	-66,004005	35,477604	CF	H12	SC3	SLAM-HSC	24h	P+ILs	TT23	H12_TT23	H12CF24hSLAM-HSCTT23
146230	76520,57031	97627,60156	57,93077099999999	3475,820557	-25,107935	6330,072754	19656,4043	178,31771899999995	36,076023	CF	H11	SC3	SLAM-HSC	24h	P+ILs	TT23	H11_TT23	H11CF24hSLAM-HSCTT23
152454	92914,01563	105601,7969	5024,050293	6225,29834	49,02594000000001	-61,221004	505,634521	425,201263	36,369358	CF	H10	SC3	ST-HSC	24h	P+ILs	TT23	H10_TT23	H10CF24hST-HSCTT23
136676	85206,38281	94178,98438	539,361694	4105,363281	-14,131768	520,05304	41182,06641	328,249573	36,686577	CF	H9	SC3	ST-HSC	24h	P+ILs	TT23	H9_TT23	H9CF24hST-HSCTT23
190161	133207,4219	139570,3438	6047,086914	2849,619141	-23,912943	1075,510864	7001,904785	4600,807617	36,89793	CF	H8	SC3	MPP	24h	P+ILs	TT23	H8_TT23	H8CF24hMPPTT23
161323	75316,29688	122310,5859	3602,118896	6991,244629000002	-33,3237	7059,362305	493,183807	-43,124229	37,19101	CF	H6	SC2	SLAM-HSC	24h	P	TT23	H6_TT23	H6CF24hSLAM-HSCTT23
140852	81055,66406	91104,02344	-4,176425	3224,887695	-52,90864200000001	11127,75586	39246,11328	40,044285	37,697502	CF	H5	SC2	SLAM-HSC	24h	P	TT23	H5_TT23	H5CF24hSLAM-HSCTT23
180357	95000,08594	135612,4063	3846,837158	6357,070313	-28,565929	2035,490112	556,374512	200,375305	37,959076	CF	H4	SC2	ST-HSC	24h	P	TT23	H4_TT23	H4CF24hST-HSCTT23
156383	88798,99219	126552,9375	2122,104004	2494,09375	-14,673259	1213,44165	13608,7041	295,2659910000001	38,417931	CF	H3	SC2	ST-HSC	24h	P	TT23	H3_TT23	H3CF24hST-HSCTT23
146257	78188,95313	104041,7031	2468,087646	3030,381592	-18,79538	-320,018158	20360,11719	1977,515625	38,681183	CF	H2	SC2	MPP	24h	P	TT23	H2_TT23	H2CF24hMPPTT23
165191	100451,4766	125016,6484	2510,660889	7467,333008	9834,288086	293,89566	33601,65234	2289,036133	4,2163260000000005	CV	A1	SC2	MPP	24h	P	TT23	A1_TT23	A1CV24hMPPTT23
160523	106382,4375	111942,1172	4408,208984000001	4259,894531	9977,115234	468,993652	17646,98047	1246,634155	4,519524	CV	A2	SC2	MPP	24h	P	TT23	A2_TT23	A2CV24hMPPTT23
143671	92720,04688	105060,3438	-281,631744	3477,743408	7666,359863	2451,075684	87199,79688	261,399109	5,4546790000000005	CV	A3	SC2	ST-HSC	24h	P	TT23	A3_TT23	A3CV24hST-HSCTT23
138703	75513,83594	94969,14844	6300,196289	5955,009277	7115,924805	-455,104431	1176,746704	620,251892	6,181285	CV	A4	SC2	ST-HSC	24h	P	TT23	A4_TT23	A4CV24hST-HSCTT23
149111	71699,88281	104809,2578	320,094482	7792,099120999998	7942,542969	12989,05078	2924,51123	41,615097	7,747006	CV	A5	SC2	SLAM-HSC	24h	P	TT23	A5_TT23	A5CV24hSLAM-HSCTT23
146669	118468,0781	100734,6953	1514,630249	3969,658691	9342,195313	7748,615234000001	17317,08398	320,443787	8,215012	CV	A6	SC2	SLAM-HSC	24h	P	TT23	A6_TT23	A6CV24hSLAM-HSCTT23
176275	138878,9531	139741,7031	4197,013672	4613,435059	10578,3291	55,638676	68484,51563	2266,296875	8,419817	CV	A7	SC3	MPP	24h	P+ILs	TT23	A7_TT23	A7CV24hMPPTT23
151015	119734,2344	162193,4375	6075,163574	8877,65625	13741,3291	996,199158	10457,05176	774,60376	8,700985000000001	CV	A8	SC3	MPP	24h	P+ILs	TT23	A8_TT23	A8CV24hMPPTT23
126580	84116,34375	84525,70313	1253,983765	3628,097412	8285,689453	-386,632141	16381,16699	275,790009	8,916057	CV	A9	SC3	ST-HSC	24h	P+ILs	TT23	A9_TT23	A9CV24hST-HSCTT23
144063	90869,59375	101357,0625	7018,30127	3869,507813	7802,553223000001	-350,028961	7585,989258	435,83731100000006	9,637636	CV	A10	SC3	ST-HSC	24h	P+ILs	TT23	A10_TT23	A10CV24hST-HSCTT23
174059	113791,375	159966,9531	4670,393555	6464,255371	14911,45801	12490,53418	452,970917	215,006409	9,825866	CV	A11	SC3	SLAM-HSC	24h	P+ILs	TT23	A11_TT23	A11CV24hSLAM-HSCTT23
158597	127501,3672	161072,4531	4154,894531	9914,716797	15101,08203	5048,176758	22101,12891	616,1211549999998	10,066499	CV	A12	SC3	SLAM-HSC	24h	P+ILs	TT23	A12_TT23	A12CV24hSLAM-HSCTT23
143213	87948,14063	77424,97656	-150,090195	4349,739746	9965,914063	24900,4082	29198,77344	312,173248	10,327559	CV	B12	SC3	SLAM-HSC	24h	P+ILs	TT23	B12_TT23	B12CV24hSLAM-HSCTT23
139277	102163,8828	105860,0234	6111,585449	8122,285645	11979,10645	11290,1416	4359,339355	352,649231	10,592363	CV	B11	SC3	SLAM-HSC	24h	P+ILs	TT23	B11_TT23	B11CV24hSLAM-HSCTT23
162145	89773,60156	129973,0	4344,378906	7007,133301000002	7893,615234000001	1113,7734380000004	5273,050293	295,88739	10,832355	CV	B10	SC3	ST-HSC	24h	P+ILs	TT23	B10_TT23	B10CV24hST-HSCTT23
142308	83710,55469	91753,76563	1393,832031	5055,708496	8815,689453	2264,891602	17217,00781	602,00354	11,120152	CV	B9	SC3	ST-HSC	24h	P+ILs	TT23	B9_TT23	B9CV24hST-HSCTT23
164462	84425,74219	92674,82813	3803,558594	2558,157715	8344,742188	-123,75692	5715,354004	3691,109131	11,323033	CV	B8	SC3	MPP	24h	P+ILs	TT23	B8_TT23	B8CV24hMPPTT23
145073	67423,02344	94355,10156	4057,198486	4200,122559	8284,841797	7,527719	1438,97522	1271,791382	11,525593	CV	B7	SC3	MPP	24h	P+ILs	TT23	B7_TT23	B7CV24hMPPTT23
142283	88169,48438	91344,40625	21,756964	4316,814453	9770,275391	12429,63086	70358,46875	434,445862	11,785584	CV	B6	SC2	SLAM-HSC	24h	P	TT23	B6_TT23	B6CV24hSLAM-HSCTT23
138605	74774,84375	84431,69531	1544,105591	7651,76123	7994,964355	3775,171875	18075,78711	223,260468	12,166213	CV	B5	SC2	SLAM-HSC	24h	P	TT23	B5_TT23	B5CV24hSLAM-HSCTT23
181118	104347,5313	95804,52344	7057,257323999998	7911,805176000002	9810,719727	1454,904175	695,322571	333,686218	12,365885	CV	B4	SC2	ST-HSC	24h	P	TT23	B4_TT23	B4CV24hST-HSCTT23
180596	159489,75	178610,6719	4199,929199	7261,270508	13932,14844	-363,082489	5301,663086	211,88913	12,62192	CV	B3	SC2	ST-HSC	24h	P	TT23	B3_TT23	B3CV24hST-HSCTT23
144589	100095,6641	157947,5156	6473,021973	3637,962402	10343,22266	2927,895264	34088,80859	2220,397949	12,894316	CV	B2	SC2	MPP	24h	P	TT23	B2_TT23	B2CV24hMPPTT23
153616	96711,30469	94956,05469	5619,104004	7173,987305	8876,12793	2490,335449	4533,561035	728,551819	13,168425	CV	B1	SC2	MPP	24h	P	TT23	B1_TT23	B1CV24hMPPTT23
152471	102375,7031	138868,25	5140,645996	6737,005859000001	12249,80957	296,815155	1072,258057	672,0948490000002	13,389165	CV	C1	SC2	MPP	24h	P	TT23	C1_TT23	C1CV24hMPPTT23
156968	100471,7031	136158,6094	6443,557617	3726,868896	9950,047852	1983,434937	9914,603516	1401,50061	13,647445	CV	C2	SC2	MPP	24h	P	TT23	C2_TT23	C2CV24hMPPTT23
153076	85976,3125	101471,3047	5787,3598630000015	3789,609863	8689,817383	12,875654	2167,645752	108,393318	13,876957	CV	C3	SC2	ST-HSC	24h	P	TT23	C3_TT23	C3CV24hST-HSCTT23
160203	101821,1641	107292,7891	6469,463867	5315,939941	8148,239745999998	868,962585	3195,234375	527,946106	14,177267	CV	C4	SC2	ST-HSC	24h	P	TT23	C4_TT23	C4CV24hST-HSCTT23
142035	84253,19531	102395,9375	1434,599487	5212,738281	9587,486328	3466,621094	17585,87305	575,707825	14,430627	CV	C5	SC2	SLAM-HSC	24h	P	TT23	C5_TT23	C5CV24hSLAM-HSCTT23
149715	82290,88281	136664,3594	1727,475586	6444,301758	7288,030762	3552,495361	8565,077148	157,781982	14,775963	CV	C6	SC2	SLAM-HSC	24h	P	TT23	C6_TT23	C6CV24hSLAM-HSCTT23
163311	139562,0156	175648,7656	8900,889648	4835,835449	11677,42969	-78,315308	48477,54297	5292,940918	15,026649	CV	C7	SC3	MPP	24h	P+ILs	TT23	C7_TT23	C7CV24hMPPTT23
170211	99589,91406	129218,5391	8442,551758	5463,576172	10247,53027	1005,7276	25354,74609	901,592773	15,326746	CV	C8	SC3	MPP	24h	P+ILs	TT23	C8_TT23	C8CV24hMPPTT23
137376	76651,47656	91858,48438	1057,339233	3182,114502	8249,398438	2440,111328	35393,48438	397,732635	15,617859	CV	C9	SC3	ST-HSC	24h	P+ILs	TT23	C9_TT23	C9CV24hST-HSCTT23
137332	101407,0469	108544,6641	5573,165039	5371,7817380000015	7963,228515999999	545,099548	5044,167969	151,07273899999996	15,859776	CV	C10	SC3	ST-HSC	24h	P+ILs	TT23	C10_TT23	C10CV24hST-HSCTT23
147174	75196,10156	138794,4688	-108,337296	3900,25	7234,353026999999	3583,586182	13795,2832	24,361738	16,195272	CV	C11	SC3	SLAM-HSC	24h	P+ILs	TT23	C11_TT23	C11CV24hSLAM-HSCTT23
142360	72249,66406	105744,5938	748,44043	5068,981934	7014,373535	7165,225098000001	464,481812	7,038175	16,427457999999998	CV	C12	SC3	SLAM-HSC	24h	P+ILs	TT23	C12_TT23	C12CV24hSLAM-HSCTT23
182736	101448,6953	126201,8828	7399,812988	4903,425293	12098,85352	12637,89746	2228,528809	37,451611	16,696323	CV	D12	SC3	SLAM-HSC	24h	P+ILs	TT23	D12_TT23	D12CV24hSLAM-HSCTT23
133428	65885,54688	113203,5156	-169,29251100000005	7077,310547	8028,126465	14093,02246	3828,437256	2,660238	16,971823	CV	D11	SC3	SLAM-HSC	24h	P+ILs	TT23	D11_TT23	D11CV24hSLAM-HSCTT23
169648	117755,2656	116189,2266	7074,227539	5212,291015999999	11992,73926	2040,30835	3824,927734	134,911667	17,18572	CV	D10	SC3	ST-HSC	24h	P+ILs	TT23	D10_TT23	D10CV24hST-HSCTT23
157535	84616,14063	92452,29688	1670,5998539999996	6164,7958979999985	7889,894531	2946,648438	10037,92578	63,779152	17,439613	CV	D9	SC3	ST-HSC	24h	P+ILs	TT23	D9_TT23	D9CV24hST-HSCTT23
140413	70186,20313	96599,44531	1757,90271	2393,123779	6864,296875	392,831848	22264,04297	1130,696045	17,67597	CV	D8	SC3	MPP	24h	P+ILs	TT23	D8_TT23	D8CV24hMPPTT23
215149	145577,4688	138488,6406	1631,4021	7442,605469	12021,03223	1222,076782	52495,77734	1753,8840329999996	17,914679	CV	D7	SC3	MPP	24h	P+ILs	TT23	D7_TT23	D7CV24hMPPTT23
168797	107848,5156	121359,7734	5262,177734000001	8274,980469	11649,64356	26399,20117	1136,337158	22,538038	18,216059	CV	D6	SC2	SLAM-HSC	24h	P	TT23	D6_TT23	D6CV24hSLAM-HSCTT23
171972	95864,02344	125473,6094	537,6407469999998	8750,112305	13028,01465	13116,83106	1527,602661	157,191254	18,464712	CV	D5	SC2	SLAM-HSC	24h	P	TT23	D5_TT23	D5CV24hSLAM-HSCTT23
143742	105125,7969	124653,6953	2457,036865	7198,07959	11962,71582	27,052376	7449,117676000002	640,2507320000002	18,719357	CV	D4	SC2	ST-HSC	24h	P	TT23	D4_TT23	D4CV24hST-HSCTT23
144884	69137,8125	107100,0078	1750,7562260000002	4774,12207	7339,219727	658,503967	7655,260742	6,217715	18,964161	CV	D3	SC2	ST-HSC	24h	P	TT23	D3_TT23	D3CV24hST-HSCTT23
159983	88783,52344	94688,30469	5176,464844	3550,751465	8590,65918	-242,282303	5233,167969	2543,892822	19,195169	CV	D2	SC2	MPP	24h	P	TT23	D2_TT23	D2CV24hMPPTT23
138228	89745,04688	108536,3359	809,599243	3593,093018	8287,729492	-63,53562900000001	19937,95313	1143,994385	19,459545	CV	D1	SC2	MPP	24h	P	TT23	D1_TT23	D1CV24hMPPTT23
157656	99954,05469	106090,8828	6600,4072270000015	4457,747559	9329,426758	-458,571075	12480,05371	2889,978271	19,708626	CV	E1	SC2	MPP	24h	P	TT23	E1_TT23	E1CV24hMPPTT23
146272	79264,71094	91200,41406	2178,732422	3119,309814	7049,630859000001	1405,0275880000004	31500,75195	2713,230713	19,991932	CV	E2	SC2	MPP	24h	P	TT23	E2_TT23	E2CV24hMPPTT23
176386	100165,875	117914,7266	1723,75769	8746,991211	9663,768555	2233,424805	1607,873901	107,521645	20,203262	CV	E3	SC2	ST-HSC	24h	P	TT23	E3_TT23	E3CV24hST-HSCTT23
148166	82252,80469	129556,5	5973,54248	5091,192871	9415,46875	2550,063477	2658,784424	324,7037660000001	20,550308	CV	E4	SC2	ST-HSC	24h	P	TT23	E4_TT23	E4CV24hST-HSCTT23
159280	78309,14063	90632,78125	5597,086914	5296,1098630000015	8713,389648	4940,199707	842,024658	106,149307	20,772226	CV	E5	SC2	SLAM-HSC	24h	P	TT23	E5_TT23	E5CV24hSLAM-HSCTT23
174382	80881,92188	82298,02344	4228,467285	3999,067139	14743,52734	5827,234375	1010,088196	504,101227	21,116709	CV	E6	SC2	SLAM-HSC	24h	P	TT23	E6_TT23	E6CV24hSLAM-HSCTT23
133585	78948,17188	103911,9922	4968,8134770000015	3812,869629	7758,522461	104,257149	4063,128174	2238,544434	21,37488	CV	E7	SC3	MPP	24h	P+ILs	TT23	E7_TT23	E7CV24hMPPTT23
146492	122579,5234	133936,8906	4397,807129	8281,97168	12643,48926	1110,555664	34403,92969	886,988403	21,637224	CV	E8	SC3	MPP	24h	P+ILs	TT23	E8_TT23	E8CV24hMPPTT23
147468	85625,26563	99697,01563	1833,748047	3966,773193	8832,320313	1530,323364	51668,99609	361,252197	21,829838	CV	E9	SC3	ST-HSC	24h	P+ILs	TT23	E9_TT23	E9CV24hST-HSCTT23
174665	92653,40625	125083,2891	6297,448242	7568,204102	9246,691406	599,2664179999998	911,613403	244,011414	22,065874	CV	E10	SC3	ST-HSC	24h	P+ILs	TT23	E10_TT23	E10CV24hST-HSCTT23
199526	138180,4219	111431,6016	4742,166992	6319,089844	15802,35547	18960,23438	53860,92188	183,534729	22,278591	CV	E11	SC3	SLAM-HSC	24h	P+ILs	TT23	E11_TT23	E11CV24hSLAM-HSCTT23
198997	130566,8047	93517,34375	5172,597168	5156,620117	12577,06055	10471,49023	533,003357	342,095215	22,698151	CV	E12	SC3	SLAM-HSC	24h	P+ILs	TT23	E12_TT23	E12CV24hSLAM-HSCTT23
223701	165822,9375	163009,7813	979,014893	3758,296875	15353,88184	6302,625	957,473145	63,26219200000001	22,942633	CV	F12	SC3	SLAM-HSC	24h	P+ILs	TT23	F12_TT23	F12CV24hSLAM-HSCTT23
141322	90935,04688	91352,73438	933,848633	3472,919922	8749,091797	3975,980713	12920,88965	191,2854	23,209684	CV	F11	SC3	SLAM-HSC	24h	P+ILs	TT23	F11_TT23	F11CV24hSLAM-HSCTT23
147816	63549,57422	105923,0938	2064,225098	2167,653809	7837,701172	-289,7953490000001	23136,22461	507,012512	23,430317	CV	F10	SC3	ST-HSC	24h	P+ILs	TT23	F10_TT23	F10CV24hST-HSCTT23
168617	89837,86719	138059,0469	9032,056641	5048,919922	11761,91895	1845,727539	510,007141	240,515533	23,812122	CV	F9	SC3	ST-HSC	24h	P+ILs	TT23	F9_TT23	F9CV24hST-HSCTT23
138851	104700,9688	119472,4375	6054,771484000001	1974,490479	8606,884766	-384,596924	56950,25	3885,819092	24,053505	CV	F8	SC3	MPP	24h	P+ILs	TT23	F8_TT23	F8CV24hMPPTT23
161136	91007,63281	106146,8125	3183,234375	5273,419434	7545,133789	382,468842	2412,331543	1329,911743	24,331783	CV	F7	SC3	MPP	24h	P+ILs	TT23	F7_TT23	F7CV24hMPPTT23
140958	76180,23438	93921,94531	1878,94458	10407,80469	8023,762695	5861,756836	1185,629883	-22,298227	24,688456	CV	F6	SC2	SLAM-HSC	24h	P	TT23	F6_TT23	F6CV24hSLAM-HSCTT23
145855	68824,84375	88587,17188	3595,630371	6791,992187999998	8320,451172	3778,40625	2352,796387000001	332,071838	25,088655	CV	F5	SC2	SLAM-HSC	24h	P	TT23	F5_TT23	F5CV24hSLAM-HSCTT23
144746	87115,14063	91920,36719	2483,030273	2988,386719	9107,094727	-227,956268	11717,21289	648,291321	25,352177	CV	F4	SC2	ST-HSC	24h	P	TT23	F4_TT23	F4CV24hST-HSCTT23
150251	109787,0234	138524,3438	7799,577637	4356,839844	11158,78516	241,927704	6140,44873	471,43820199999993	25,652916	CV	F3	SC2	ST-HSC	24h	P	TT23	F3_TT23	F3CV24hST-HSCTT23
168130	103443,1328	122717,5625	7268,533691	2836,650391	9544,351563	-433,267303	1630,586548	1719,3343510000002	25,874405	CV	F2	SC2	MPP	24h	P	TT23	F2_TT23	F2CV24hMPPTT23
174088	108370,9219	117025,7969	4259,490723	2364,153564	11947,09961	609,34021	16143,81543	3293,611328	26,113863	CV	F1	SC2	MPP	24h	P	TT23	F1_TT23	F1CV24hMPPTT23
136423	85753,78125	94069,50781	5448,150390999999	3517,024658	8948,645508	49,63232	5572,4833979999985	3209,336182	26,34519	CV	G1	SC2	MPP	24h	P	TT23	G1_TT23	G1CV24hMPPTT23
111359	124245,5234	86620,10156	2463,286377	4360,916015999999	16147,87793	1864,819702	47536,23438	1228,170166	26,559301	CV	G2	SC2	MPP	24h	P	TT23	G2_TT23	G2CV24hMPPTT23
150917	83504,6875	97038,55469	3744,648926	8369,669922	7947,125488	1284,202393	1923,64856	283,662598	26,95672	CV	G3	SC2	ST-HSC	24h	P	TT23	G3_TT23	G3CV24hST-HSCTT23
125811	77266,70313	78305,57031	289,8172	6888,53418	7224,118164	390,105499	34442,76953	641,74469	27,293392	CV	G4	SC2	ST-HSC	24h	P	TT23	G4_TT23	G4CV24hST-HSCTT23
155026	100900,1016	119421,2656	1999,878906	4553,352539	8811,310547	3942,200439	9551,404297	41,979069	27,883747	CV	G5	SC2	SLAM-HSC	24h	P	TT23	G5_TT23	G5CV24hSLAM-HSCTT23
152465	100008,7969	128448,6094	4016,938232	4519,175293	10205,41309	4173,397461	6348,589355	-69,92556	28,111227000000003	CV	G6	SC2	SLAM-HSC	24h	P	TT23	G6_TT23	G6CV24hSLAM-HSCTT23
134194	76913,27344	99652,98438	4899,052246	4113,2963869999985	7941,671387	-26,883734000000004	16196,73926	906,791931	28,310257	CV	G7	SC3	MPP	24h	P+ILs	TT23	G7_TT23	G7CV24hMPPTT23
170588	102826,7188	122340,3359	7945,751953	4476,1728520000015	10304,59668	83,40772199999998	2648,290283	1977,678467	28,576986	CV	G8	SC3	MPP	24h	P+ILs	TT23	G8_TT23	G8CV24hMPPTT23
166940	82443,20313	124139,6172	2399,688232	5036,397949	8602,816406	1374,683716	7373,02002	131,793747	28,774946000000003	CV	G9	SC3	ST-HSC	24h	P+ILs	TT23	G9_TT23	G9CV24hST-HSCTT23
154990	97342,00781	121772,7031	7481,617676000002	3426,627197	8976,086914	206,824112	602,024536	333,340881	29,045204	CV	G10	SC3	ST-HSC	24h	P+ILs	TT23	G10_TT23	G10CV24hST-HSCTT23
176096	115224,1328	171841,9531	1831,237183	6568,339355	13831,13965	60419,86328	59444,6875	59,193089	29,562298	CV	G12	SC3	SLAM-HSC	24h	P+ILs	TT23	G12_TT23	G12CV24hSLAM-HSCTT23
175450	100407,4453	131806,7813	1022,193787	10299,49316	11167,06152	19932,0	710,756531	-97,45327	29,859936	CV	H12	SC3	SLAM-HSC	24h	P+ILs	TT23	H12_TT23	H12CV24hSLAM-HSCTT23
151834	85779,96094	115589,4688	-383,722809	7360,408203	8667,835938	6950,089844	22760,99023	273,771027	30,14399	CV	H11	SC3	SLAM-HSC	24h	P+ILs	TT23	H11_TT23	H11CV24hSLAM-HSCTT23
118518	90799,38281	90069,91406	343,528351	2772,814697	11328,43164	327,998627	32618,539060000006	343,2345279999999	30,396709	CV	H10	SC3	ST-HSC	24h	P+ILs	TT23	H10_TT23	H10CV24hST-HSCTT23
163991	91042,14063	105125,7969	5257,365723	7372,931151999999	11328,14941	2039,245728	1591,364258	-137,329803	30,639482	CV	H9	SC3	ST-HSC	24h	P+ILs	TT23	H9_TT23	H9CV24hST-HSCTT23
207936	102750,5547	128411,7188	7441,637206999999	9118,233398	12385,10547	15560,38086	3299,634766	50,932682	31,095188	CV	H6	SC2	SLAM-HSC	24h	P	TT23	H6_TT23	H6CV24hSLAM-HSCTT23
130626	73838,3125	90612,55469	378,298737	6842,556151999999	7533,998047	14627,5625	18362,56641	-95,207306	31,453465	CV	H5	SC2	SLAM-HSC	24h	P	TT23	H5_TT23	H5CV24hSLAM-HSCTT23
134797	72749,46094	92274,98438	721,6873780000002	7300,230469	9286,980469	740,48761	8024,439453	437,613831	31,727573	CV	H4	SC2	ST-HSC	24h	P	TT23	H4_TT23	H4CV24hST-HSCTT23
138967	80386,88281	89141,71094	2989,63623	5595,502441	8359,341797	759,696899	4251,076172	382,561523	31,994944	CV	H3	SC2	ST-HSC	24h	P	TT23	H3_TT23	H3CV24hST-HSCTT23
173298	136175,2813	58055,34375	9090,796875	3483,464844	34590,73047	1613,698608	2854,15918	3585,9731450000004	171,315384	VC	A1	SC2	MPP	24h	P	TT23	A1_TT23	A1VC24hMPPTT23
138438	90849,36719	33206,95313	4274,3896479999985	3229,820557	22268,7832	-408,012299	14864,22363	2213,7451170000004	172,412918	VC	A2	SC2	MPP	24h	P	TT23	A2_TT23	A2VC24hMPPTT23
163881	90517,35156	56986,72266	7491,925293000001	5115,490723	25613,61914	821,49176	6851,531738	70,28833	174,210052	VC	A3	SC2	ST-HSC	24h	P	TT23	A3_TT23	A3VC24hST-HSCTT23
142560	75334,14063	41066,90234	4263,133301	5287,248047	19254,33984	-385,196198	3506,911865	186,604752	175,666092	VC	A4	SC2	ST-HSC	24h	P	TT23	A4_TT23	A4VC24hST-HSCTT23
196673	132069,7813	51104,55078	4353,700195	9882,765625	27293,04492	12334,69531	834,679382	31,356377	176,63540600000005	VC	A5	SC2	SLAM-HSC	24h	P	TT23	A5_TT23	A5VC24hSLAM-HSCTT23
149774	88539,57813	43076,8125	622,485046	5467,9692380000015	18631,56641	9846,771484	3505,347656000001	-124,355209	178,081909	VC	A6	SC2	SLAM-HSC	24h	P	TT23	A6_TT23	A6VC24hSLAM-HSCTT23
135619	89756,94531	37926,49219	2442,731689	3212,092773	22364,08594	-550,580994	26319,18164	2163,011475	179,323441	VC	A7	SC3	MPP	24h	P+ILs	TT23	A7_TT23	A7VC24hMPPTT23
143104	87780,35156	40163,69141	3646,0625	3314,25293	17698,06641	2254,821777	33593,75781	1534,34082	180,886536	VC	A8	SC3	MPP	24h	P+ILs	TT23	A8_TT23	A8VC24hMPPTT23
161643	105930,2344	33168,87109	5104,214844	6395,998535	24211,55664	1766,088745	8451,449219	247,024551	182,204819	VC	A9	SC3	ST-HSC	24h	P+ILs	TT23	A9_TT23	A9VC24hST-HSCTT23
157463	78816,08594	39684,12109	440,3168950000001	4037,634521	20241,94727	1244,341919	27717,94727	-17,027523000000002	184,328506	VC	A10	SC3	ST-HSC	24h	P+ILs	TT23	A10_TT23	A10VC24hST-HSCTT23
161216	85828,75781	24624,67188	374,829651	6643,355957	22224,57422	28134,42578	11535,79688	-93,643433	185,681229	VC	A11	SC3	SLAM-HSC	24h	P+ILs	TT23	A11_TT23	A11VC24hSLAM-HSCTT23
142069	63361,55469	39580,59375	3675,224365	5505,54541	29241,66992	7913,179687999998	1098,207886	197,639099	186,962173	VC	A12	SC3	SLAM-HSC	24h	P+ILs	TT23	A12_TT23	A12VC24hSLAM-HSCTT23
195959	134217,7188	56516,67188	6231,642578	5280,583984000001	26814,17969	5826,2177729999985	636,515991	93,460182	187,986664	VC	B12	SC3	SLAM-HSC	24h	P+ILs	TT23	B12_TT23	B12VC24hSLAM-HSCTT23
198427	127631,0781	42884,03125	3089,133545	5121,367188	24226,4668	26108,05859	1594,070801	-8,080403	190,021973	VC	B11	SC3	SLAM-HSC	24h	P+ILs	TT23	B11_TT23	B11VC24hSLAM-HSCTT23
140914	69801,83594	42312,83203	664,994934	5704,331543	19194,50977	548,2179570000002	4079,594727	472,891937	191,140671	VC	B10	SC3	ST-HSC	24h	P+ILs	TT23	B10_TT23	B10VC24hST-HSCTT23
168233	85760,92188	23972,55078	4779,729492	4333,612305	24464,5918	52,905788	638,145386	520,044434	192,256042	VC	B9	SC3	ST-HSC	24h	P+ILs	TT23	B9_TT23	B9VC24hST-HSCTT23
148806	74734,38281	37750,37109	2476,706543	3309,290527	18818,36328	837,994934	22562,37891	3783,303467	193,330338	VC	B8	SC3	MPP	24h	P+ILs	TT23	B8_TT23	B8VC24hMPPTT23
131067	78437,66406	41031,20313	1352,413452	4935,67041	20025,40039	-139,988251	7379,60498	779,145325	194,560242	VC	B7	SC3	MPP	24h	P+ILs	TT23	B7_TT23	B7VC24hMPPTT23
133948	73432,52344	30699,62109	2483,240967	5519,6098630000015	20806,45117	15367,81641	449,752045	33,31675	195,419189	VC	B6	SC2	SLAM-HSC	24h	P	TT23	B6_TT23	B6VC24hSLAM-HSCTT23
147561	77028,70313	34614,72266	8218,733398	5693,115234000001	24465,92578	11548,45215	2518,489746	15,773131	196,564835	VC	B5	SC2	SLAM-HSC	24h	P	TT23	B5_TT23	B5VC24hSLAM-HSCTT23
148748	88927,51563	42643,65234	1066,399902	4838,799316	29368,25195	2261,509277	55892,94141	445,790558	197,596405	VC	B4	SC2	ST-HSC	24h	P	TT23	B4_TT23	B4VC24hST-HSCTT23
155410	91865,625	43079,19141	5564,614258	6361,300781	18988,16797	-575,410339	1091,127075	-54,941364	198,742065	VC	B3	SC2	ST-HSC	24h	P	TT23	B3_TT23	B3VC24hST-HSCTT23
168232	104645,0313	58099,37109	5327,620605	5808,316406	23920,73828	144,866714	7153,744140999999	2066,89917	199,588974	VC	B2	SC2	MPP	24h	P	TT23	B2_TT23	B2VC24hMPPTT23
160014	90500,69531	43699,18359	312,2198180000001	4194,74707	30659,851560000006	2400,016846	69834,1875	680,587952	200,617203	VC	B1	SC2	MPP	24h	P	TT23	B1_TT23	B1VC24hMPPTT23
161977	106472,875	48734,07422	2311,069824	2446,5107420000004	26456,51953	2,630644	41068,17578	2377,857178	201,630081	VC	C1	SC2	MPP	24h	P	TT23	C1_TT23	C1VC24hMPPTT23
150859	77084,63281	40927,67188	5920,7192380000015	3911,089844	20368,23242	1962,820923	6261,942383	2022,136963	202,567856	VC	C2	SC2	MPP	24h	P	TT23	C2_TT23	C2VC24hMPPTT23
148858	88476,50781	37245,8125	488,60788	7361,745117	23539,18555	1010,723267	4103,875	158,68412800000004	203,336349	VC	C3	SC2	ST-HSC	24h	P	TT23	C3_TT23	C3VC24hST-HSCTT23
140658	78050,91406	26801,18164	27,949284	6703,145508	20790,5	372,509583	4703,8740229999985	370,112	204,248398	VC	C4	SC2	ST-HSC	24h	P	TT23	C4_TT23	C4VC24hST-HSCTT23
203217	246043,2188	59868,90234	8355,054688	8142,677245999998	29906,83398	10796,06641	5282,818848	149,543442	205,325592	VC	C5	SC2	SLAM-HSC	24h	P	TT23	C5_TT23	C5VC24hSLAM-HSCTT23
166625	107545,0625	51763,8125	4042,321777	7013,876953	27807,98047	9660,724609	2143,417725	-35,149807	206,124786	VC	C6	SC2	SLAM-HSC	24h	P	TT23	C6_TT23	C6VC24hSLAM-HSCTT23
250412	168008,9688	43831,27344	8632,095703	3249,92041	29694,41211	1022,712646	4078,872559	1016,160034	207,345139	VC	C7	SC3	MPP	24h	P+ILs	TT23	C7_TT23	C7VC24hMPPTT23
157905	85942,99219	43474,27344	4157,227051	2151,594482	22491,12695	266,189667	11808,96582	3176,630859	208,352203	VC	C8	SC3	MPP	24h	P+ILs	TT23	C8_TT23	C8VC24hMPPTT23
190510	112595,4219	59563,07422	7613,643066	8026,513672	25219,00195	-543,2948	485,152283	132,423904	209,134796	VC	C9	SC3	ST-HSC	24h	P+ILs	TT23	C9_TT23	C9VC24hST-HSCTT23
165703	106345,5469	46540,90234	9107,816406	5384,515625	25855,39844	-1463,858032	3183,114746	223,691025	210,284195	VC	C10	SC3	ST-HSC	24h	P+ILs	TT23	C10_TT23	C10VC24hST-HSCTT23
145687	65470,23438	29318,03125	1211,932861	3800,696289	18805,62305	9058,106445	809,131897	91,74382	211,295837	VC	C11	SC3	SLAM-HSC	24h	P+ILs	TT23	C11_TT23	C11VC24hSLAM-HSCTT23
135769	73512,25	42978,04297	2847,895752	6887,407227	22536,7793	12059,55762	1296,62561	141,856049	212,259766	VC	C12	SC3	SLAM-HSC	24h	P+ILs	TT23	C12_TT23	C12VC24hSLAM-HSCTT23
205731	130719,125	58520,63281	-82,310211	6793,40918	36082,57031	14406,42285	38562,28906	313,270538	213,306656	VC	D12	SC3	SLAM-HSC	24h	P+ILs	TT23	D12_TT23	D12VC24hSLAM-HSCTT23
180799	93949,3125	37449,30078	5982,2509770000015	4500,427246	31740,27539	17213,875	590,013184	99,124336	214,257721	VC	D11	SC3	SLAM-HSC	24h	P+ILs	TT23	D11_TT23	D11VC24hSLAM-HSCTT23
156749	88491,97656	48504,40234	3454,555176	4355,3286130000015	24273,72852	1346,919434	1236,093384	172,944305	215,498001	VC	D10	SC3	ST-HSC	24h	P+ILs	TT23	D10_TT23	D10VC24hST-HSCTT23
149075	105203,1484	45285,45313	7867,406738	5027,361328	23797,58594	337,77832	904,296936	226,144821	216,742004	VC	D9	SC3	ST-HSC	24h	P+ILs	TT23	D9_TT23	D9VC24hST-HSCTT23
143947	81236,54688	35492,94141	3786,079346	2173,537842	23009,5332	536,042725	16341,99023	1121,4685060000004	217,568161	VC	D8	SC3	MPP	24h	P+ILs	TT23	D8_TT23	D8VC24hMPPTT23
143257	72594,76563	41793,99219	6137,745117	5035,122559	19560,13672	-642,217407	3103,030273	796,538696	218,383118	VC	D7	SC3	MPP	24h	P+ILs	TT23	D7_TT23	D7VC24hMPPTT23
169129	83470,17188	56598,78125	2559,941895	6972,685547	31832,92578	9128,636719	1226,400024	-18,523233	219,534164	VC	D6	SC2	SLAM-HSC	24h	P	TT23	D6_TT23	D6VC24hSLAM-HSCTT23
168686	91074,27344	47119,24219	-170,22293100000005	7921,794434	25809,95508	14171,28027	37221,98438	156,49662800000004	220,410538	VC	D5	SC2	SLAM-HSC	24h	P	TT23	D5_TT23	D5VC24hSLAM-HSCTT23
160050	83079,85156	28663,53125	5250,175781	5013,828125	18445,35156	385,168518	2461,074463	332,163208	221,318039	VC	D4	SC2	ST-HSC	24h	P	TT23	D4_TT23	D4VC24hST-HSCTT23
139626	139130,0469	49762,23047	3988,221924	3834,337891	20815,50781	614,563538	534,948059	209,902298	222,284439	VC	D3	SC2	ST-HSC	24h	P	TT23	D3_TT23	D3VC24hST-HSCTT23
204398	128170,1484	45502,03125	714,208496	4994,223633	30265,09961	-304,415588	36316,33594	3477,938965	223,094833	VC	D2	SC2	MPP	24h	P	TT23	D2_TT23	D2VC24hMPPTT23
147544	93021,11719	44619,05078	1205,436646	6363,068359000001	18159,72852	1410,980591	23941,10156	803,708374	224,160812	VC	D1	SC2	MPP	24h	P	TT23	D1_TT23	D1VC24hMPPTT23
150484	117980,1719	43940,75391	3407,421387	2796,522949	27247,375	955,834229	48816,15625	8184,076172	225,24964900000003	VC	E1	SC2	MPP	24h	P	TT23	E1_TT23	E1VC24hMPPTT23
172457	108920,7031	57040,27344	7862,335448999998	3841,669922	30914,96484	763,563965	6244,5307619999985	4677,4541020000015	226,387009	VC	E2	SC2	MPP	24h	P	TT23	E2_TT23	E2VC24hMPPTT23
142265	98382,0625	31880,101560000006	1119,276245	5221,757813	20700,68945	485,744965	10700,83887	308,294647	227,401138	VC	E3	SC2	ST-HSC	24h	P	TT23	E3_TT23	E3VC24hST-HSCTT23
180240	163504,8125	61727,68359	401,99588	5359,966309	36511,98047	513,25824	3597,133545	487,026825	228,394928	VC	E4	SC2	ST-HSC	24h	P	TT23	E4_TT23	E4VC24hST-HSCTT23
137014	77552,30469	52888,36328	21,071407	2363,80835	28937,26563	15861,63672	11446,82031	204,613846	229,936859	VC	E5	SC2	SLAM-HSC	24h	P	TT23	E5_TT23	E5VC24hSLAM-HSCTT23
195119	188169,9531	43204,14063	8331,12207	4968,708008	39166,61328	17702,46484	3208,172852	95,165825	230,916138	VC	E6	SC2	SLAM-HSC	24h	P	TT23	E6_TT23	E6VC24hSLAM-HSCTT23
161057	72012,85156	48008,17188	4821,299805	2411,267822	20089,91211	1428,10437	12402,12012	3419,094238	232,508286	VC	E8	SC3	MPP	24h	P+ILs	TT23	E8_TT23	E8VC24hMPPTT23
155539	86817,64063	39334,26172	4581,188965	6750,180664	23286,53125	1210,2561039999996	2490,1408690000007	283,1890870000001	233,249802	VC	E9	SC3	ST-HSC	24h	P+ILs	TT23	E9_TT23	E9VC24hST-HSCTT23
189082	99081,78125	34852,72266	7091,443848000001	7052,510254000002	25013,88477	810,722229	3011,342041	616,652588	234,279266	VC	E10	SC3	ST-HSC	24h	P+ILs	TT23	E10_TT23	E10VC24hST-HSCTT23
149562	80931,90625	30193,87109	739,596069	4782,087890999999	17469,82813	7121,799316	43909,51563	153,768509	235,966034	VC	E11	SC3	SLAM-HSC	24h	P+ILs	TT23	E11_TT23	E11VC24hSLAM-HSCTT23
141961	71549,94531	34142,29297	769,091675	5980,274902	23511,41992	21841,08203	5882,361328	-117,633148	237,31543	VC	E12	SC3	SLAM-HSC	24h	P+ILs	TT23	E12_TT23	E12VC24hSLAM-HSCTT23
154851	71139,39063	28517,16211	2253,537109	4809,824219	17969,89258	5514,953125	1950,078857	116,272476	238,24118	VC	F12	SC3	SLAM-HSC	24h	P+ILs	TT23	F12_TT23	F12VC24hSLAM-HSCTT23
152014	79371,8125	35241,85156	-223,030533	7920,712890999999	22323,22852	23892,76563	23521,47852	-10,646249	239,101364	VC	F11	SC3	SLAM-HSC	24h	P+ILs	TT23	F11_TT23	F11VC24hSLAM-HSCTT23
161699	93180,57813	36208,13281	4659,467285	5257,137207	20016,52148	562,931702	11232,47852	529,348816	239,930008	VC	F10	SC3	ST-HSC	24h	P+ILs	TT23	F10_TT23	F10VC24hST-HSCTT23
169494	112853,6563	41923,70313	6978,187988	7498,247559	36865,67578	1178,584351	949,869629	263,786926	240,876907	VC	F9	SC3	ST-HSC	24h	P+ILs	TT23	F9_TT23	F9VC24hST-HSCTT23
164452	91539,5625	38626,21094	447,938324	3339,873291	19039,48242	1280,335205	39571,83203	3809,459473	241,725891	VC	F8	SC3	MPP	24h	P+ILs	TT23	F8_TT23	F8VC24hMPPTT23
151611	124608,4766	62870,08203	6094,071289	5333,538574	31622,41211	1019,473999	828,607483	799,349304	242,682343	VC	F7	SC3	MPP	24h	P+ILs	TT23	F7_TT23	F7VC24hMPPTT23
147474	86641,52344	42149,80078	913,418762	4387,773438	24086,95898	3024,50708	28627,37305	263,694183	243,914734	VC	F6	SC2	SLAM-HSC	24h	P	TT23	F6_TT23	F6VC24hSLAM-HSCTT23
147051	79901,36719	33083,19141	614,741699	2813,607666	23076,66406	12060,84277	1510,859497	49,601807	246,883255	VC	F5	SC2	SLAM-HSC	24h	P	TT23	F5_TT23	F5VC24hSLAM-HSCTT23
154301	105731,5078	41836,83203	1480,369507	5204,743164	26261,58789	973,281494	23604,48633	443,890564	247,904846	VC	F4	SC2	ST-HSC	24h	P	TT23	F4_TT23	F4VC24hST-HSCTT23
168585	87393,60156	44100,21094	1169,134399	6100,5161130000015	25206,2168	2333,380859	2648,298584	-3,821512	248,939316	VC	F3	SC2	ST-HSC	24h	P	TT23	F3_TT23	F3VC24hST-HSCTT23
155106	93382,875	32941,58203	2234,774658	4774,029785	23866,09375	-473,056763	10468,16504	766,240784	249,854263	VC	F2	SC2	MPP	24h	P	TT23	F2_TT23	F2VC24hMPPTT23
174984	90175,82813	45986,36328	5381,79834	6161,596191	21126,31641	-783,360046	6771,668945	1054,3630369999996	250,838104	VC	F1	SC2	MPP	24h	P	TT23	F1_TT23	F1VC24hMPPTT23
205422	132614,7969	46794,37109	2446,652832	6648,005859000001	37040,98828	919,376953	9588,182617	734,65918	251,809494	VC	G1	SC2	MPP	24h	P	TT23	G1_TT23	G1VC24hMPPTT23
176567	96430,46094	53510,73438	6116,164063	4179,011719	26354,00586	-1129,985474	7354,741698999998	3408,150879	252,717392	VC	G2	SC2	MPP	24h	P	TT23	G2_TT23	G2VC24hMPPTT23
163070	98610,54688	43225,5625	5366,206543	3580,072754	28966,13477	-494,981995	2959,6801760000008	356,870514	254,799179	VC	G3	SC2	ST-HSC	24h	P	TT23	G3_TT23	G3VC24hST-HSCTT23
188096	114370,9063	54609,10156	3382,4357909999994	3210,803223	22255,06055	327,336761	1745,523682	59,539528	255,875961	VC	G4	SC2	ST-HSC	24h	P	TT23	G4_TT23	G4VC24hST-HSCTT23
183133	236111,4844	44628,57031	3026,725586	7151,95459	36357,20703	14438,10449	18149,62109	623,938904	256,971405	VC	G5	SC2	SLAM-HSC	24h	P	TT23	G5_TT23	G5VC24hSLAM-HSCTT23
156785	84340,0625	49110,11328	5425,675293	2967,586914	28538,93359	5346,757324	17874,87891	-25,100777	258,134094	VC	G6	SC2	SLAM-HSC	24h	P	TT23	G6_TT23	G6VC24hSLAM-HSCTT23
136105	72104,48438	39066,51172	585,83728	5171,29248	22114,35742	-26,207617000000006	19805,39258	735,51593	258,93908700000003	VC	G7	SC3	MPP	24h	P+ILs	TT23	G7_TT23	G7VC24hMPPTT23
137758	86762,90625	54945,87109	2840,661133	2280,927246	24118,35547	1714,0678710000002	18104,4043	4028,963623	260,09222400000004	VC	G8	SC3	MPP	24h	P+ILs	TT23	G8_TT23	G8VC24hMPPTT23
144952	76693,125	23401,35156	1008,648499	1950,309937	19792,83398	151,524246	35577,625	336,360138	260,94784500000003	VC	G9	SC3	ST-HSC	24h	P+ILs	TT23	G9_TT23	G9VC24hST-HSCTT23
126081	68966,45313	29840,441410000003	529,0134889999998	2107,132324	17477,79102	1815,858032	50534,60938	78,90926400000002	261,998077	VC	G10	SC3	ST-HSC	24h	P+ILs	TT23	G10_TT23	G10VC24hST-HSCTT23
133537	94588,34375	36998,29297	2242,941895	5519,760742	23881,98047	4043,633545	59118,40234	396,897919	262,940399	VC	G11	SC3	SLAM-HSC	24h	P+ILs	TT23	G11_TT23	G11VC24hSLAM-HSCTT23
128117	105974,2656	24800,79102	5928,415527	6385,5620119999985	33623,94531	3434,048096	1158,8203130000004	156,97023000000004	263,985657	VC	G12	SC3	SLAM-HSC	24h	P+ILs	TT23	G12_TT23	G12VC24hSLAM-HSCTT23
153424	89285,70313	44030,00391	73,210449	4768,146973	23572,38281	5087,60791	22375,77148	336,128967	266,655426	VC	H11	SC3	SLAM-HSC	24h	P+ILs	TT23	H11_TT23	H11VC24hSLAM-HSCTT23
176247	126297,0859	42935,20313	5938,919922	6470,179199	24608,34766	80,932373	877,862793	216,915253	267,914795	VC	H10	SC3	ST-HSC	24h	P+ILs	TT23	H10_TT23	H10VC24hST-HSCTT23
177557	108106,7422	40702,76172	7810,806151999999	9931,189453	29681,55859	1501,18457	1032,569214	209,889603	269,066681	VC	H9	SC3	ST-HSC	24h	P+ILs	TT23	H9_TT23	H9VC24hST-HSCTT23
144246	89240,48438	34693,26172	3457,767578	5122,195313	23666,58984	418,687988	8449,863281	797,883423	270,26669300000003	VC	H8	SC3	MPP	24h	P+ILs	TT23	H8_TT23	H8VC24hMPPTT23
176126	83593,9375	27799,5918	5612,025879	5144,575195	26922,46484	18718,2168	461,58242800000005	-103,042488	271,810303	VC	H6	SC2	SLAM-HSC	24h	P	TT23	H6_TT23	H6VC24hSLAM-HSCTT23
165450	80557,05469	40287,45313	-628,8798830000002	3125,629883	18881,66602	4050,121094	49007,0	397,596649	273,112396	VC	H5	SC2	SLAM-HSC	24h	P	TT23	H5_TT23	H5VC24hSLAM-HSCTT23
165576	85591,94531	61638,43359	4284,8896479999985	5700,253906	24646,00586	-703,477417	6994,665039	582,889221	274,115753	VC	H4	SC2	ST-HSC	24h	P	TT23	H4_TT23	H4VC24hST-HSCTT23
149927	82393,22656	31707,55078	201,427841	3169,935303	23487,99609	796,9198610000002	18267,95508	413,436829	275,448547	VC	H3	SC2	ST-HSC	24h	P	TT23	H3_TT23	H3VC24hST-HSCTT23
152600	74478,53125	33663,91016	3094,646484	5532,803223	18200,77148	1498,869141	4186,296875	1456,120605	276,315369	VC	H2	SC2	MPP	24h	P	TT23	H2_TT23	H2VC24hMPPTT23
137240	85677,625	20,230001	467,866486	3301,668945	24635,25195	-563,068909	45015,19531	1677,225464	277,700378	Vi	A1	SC2	MPP	24h	P	TT23	A1_TT23	A1Vi24hMPPTT23
215663	139986,8438	-15,470001000000002	5493,424805	4142,364746	43695,15234	1007,224121	29834,73438	7662,314941	278,87426800000003	Vi	A2	SC2	MPP	24h	P	TT23	A2_TT23	A2Vi24hMPPTT23
143140	75135,41406	-13,09	2298,499268	5257,98877	34167,22656	694,473145	9418,631836	184,527924	279,897034	Vi	A3	SC2	ST-HSC	24h	P	TT23	A3_TT23	A3Vi24hST-HSCTT23
146713	79884,70313	2,38	2262,132324	3285,330078	25832,91602	2,039841	24634,24414	617,414917	281,132599	Vi	A4	SC2	ST-HSC	24h	P	TT23	A4_TT23	A4Vi24hST-HSCTT23
202585	124211,0156	3,57	59489,55078	7123,905273	37337,41016	8843,97168	3415,819336	177,46312	282,563965	Vi	A5	SC2	SLAM-HSC	24h	P	TT23	A5_TT23	A5Vi24hSLAM-HSCTT23
176031	84830,34375	0,0	-762,798401	3812,408203	31243,18555	30983,61133	11067,19629	-164,23558	284,6270140000001	Vi	A6	SC2	SLAM-HSC	24h	P	TT23	A6_TT23	A6Vi24hSLAM-HSCTT23
145109	80419,01563	-10,710001	8563,480469	2000,891113	28929,33789	-303,611603	38423,96875	3901,555176	290,088348	Vi	A8	SC3	MPP	24h	P+ILs	TT23	A8_TT23	A8Vi24hMPPTT23
157295	81994,57031	-15,470001000000002	4969,7963869999985	5472,796875	27830,65039	1205,0842289999996	13404,20313	245,319809	291,183594	Vi	A9	SC3	ST-HSC	24h	P+ILs	TT23	A9_TT23	A9Vi24hST-HSCTT23
154085	87263,89063	-30,940002000000003	3293,842285	5030,847656	32117,08398	339,932465	1170,0509029999996	134,84573400000002	294,3228450000001	Vi	A10	SC3	ST-HSC	24h	P+ILs	TT23	A10_TT23	A10Vi24hST-HSCTT23
147245	139614,375	44,030003	6758,087890999999	3147,648438	30886,12109	5052,369629	469,83334400000007	53,543747	295,960327	Vi	A11	SC3	SLAM-HSC	24h	P+ILs	TT23	A11_TT23	A11Vi24hSLAM-HSCTT23
136456	68559,47656	-9,52	1754,239014	4271,449219	24363,46875	14292,93945	16718,83789	69,278542	298,2104490000001	Vi	A12	SC3	SLAM-HSC	24h	P+ILs	TT23	A12_TT23	A12Vi24hSLAM-HSCTT23
159970	94593,10156	-4,76	-300,768799	6327,019043	27247,63867	28502,67773	15257,29981	-178,904175	299,5451970000001	Vi	B12	SC3	SLAM-HSC	24h	P+ILs	TT23	B12_TT23	B12Vi24hSLAM-HSCTT23
146882	68028,73438	-13,09	1596,223999	3229,915283	33993,07031	12279,92188	1366,052856	-84,894325	300,928253	Vi	B11	SC3	SLAM-HSC	24h	P+ILs	TT23	B11_TT23	B11Vi24hSLAM-HSCTT23
163007	107113,0938	-7,14	4459,477539	4384,837402	33556,55469	1251,7772220000004	3548,775146	17,262877	301,98291	Vi	B10	SC3	ST-HSC	24h	P+ILs	TT23	B10_TT23	B10Vi24hST-HSCTT23
156060	91208,74219	-13,09	2415,239014	10388,26758	32401,14258	1584,0842289999996	3467,511719	418,45871	303,9976200000001	Vi	B9	SC3	ST-HSC	24h	P+ILs	TT23	B9_TT23	B9Vi24hST-HSCTT23
184721	113190,4219	-15,470001000000002	8761,396484	4330,685059	33798,05859	-1279,359985	1377,255981	1080,484741	305,680328	Vi	B8	SC3	MPP	24h	P+ILs	TT23	B8_TT23	B8Vi24hMPPTT23
199765	113145,2031	-36,890003	9567,619141	4470,2646479999985	35507,24219	265,04892	4721,558105	2615,900635	307,407227	Vi	B7	SC3	MPP	24h	P+ILs	TT23	B7_TT23	B7Vi24hMPPTT23
140013	79960,86719	-4,76	569,557556	4087,73291	24808,64648	9827,521484	15232,45606	-26,574816	309,189636	Vi	B6	SC2	SLAM-HSC	24h	P	TT23	B6_TT23	B6Vi24hSLAM-HSCTT23
197980	99939,77344	-35,700001	3618,045654	6526,741211	36720,08984	17925,08594	833,932007	6,807786	310,78653	Vi	B5	SC2	SLAM-HSC	24h	P	TT23	B5_TT23	B5Vi24hSLAM-HSCTT23
206811	94444,35156	-5,95	6545,194824	6644,32373	30004,11328	-980,434082	890,099609	476,888489	312,100189	Vi	B4	SC2	ST-HSC	24h	P	TT23	B4_TT23	B4Vi24hST-HSCTT23
156515	73785,95313	-24,990002	6812,283691	5344,813965	23542,86328	694,206787	2320,98584	29,974318	313,352692	Vi	B3	SC2	ST-HSC	24h	P	TT23	B3_TT23	B3Vi24hST-HSCTT23
162031	90482,84375	-7,14	4048,670654	2343,537354	24481,6875	1187,224365	21856,74023	3764,325439	314,3569950000001	Vi	B2	SC2	MPP	24h	P	TT23	B2_TT23	B2Vi24hMPPTT23
174247	96924,3125	-57,120003	2858,101563	2642,84082	24479,98242	164,300735	21003,99414	3064,999023	315,8037720000001	Vi	B1	SC2	MPP	24h	P	TT23	B1_TT23	B1Vi24hMPPTT23
225524	172254,8906	-8,33	4137,677246	4872,4526369999985	47272,52734	899,8479	93050,875	6245,930664	317,287567	Vi	C1	SC2	MPP	24h	P	TT23	C1_TT23	C1Vi24hMPPTT23
200450	128547,375	3,57	7763,309081999999	5924,560059	35169,23438	801,839417	707,035706	1565,966187	319,003693	Vi	C2	SC2	MPP	24h	P	TT23	C2_TT23	C2Vi24hMPPTT23
152896	85118,32031	35,700001	5298,4228520000015	8202,168945	25383,26367	608,942505	1016,239136	530,650696	320,120026	Vi	C3	SC2	ST-HSC	24h	P	TT23	C3_TT23	C3Vi24hST-HSCTT23
197812	149033,2344	8,33	8392,592773	6875,065918000001	39326,26563	133,320267	1711,0721440000002	562,205566	321,637726	Vi	C4	SC2	ST-HSC	24h	P	TT23	C4_TT23	C4Vi24hST-HSCTT23
163614	85339,66406	-21,420002	395,973846	4994,916504	27643,55078	9660,216797	25736,46094	412,613831	322,943695	Vi	C5	SC2	SLAM-HSC	24h	P	TT23	C5_TT23	C5Vi24hSLAM-HSCTT23
169210	86107,21094	70,21000699999999	7231,124023	6196,627441	37307,4375	6684,019043	1012,827515	17,89411	324,994385	Vi	C6	SC2	SLAM-HSC	24h	P	TT23	C6_TT23	C6Vi24hSLAM-HSCTT23
171093	112538,3047	40,460003	6804,025390999999	6411,650390999999	34849,64063	-478,425934	20636,73047	1757,2409670000004	327,876678	Vi	C8	SC3	MPP	24h	P+ILs	TT23	C8_TT23	C8Vi24hMPPTT23
176813	97668,0625	0,0	4618,1254880000015	6588,041992	32665,945310000006	1380,079956	6048,336426	134,631195	329,118927	Vi	C9	SC3	ST-HSC	24h	P+ILs	TT23	C9_TT23	C9Vi24hST-HSCTT23
150160	81371,01563	-19,040001	96,486588	5979,605469	32862,14844	1160,93042	18422,04102	323,702332	331,3273930000001	Vi	C10	SC3	ST-HSC	24h	P+ILs	TT23	C10_TT23	C10Vi24hST-HSCTT23
166072	89272,61719	-2,38	6271,003906	5954,94873	33533,33984	22845,59961	477,324249	-24,871809	334,922546	Vi	C11	SC3	SLAM-HSC	24h	P+ILs	TT23	C11_TT23	C11Vi24hSLAM-HSCTT23
181922	81252,01563	8,33	1676,360474	7005,05957	29561,253910000003	13387,81738	500,561371	-112,556427	336,334381	Vi	C12	SC3	SLAM-HSC	24h	P+ILs	TT23	C12_TT23	C12Vi24hSLAM-HSCTT23
160068	104198,7813	-2,38	2633,602783	4779,740723	30979,35547	6301,355469	31744,00195	48,887451	337,772461	Vi	D12	SC3	SLAM-HSC	24h	P+ILs	TT23	D12_TT23	D12Vi24hSLAM-HSCTT23
187821	114836,1953	-13,09	7083,541504000002	5172,143555	49528,62891	21562,74609	1821,470581	-16,18149	339,123138	Vi	D11	SC3	SLAM-HSC	24h	P+ILs	TT23	D11_TT23	D11Vi24hSLAM-HSCTT23
149205	74501,14063	35,700001	2515,00708	5320,7177729999985	26295,85352	1278,111938	4135,967285	91,461365	341,266876	Vi	D10	SC3	ST-HSC	24h	P+ILs	TT23	D10_TT23	D10Vi24hST-HSCTT23
168524	128268,9141	-21,420002	7575,269531	5986,474121	30790,66797	896,623047	527,667603	57,672188	342,5707700000001	Vi	D9	SC3	ST-HSC	24h	P+ILs	TT23	D9_TT23	D9Vi24hST-HSCTT23
190863	105016,3125	-3,57	6565,1103520000015	5075,270996	36000,17578	2714,871338	2013,949585	2319,132324	343,741058	Vi	D8	SC3	MPP	24h	P+ILs	TT23	D8_TT23	D8Vi24hMPPTT23
189573	92455,86719	1,19	3302,381836	2792,415039	24179,22656	1071,936279	575,275818	736,00885	344,823456	Vi	D7	SC3	MPP	24h	P+ILs	TT23	D7_TT23	D7Vi24hMPPTT23
175677	152223,625	-14,280001	4071,793213	5461,099609000001	49405,78906	23795,44531	1799,851563	50,339344	346,052338	Vi	D6	SC2	SLAM-HSC	24h	P	TT23	D6_TT23	D6Vi24hSLAM-HSCTT23
113619	84645,89063	-10,710001	6135,7963869999985	5562,251465	42812,70703	17819,31641	1077,514404	-150,47644	347,181488	Vi	D5	SC2	SLAM-HSC	24h	P	TT23	D5_TT23	D5Vi24hSLAM-HSCTT23
128501	61129,11328	-13,09	71,572273	4682,359375	24261,125	1109,129395	3430,121338000001	76,96369200000002	348,461243	Vi	D4	SC2	ST-HSC	24h	P	TT23	D4_TT23	D4Vi24hST-HSCTT23
134819	185957,7344	2,38	2917,680908	3179,841797	33055,69141	-200,384964	9228,443359	166,606476	350,137817	Vi	D3	SC2	ST-HSC	24h	P	TT23	D3_TT23	D3Vi24hST-HSCTT23
192160	108205,5156	-1,19	4483,036133	7336,520995999998	30827,63672	399,439026	481,498871	1382,71228	351,375397	Vi	D2	SC2	MPP	24h	P	TT23	D2_TT23	D2Vi24hMPPTT23
156818	76605,0625	2,38	829,4049679999998	2086,474609	27795,16992	1316,485962	62108,20703	2747,644531	352,96814	Vi	D1	SC2	MPP	24h	P	TT23	D1_TT23	D1Vi24hMPPTT23
136051	84340,0625	-29,750002	5934,1396479999985	3547,319092	28078,57813	-236,162445	4463,667969	2606,446289	354,33429	Vi	E1	SC2	MPP	24h	P	TT23	E1_TT23	E1Vi24hMPPTT23
145918	70939,47656	-7,14	4313,424805	3857,945557	25738,54492	-174,029785	6535,144043	5645,80957	355,481415	Vi	E2	SC2	MPP	24h	P	TT23	E2_TT23	E2Vi24hMPPTT23
147338	86035,8125	-15,470001000000002	37,641068	5945,01123	25347,25977	548,3867190000002	3590,709961	276,749176	356,43689	Vi	E3	SC2	ST-HSC	24h	P	TT23	E3_TT23	E3Vi24hST-HSCTT23
149835	79650,27344	-33,32	3322,176758	4350,25293	26867,539060000006	339,782928	2134,016357	543,8789059999998	357,886749	Vi	E4	SC2	ST-HSC	24h	P	TT23	E4_TT23	E4Vi24hST-HSCTT23
164777	140672,2813	19,040001	5264,849609000001	9169,208008	48155,57031	3003,978271	4422,862305	125,749352	362,587433	Vi	E5	SC2	SLAM-HSC	24h	P	TT23	E5_TT23	E5Vi24hSLAM-HSCTT23
165219	81847,01563	-11,900001	552,1934200000002	6086,758301	36132,20313	7367,882323999998	1842,169434	-36,49678	364,293762	Vi	E6	SC2	SLAM-HSC	24h	P	TT23	E6_TT23	E6Vi24hSLAM-HSCTT23
158396	87736,32813	7,14	5232,445801	2457,348877	30242,63867	333,816376	5823,887207	3269,264648	365,688171	Vi	E7	SC3	MPP	24h	P+ILs	TT23	E7_TT23	E7Vi24hMPPTT23
172604	84885,08594	-24,990002	2588,589111	3434,966309000001	35749,71094	599,914368	53456,61328	2118,092285	367,442291	Vi	E8	SC3	MPP	24h	P+ILs	TT23	E8_TT23	E8Vi24hMPPTT23
155525	94823,96094	21,420002	3014,873291	6830,374512	28073,164060000006	-153,575485	1094,571045	550,867676	368,443451	Vi	E9	SC3	ST-HSC	24h	P+ILs	TT23	E9_TT23	E9Vi24hST-HSCTT23
175308	100915,5781	10,710001	6690,931152	7521,733398	29972,92188	531,209717	1104,520142	72,36623399999998	370,689453	Vi	E10	SC3	ST-HSC	24h	P+ILs	TT23	E10_TT23	E10Vi24hST-HSCTT23
144911	96436,41406	-39,27	4635,131348	3230,929199	28219,65625	14131,86328	3412,138184000001	-15,797323	372,785431	Vi	E11	SC3	SLAM-HSC	24h	P+ILs	TT23	E11_TT23	E11Vi24hSLAM-HSCTT23
114536	144006,6719	-16,66	836,342346	3352,429443	39257,84375	14617,66797	463,141724	-44,945202	374,459351	Vi	E12	SC3	SLAM-HSC	24h	P+ILs	TT23	E12_TT23	E12Vi24hSLAM-HSCTT23
139502	84085,40625	-26,18	3985,1521	6463,506348	35617,83203	12652,44629	1181,926392	-61,65163	375,775604	Vi	F12	SC3	SLAM-HSC	24h	P+ILs	TT23	F12_TT23	F12Vi24hSLAM-HSCTT23
132477	83071,52344	-26,18	1774,9013670000004	7368,844238	44297,49609	9484,953125	6892,890625	88,660309	378,140869	Vi	F11	SC3	SLAM-HSC	24h	P+ILs	TT23	F11_TT23	F11Vi24hSLAM-HSCTT23
155366	96563,74219	-2,38	919,112122	6237,19043	24009,11523	1479,199219	18347,04102	285,511139	380,039948	Vi	F10	SC3	ST-HSC	24h	P+ILs	TT23	F10_TT23	F10Vi24hST-HSCTT23
166647	93705,36719	8,33	1008,640869	5103,001465	32867,33203	-277,604828	57156,09766	50,509064	381,700562	Vi	F9	SC3	ST-HSC	24h	P+ILs	TT23	F9_TT23	F9Vi24hST-HSCTT23
182556	100501,4531	23,800001	3969,713623	3698,267334000001	27568,96289	1121,3122560000004	2064,8232420000004	1566,655518	382,669861	Vi	F8	SC3	MPP	24h	P+ILs	TT23	F8_TT23	F8Vi24hMPPTT23
253758	160821,375	1,19	8751,038086	7890,818359000001	49395,62891	2164,794189	2008,325195	3933,678467	384,065765	Vi	F7	SC3	MPP	24h	P+ILs	TT23	F7_TT23	F7Vi24hMPPTT23
156440	81664,94531	7,14	1227,562622	5251,574707	27396,67969	7944,482422	32584,01367	-102,828522	385,672943	Vi	F6	SC2	SLAM-HSC	24h	P	TT23	F6_TT23	F6Vi24hSLAM-HSCTT23
151099	87368,61719	27,370001	905,427307	5463,73584	24676,79688	16848,82422	4836,2509770000015	-223,522125	389,185852	Vi	F5	SC2	SLAM-HSC	24h	P	TT23	F5_TT23	F5Vi24hSLAM-HSCTT23
150905	82668,11719	8,33	6394,630859000001	7413,016113	33377,53906	316,356384	3846,700928	158,50950600000004	391,205719	Vi	F4	SC2	ST-HSC	24h	P	TT23	F4_TT23	F4Vi24hST-HSCTT23
170204	87786,30469	0,0	1596,083374	4620,333984000001	30847,25	2854,761963	7418,255859000001	225,656525	392,885315	Vi	F3	SC2	ST-HSC	24h	P	TT23	F3_TT23	F3Vi24hST-HSCTT23
160803	91857,29688	36,890003	4241,62207	5779,339355	30252,05664	936,50647	1405,905029	1875,322754	394,255554	Vi	F2	SC2	MPP	24h	P	TT23	F2_TT23	F2Vi24hMPPTT23
166045	69404,375	17,85	4571,685059	4468,980469	24476,47461	-1009,906006	839,631165	971,364868	397,164551	Vi	G1	SC2	MPP	24h	P	TT23	G1_TT23	G1Vi24hMPPTT23
159864	74740,33594	5,95	4909,229492	2023,292114	26078,07227	-176,810791	16376,78613	4701,496582	398,434021	Vi	G2	SC2	MPP	24h	P	TT23	G2_TT23	G2Vi24hMPPTT23
129907	87116,33594	-2,38	5635,4677729999985	4669,11377	33076,76563	1565,646118	7672,674316	519,789917	399,529297	Vi	G3	SC2	ST-HSC	24h	P	TT23	G3_TT23	G3Vi24hST-HSCTT23
153917	110909,1953	109,480003	974,079773	2668,32373	23466,55078	661,275574	54930,30469	419,099243	401,564575	Vi	G4	SC2	ST-HSC	24h	P	TT23	G4_TT23	G4Vi24hST-HSCTT23
133044	103827,5078	-11,900001	3950,2146	6154,314453	34652,62109	11593,68359	2756,472412	-14,868432	402,941986	Vi	G5	SC2	SLAM-HSC	24h	P	TT23	G5_TT23	G5Vi24hSLAM-HSCTT23
169824	80179,82031	9,52	-329,935669	6532,5	28502,789060000006	8977,516602	11297,2207	-59,789967	404,387726	Vi	G6	SC2	SLAM-HSC	24h	P	TT23	G6_TT23	G6Vi24hSLAM-HSCTT23
140533	78518,58594	8,33	2572,598877	1876,445557	47138,55078	968,370605	41830,39063	1375,308716	405,590393	Vi	G7	SC3	MPP	24h	P+ILs	TT23	G7_TT23	G7Vi24hMPPTT23
156697	90160,35156	4,76	1857,17395	3594,418457	28806,99023	175,383331	8614,485352	757,6386719999998	407,600494	Vi	G8	SC3	MPP	24h	P+ILs	TT23	G8_TT23	G8Vi24hMPPTT23
166539	134061,8438	-15,470001000000002	10041,01758	4820,3583979999985	47849,23438	1239,357666	662,569458	105,641663	408,796967	Vi	G9	SC3	ST-HSC	24h	P+ILs	TT23	G9_TT23	G9Vi24hST-HSCTT23
161393	84829,15625	16,66	5088,174316	4654,836426	33273,58203	2017,586426	12065,22754	569,4803469999998	409,924103	Vi	G10	SC3	ST-HSC	24h	P+ILs	TT23	G10_TT23	G10Vi24hST-HSCTT23
157987	104359,4375	20,230001	6022,1884770000015	5138,319824	39108,8125	5150,1416020000015	727,256653	-0,760181	410,902679	Vi	G11	SC3	SLAM-HSC	24h	P+ILs	TT23	G11_TT23	G11Vi24hSLAM-HSCTT23
147562	68979,54688	-10,710001	322,23468	6666,932617	29600,04102	10990,69824	10454,46875	-20,350586	412,262634	Vi	G12	SC3	SLAM-HSC	24h	P+ILs	TT23	G12_TT23	G12Vi24hSLAM-HSCTT23
143387	72307,97656	34,510002	2193,715576	5242,335449	28104,4082	3486,032227	903,431702	149,21315	415,868561	Vi	H12	SC3	SLAM-HSC	24h	P+ILs	TT23	H12_TT23	H12Vi24hSLAM-HSCTT23
162887	98911,61719	92,820007	-384,168213	3332,169189	29366,88086	53210,85156	10839,93164	51,07471500000001	417,152435	Vi	H11	SC3	SLAM-HSC	24h	P+ILs	TT23	H11_TT23	H11Vi24hSLAM-HSCTT23
176175	95390,40625	4,76	4694,666504	4606,17041	38375,42969	1765,865845	11515,42383	401,135925	418,552429	Vi	H10	SC3	ST-HSC	24h	P+ILs	TT23	H10_TT23	H10Vi24hST-HSCTT23
153942	73071,95313	-24,990002	4143,878418	7675,376953	32490,42383	1363,215454	5765,366211	621,741699	420,513702	Vi	H9	SC3	ST-HSC	24h	P+ILs	TT23	H9_TT23	H9Vi24hST-HSCTT23
185187	100403,875	7,14	4899,834473	3772,310303	30498,33398	1476,12915	19897,08984	3674,854492	421,441406	Vi	H8	SC3	MPP	24h	P+ILs	TT23	H8_TT23	H8Vi24hMPPTT23
172228	87009,23438	-2,38	3559,523926	4851,879395	36484,57813	16332,34375	1523,386841	-59,194607	422,89697300000006	Vi	H6	SC2	SLAM-HSC	24h	P	TT23	H6_TT23	H6Vi24hSLAM-HSCTT23
170148	102721,9922	-7,14	5659,46582	5325,157715	32333,54492	14325,0127	3190,306152	27,233192	424,190582	Vi	H5	SC2	SLAM-HSC	24h	P	TT23	H5_TT23	H5Vi24hSLAM-HSCTT23
167855	114873,0859	-23,800001	5129,2817380000015	4983,21582	41515,85938	-272,788635	16222,30957	559,110779	425,117279	Vi	H4	SC2	ST-HSC	24h	P	TT23	H4_TT23	H4Vi24hST-HSCTT23
166716	79364,67188	13,09	4189,123047	6926,872559	24333,31836	800,424316	4874,471191	127,850304	426,516754	Vi	H3	SC2	ST-HSC	24h	P	TT23	H3_TT23	H3Vi24hST-HSCTT23
172230	114034,1328	-10,710001	2230,094971	6507,049316	34776,08203	675,014771	14881,986330000002	1684,501221	427,700378	Vi	H2	SC2	MPP	24h	P	TT23	H2_TT23	H2Vi24hMPPTT23
161583	82098,10156	71717,73438	908,925293	1975,175171	-34,507111	348,67157000000003	48719,46875	1689,829102	4,197558	CF	A1	SC2	MPP	24h	P	TT22	A1_TT22	A1CF24hMPPTT22
190995	91571,69531	106107,5469	6001,472168	8735,123047	35,212334000000006	-117,366302	1076,420776	1145,36438	4,571737000000001	CF	A2	SC2	MPP	24h	P	TT22	A2_TT22	A2CF24hMPPTT22
188091	124249,0938	105934,9922	9099,335938	5838,445801	-15,407310999999998	2674,279785	42120,63672	574,12854	4,987268	CF	A3	SC2	ST-HSC	24h	P	TT22	A3_TT22	A3CF24hST-HSCTT22
145310	85803,76563	88560,99219	5687,979004	2403,657959	-12,49472	1601,2873539999998	23208,10742	626,4551389999999	5,427413	CF	A4	SC2	ST-HSC	24h	P	TT22	A4_TT22	A4CF24hST-HSCTT22
187983	78549,52344	112663,2578	1078,378174	7977,685059	-68,28313399999999	29929,507810000003	696,213562	-55,499984999999995	6,506155000000001	CF	A5	SC2	SLAM-HSC	24h	P	TT22	A5_TT22	A5CF24hSLAM-HSCTT22
143639	75693,52344	85551,48438	-130,865753	3582,6518549999996	-46,425552	31211,18555	25515,86914	15,919661999999999	7,377130999999999	CF	A6	SC2	SLAM-HSC	24h	P	TT22	A6_TT22	A6CF24hSLAM-HSCTT22
179311	238473,625	103840,5938	7406,751953	3177,293701	55,798409	2437,365234	12377,21387	4410,239258	7,678136	CF	A7	SC3	MPP	24h	P+ILs	TT22	A7_TT22	A7CF24hMPPTT22
125624	69980,33594	57673,35156	4453,571289	2685,112305	3,793914	444,422546	13463,2793	1470,012939	8,404319000000001	CF	A8	SC3	MPP	24h	P+ILs	TT22	A8_TT22	A8CF24hMPPTT22
171290	93470,9375	89432,07813	5329,618164	2506,913086	-10,395661	1075,460693	26405,20703	371,887939	8,779939	CF	A9	SC3	ST-HSC	24h	P+ILs	TT22	A9_TT22	A9CF24hST-HSCTT22
139327	66864,91406	87186,54688	7605,853515999999	4948,93457	-32,937981	1265,950562	14073,18066	207,88591	9,051009	CF	A10	SC3	ST-HSC	24h	P+ILs	TT22	A10_TT22	A10CF24hST-HSCTT22
129696	68197,71094	76417,04688	3699,516602	4740,303711	-7,307108	3049,344971	6280,599609000001	308,04760699999997	9,495811	CF	A11	SC3	SLAM-HSC	24h	P+ILs	TT22	A11_TT22	A11CF24hSLAM-HSCTT22
155836	56369,11328	77772,45313	3865,802246	5407,768555	-28,446032000000002	9498,213867	653,188721	-46,414089000000004	9,808125	CF	A12	SC3	SLAM-HSC	24h	P+ILs	TT22	A12_TT22	A12CF24hSLAM-HSCTT22
149845	89069,125	67816,91406	702,757202	4583,680176	-11,813107	8889,362305	47716,55078	654,027466	10,142058	CF	B12	SC3	SLAM-HSC	24h	P+ILs	TT22	B12_TT22	B12CF24hSLAM-HSCTT22
155568	68682,04688	95472,51563	-289,932922	3082,633545	-71,30995899999999	46673,36719	31077,32813	38,778316	10,418339999999999	CF	B11	SC3	SLAM-HSC	24h	P+ILs	TT22	B11_TT22	B11CF24hSLAM-HSCTT22
145155	106425,2734	78555,47656	2270,328125	3142,1826170000004	-9,797571000000001	-23,734888	35988,89453	531,0117190000001	10,641960000000001	CF	B10	SC3	ST-HSC	24h	P+ILs	TT22	B10_TT22	B10CF24hST-HSCTT22
171180	77969,99219	93718,45313	190,360825	11625,342770000001	-11,068311999999999	-488,032166	7561,736328	484,31881699999997	11,096739	CF	B9	SC3	ST-HSC	24h	P+ILs	TT22	B9_TT22	B9CF24hST-HSCTT22
160337	63174,72266	92340,4375	9512,116211	3232,6982420000004	-21,326014999999998	815,081055	3566,883301	1433,758057	11,323241000000001	CF	B8	SC3	MPP	24h	P+ILs	TT22	B8_TT22	B8CF24hMPPTT22
166374	85762,11719	72227,05469	682,912048	2016,763916	-12,653350999999999	2344,0778809999997	78434,04688	1336,262817	11,552404	CF	B7	SC3	MPP	24h	P+ILs	TT22	B7_TT22	B7CF24hMPPTT22
150223	61675,32422	64428,984379999994	756,446838	5149,216797	-30,447478999999998	4736,28125	13547,43164	38,581245	11,870817	CF	B6	SC2	SLAM-HSC	24h	P	TT22	B6_TT22	B6CF24hSLAM-HSCTT22
131399	86690,3125	87453,10156	1852,17981	3791,018311	-26,516027	5234,59375	41785,76172	112,854774	12,134349	CF	B5	SC2	SLAM-HSC	24h	P	TT22	B5_TT22	B5CF24hSLAM-HSCTT22
140129	65206,05469	80855,74219	5796,568848	3716,9636229999996	-16,307144	735,11554	3565,258301	450,70956399999994	12,34023	CF	B4	SC2	ST-HSC	24h	P	TT22	B4_TT22	B4CF24hST-HSCTT22
138937	55589,66406	68608,26563	4501,874022999999	3098,556885	-11,14222	542,309692	12211,92188	372,771484	12,562519	CF	B3	SC2	ST-HSC	24h	P	TT22	B3_TT22	B3CF24hST-HSCTT22
172338	87304,35156	101335,6484	10484,11035	3509,355225	28,784903000000003	1066,0373539999998	18558,86133	4344,492188	12,854766999999999	CF	B2	SC2	MPP	24h	P	TT22	B2_TT22	B2CF24hMPPTT22
142223	67605,09375	62179,88281	569,514099	4754,905272999999	-6,558679	363,229523	12273,14258	1057,107178	13,278281	CF	B1	SC2	MPP	24h	P	TT22	B1_TT22	B1CF24hMPPTT22
139540	62451,203129999994	57167,60156	538,8280639999999	3736,257324	-34,822959999999995	208,414291	39274,29688	851,696533	13,559109	CF	C1	SC2	MPP	24h	P	TT22	C1_TT22	C1CF24hMPPTT22
152181	68795,09375	77902,16406	2870,110107	2369,194092	5,078323	992,94165	19209,66992	1008,4293210000001	13,853462	CF	C2	SC2	MPP	24h	P	TT22	C2_TT22	C2CF24hMPPTT22
142020	55279,07422	71510,67188	4037,029297	5988,348633	-8,222905	-589,709961	1031,37146	192,835251	14,136728	CF	C3	SC2	ST-HSC	24h	P	TT22	C3_TT22	C3CF24hST-HSCTT22
129588	58248,12109	55004,18359	7743,648926000001	3990,661621	-13,915830999999999	358,50726299999997	949,226074	282,540833	14,579866	CF	C4	SC2	ST-HSC	24h	P	TT22	C4_TT22	C4CF24hST-HSCTT22
158017	79939,44531	71112,02344	558,720215	5496,177734000001	-4,818586	32199,285160000003	7362,680664	-136,15013100000002	14,900274	CF	C5	SC2	SLAM-HSC	24h	P	TT22	C5_TT22	C5CF24hSLAM-HSCTT22
144964	119716,3828	62916,49219	1664,045776	4080,149902	-7,002591000000001	16184,125	639,232117	2,737648	15,228885	CF	C6	SC2	SLAM-HSC	24h	P	TT22	C6_TT22	C6CF24hSLAM-HSCTT22
135267	79099,30469	83910,47656	577,888367	2147,895752	-22,435979999999997	455,09832800000004	11885,84766	2272,3747559999997	15,556278	CF	C7	SC3	MPP	24h	P+ILs	TT22	C7_TT22	C7CF24hMPPTT22
144261	58055,34375	75542,39063	2557,6645510000003	2128,044678	-27,879143	822,627197	60907,22656	1278,102905	15,813601	CF	C8	SC3	MPP	24h	P+ILs	TT22	C8_TT22	C8CF24hMPPTT22
115666	74267,90625	60493,65234	548,862793	4840,989746	-21,963354000000002	548,9121700000001	6727,084961	213,815231	16,086113	CF	C9	SC3	ST-HSC	24h	P+ILs	TT22	C9_TT22	C9CF24hST-HSCTT22
124389	59954,58203	82031,46094	1914,9746089999999	4277,945313	-7,2257240000000005	1175,684326	6030,250488000001	482,42654400000004	16,334126	CF	C10	SC3	ST-HSC	24h	P+ILs	TT22	C10_TT22	C10CF24hST-HSCTT22
158667	96498,29688	72529,3125	3941,782715	7090,369140999999	-11,418034	6136,159668	762,109863	113,530502	16,540339000000003	CF	C11	SC3	SLAM-HSC	24h	P+ILs	TT22	C11_TT22	C11CF24hSLAM-HSCTT22
148735	87066,35156	94699,01563	104,74543800000001	3751,420654	-33,060905	7571,214355	30103,29102	-38,341469000000004	16,929928	CF	C12	SC3	SLAM-HSC	24h	P+ILs	TT22	C12_TT22	C12CF24hSLAM-HSCTT22
126873	70759,78125	100403,875	3714,523926	4872,436035	-18,036945000000003	3309,943115	1671,926514	-68,72332	17,355659	CF	D12	SC3	SLAM-HSC	24h	P+ILs	TT22	D12_TT22	D12CF24hSLAM-HSCTT22
189645	83324,99219	74839,10156	8619,657227	4365,972656	-27,438087	16794,73047	872,320007	491,786194	17,645355	CF	D11	SC3	SLAM-HSC	24h	P+ILs	TT22	D11_TT22	D11CF24hSLAM-HSCTT22
152528	65504,74219	69689,97656	3126,6323239999997	5333,882324	-13,224369	667,2344360000001	572,522339	224,61782799999997	17,987938	CF	D10	SC3	ST-HSC	24h	P+ILs	TT22	D10_TT22	D10CF24hST-HSCTT22
203713	129913,5	85670,48438	10036,3457	5561,370605	1,108725	1246,330933	4434,23584	242,92401099999998	18,278299	CF	D9	SC3	ST-HSC	24h	P+ILs	TT22	D9_TT22	D9CF24hST-HSCTT22
141329	63568,61328	87298,40625	5246,28125	2915,068604	-17,054932	1320,439697	29782,566410000003	1346,252075	18,455687	CF	D8	SC3	MPP	24h	P+ILs	TT22	D8_TT22	D8CF24hMPPTT22
163530	141715,9219	58477,79297	884,8779910000001	2882,4892579999996	-2,604254	2454,1767579999996	90994,4375	1891,87561	18,689951	CF	D7	SC3	MPP	24h	P+ILs	TT22	D7_TT22	D7CF24hMPPTT22
154335	74652,27344	92562,96094	5262,764647999999	3323,790771	-42,32373	17324,25195	2436,0073239999997	-21,520294	19,072998000000002	CF	D6	SC2	SLAM-HSC	24h	P	TT22	D6_TT22	D6CF24hSLAM-HSCTT22
131421	87620,89063	74952,15625	5441,637207	7340,074706999999	-11,193663	3049,691895	2409,003174	116,063019	19,363028	CF	D5	SC2	SLAM-HSC	24h	P	TT22	D5_TT22	D5CF24hSLAM-HSCTT22
170846	79976,33594	80139,36719	5302,158691	3353,173828	3,206237	2559,505859	10183,82422	57,278636999999996	19,580107	CF	D4	SC2	ST-HSC	24h	P	TT22	D4_TT22	D4CF24hST-HSCTT22
139147	60592,421879999994	75134,22656	3292,052734	4754,693359000001	-0,7111850000000001	615,5213620000001	6132,806640999999	426,816925	19,875347	CF	D3	SC2	ST-HSC	24h	P	TT22	D3_TT22	D3CF24hST-HSCTT22
159339	99275,75781	83609,40625	2626,15918	2460,231689	41,344769	1288,996948	11825,20898	2022,1661379999998	20,292986	CF	D2	SC2	MPP	24h	P	TT22	D2_TT22	D2CF24hMPPTT22
199393	104584,3438	112059,9219	11691,02148	7721,32959	-31,244448	984,4052119999999	3516,118896	723,311279	20,593214	CF	D1	SC2	MPP	24h	P	TT22	D1_TT22	D1CF24hMPPTT22
156315	97726,375	90462,61719	726,167908	2130,831055	-37,026844	-685,7538450000001	78295,91406	850,750549	20,819273000000003	CF	E1	SC2	MPP	24h	P	TT22	E1_TT22	E1CF24hMPPTT22
139837	64853,8125	66365,10938	7398,257323999999	5018,762695	-20,652336	494,498016	2013,437866	1072,625732	21,083139000000003	CF	E2	SC2	MPP	24h	P	TT22	E2_TT22	E2CF24hMPPTT22
222718	118826,2656	88376,54688	8041,904785	5801,538086	-23,138873999999998	325,21578999999997	1663,9063720000001	157,006805	21,534704	CF	E3	SC2	ST-HSC	24h	P	TT22	E3_TT22	E3CF24hST-HSCTT22
141742	60956,5625	65214,38281	1821,7280269999999	2634,481445	-9,687811	140,658508	31317,35547	535,23999	21,791916	CF	E4	SC2	ST-HSC	24h	P	TT22	E4_TT22	E4CF24hST-HSCTT22
135736	63036,68359	73524,15625	418,137543	3909,643311	-27,565853000000004	5626,154297	40409,75391	-47,645515	21,974293	CF	E5	SC2	SLAM-HSC	24h	P	TT22	E5_TT22	E5CF24hSLAM-HSCTT22
139580	81284,14063	78193,71094	2085,821777	3168,275879	-10,687756	5666,960449	85988,86719	482,33383200000003	22,303125	CF	E6	SC2	SLAM-HSC	24h	P	TT22	E6_TT22	E6CF24hSLAM-HSCTT22
159135	86872,38281	88873,96094	10153,98242	2089,401855	-45,234028	2311,712402	57374,83203	1875,152588	22,560228	CF	E7	SC3	MPP	24h	P+ILs	TT22	E7_TT22	E7CF24hMPPTT22
155524	151451,3125	97007,61719	3283,084961	6023,435059	-22,325332999999997	1265,192993	689,5644530000001	1146,5584720000002	22,777860999999998	CF	E8	SC3	MPP	24h	P+ILs	TT22	E8_TT22	E8CF24hMPPTT22
128974	54175,94141	72888,69531	1002,939697	3757,0812990000004	0,962139	-340,379272	3201,770752	69,190613	23,109688000000002	CF	E9	SC3	ST-HSC	24h	P+ILs	TT22	E9_TT22	E9CF24hST-HSCTT22
138198	74723,67188	64927,59375	634,0595089999999	4900,851074	-17,292963	512,24762	14093,75684	236,625092	23,362133	CF	E10	SC3	ST-HSC	24h	P+ILs	TT22	E10_TT22	E10CF24hST-HSCTT22
143591	81707,78125	62574,96484	-208,99086	2135,83374	-33,856064	14786,396480000001	55861,26953	127,85826899999999	23,595179	CF	E11	SC3	SLAM-HSC	24h	P+ILs	TT22	E11_TT22	E11CF24hSLAM-HSCTT22
139600	60218,76172	65747,5	-168,741409	5021,537109000001	-24,544064000000002	6205,236816	16300,47559	47,121902	23,916695	CF	E12	SC3	SLAM-HSC	24h	P+ILs	TT22	E12_TT22	E12CF24hSLAM-HSCTT22
164550	115827,4688	94212,30469	7054,283691	8715,726563	-33,384106	11209,26758	1457,0897220000002	157,560791	24,185104	CF	F12	SC3	SLAM-HSC	24h	P+ILs	TT22	F12_TT22	F12CF24hSLAM-HSCTT22
153537	99725,57813	87372,1875	779,225891	6910,887695	-39,60117	8309,570313	9163,389648	210,643005	24,517153	CF	F11	SC3	SLAM-HSC	24h	P+ILs	TT22	F11_TT22	F11CF24hSLAM-HSCTT22
150166	87081,82031	78556,66406	411,76080299999995	4924,522949	-18,111279999999997	657,241394	9248,760742	486,63531500000005	24,839113	CF	F10	SC3	ST-HSC	24h	P+ILs	TT22	F10_TT22	F10CF24hST-HSCTT22
128731	70844,27344	69188,98438	564,85498	5226,17627	-8,927124000000001	-59,354457999999994	2869,693604	286,864563	25,132578	CF	F9	SC3	ST-HSC	24h	P+ILs	TT22	F9_TT22	F9CF24hST-HSCTT22
183384	73099,32031	74492,8125	579,0292969999999	3106,304932	-24,022779	197,602097	18672,33398	1041,7150880000002	25,417952	CF	F8	SC3	MPP	24h	P+ILs	TT22	F8_TT22	F8CF24hMPPTT22
143873	100213,4766	72648,3125	14642,44238	3715,7231450000004	-26,055367	-1518,20752	4278,643555	1177,552368	25,678933999999998	CF	F7	SC3	MPP	24h	P+ILs	TT22	F7_TT22	F7CF24hMPPTT22
200269	69367,48438	84993,375	2261,660889	8102,895508	-28,337713	3574,480957	478,235229	204,59169	25,947121	CF	F6	SC2	SLAM-HSC	24h	P	TT22	F6_TT22	F6CF24hSLAM-HSCTT22
148091	61093,41406	67619,375	1035,927856	5741,116211	13,912479999999999	7054,477051000001	1511,411255	105,909225	26,201007999999998	CF	F5	SC2	SLAM-HSC	24h	P	TT22	F5_TT22	F5CF24hSLAM-HSCTT22
131963	70572,95313	87281,74219	2011,658813	5561,958496	-20,089634	-602,264221	2266,686279	340,284332	26,577071999999998	CF	F4	SC2	ST-HSC	24h	P	TT22	F4_TT22	F4CF24hST-HSCTT22
129965	54167,61328	61743,15234	6059,432129	3761,908447	-19,521572	1547,5776369999999	1477,256836	156,634064	26,905018	CF	F3	SC2	ST-HSC	24h	P	TT22	F3_TT22	F3CF24hST-HSCTT22
152620	71108,45313	66825,64063	4640,26709	3127,59082	-12,691175	-42,051888	5548,223145	2324,654541	27,248819	CF	F2	SC2	MPP	24h	P	TT22	F2_TT22	F2CF24hMPPTT22
162062	89733,14063	102442,3438	8661,867188	4973,901367	-31,566291999999997	-62,177849	739,475342	1580,9765630000002	27,611466999999998	CF	F1	SC2	MPP	24h	P	TT22	F1_TT22	F1CF24hMPPTT22
119264	96624,4375	111317,3672	6427,980469	2413,427246	-26,159385999999998	1,932103	500,8974	816,526978	27,933758	CF	G1	SC2	MPP	24h	P	TT22	G1_TT22	G1CF24hMPPTT22
166658	66855,39063	77776,02344	-425,896515	3432,478027	-27,143488	1657,501343	61724,92578	5505,75293	28,233545	CF	G2	SC2	MPP	24h	P	TT22	G2_TT22	G2CF24hMPPTT22
143691	69293,70313	88923,94531	1478,4941410000001	4573,896484000001	-2,3992459999999998	403,938446	2416,994141	336,381561	28,489983000000002	CF	G3	SC2	ST-HSC	24h	P	TT22	G3_TT22	G3CF24hST-HSCTT22
147210	73546,76563	51027,20313	-253,04744	4820,744629	-5,384598	1527,32605	37098,44531	376,871643	28,783558000000003	CF	G4	SC2	ST-HSC	24h	P	TT22	G4_TT22	G4CF24hST-HSCTT22
170124	86357,11719	106169,4219	5370,203125	6093,491699	-72,08144399999999	24015,53906	2934,434326	179,92893999999998	28,998421	CF	G5	SC2	SLAM-HSC	24h	P	TT22	G5_TT22	G5CF24hSLAM-HSCTT22
123740	54554,36328	56599,97266	2658,029785	2699,118164	49,731861	12279,92676	549,255005	9,020916999999999	29,373154	CF	G6	SC2	SLAM-HSC	24h	P	TT22	G6_TT22	G6CF24hSLAM-HSCTT22
144104	68802,23438	55593,234379999994	3985,685303	2385,2114260000003	-29,940777	644,7166139999999	12802,63867	2910,431641	29,627815000000002	CF	G7	SC3	MPP	24h	P+ILs	TT22	G7_TT22	G7CF24hMPPTT22
140824	60841,13281	56545,234379999994	2037,914551	4416,475098	-12,049904	1077,924316	1897,121216	1735,156738	29,95022	CF	G8	SC3	MPP	24h	P+ILs	TT22	G8_TT22	G8CF24hMPPTT22
133906	74776,03125	75025,9375	1942,929443	6765,72998	-14,5133	-371,270782	1846,524536	218,49012799999997	30,242465999999997	CF	G9	SC3	ST-HSC	24h	P+ILs	TT22	G9_TT22	G9CF24hST-HSCTT22
144394	63363,93359	78330,5625	5533,77832	4161,862793	-17,771399	202,610428	2566,9458010000003	-52,787319	30,530721999999997	CF	G10	SC3	ST-HSC	24h	P+ILs	TT22	G10_TT22	G10CF24hST-HSCTT22
159148	70445,625	73325,42188	1004,322876	5077,448242	-39,592468	24590,99805	8712,923828	-162,894058	30,8794	CF	G11	SC3	SLAM-HSC	24h	P+ILs	TT22	G11_TT22	G11CF24hSLAM-HSCTT22
156887	63146,16406	55683,671879999994	3474,709961	3125,632568	-26,607714	5320,905761999999	27193,785160000003	-52,850224	31,162003000000002	CF	G12	SC3	SLAM-HSC	24h	P+ILs	TT22	G12_TT22	G12CF24hSLAM-HSCTT22
161421	75638,78125	83626,0625	6223,094238000001	6107,166992	-47,593674	12038,37793	566,914673	-5,1411370000000005	31,603146000000002	CF	H12	SC3	SLAM-HSC	24h	P+ILs	TT22	H12_TT22	H12CF24hSLAM-HSCTT22
122622	77730,80469	72372,23438	2101,579834	4685,150390999999	-37,803696	19882,76172	4261,585938	340,26474	31,890622999999998	CF	H11	SC3	SLAM-HSC	24h	P+ILs	TT22	H11_TT22	H11CF24hSLAM-HSCTT22
153641	82531,26563	84455,49219	1019,474182	5135,744140999999	-24,751870999999998	127,906921	21998,21875	528,223755	32,189964	CF	H10	SC3	ST-HSC	24h	P+ILs	TT22	H10_TT22	H10CF24hST-HSCTT22
140722	68417,86719	74626,09375	131,29039	6575,363281	-47,845444	14,181436999999999	21786,59961	135,158478	32,407711	CF	H9	SC3	ST-HSC	24h	P+ILs	TT22	H9_TT22	H9CF24hST-HSCTT22
117425	64210,02344	61678,89453	4294,491699	2273,578125	-18,753088	1989,5134280000002	20653,01367	1349,642212	32,721024	CF	H8	SC3	MPP	24h	P+ILs	TT22	H8_TT22	H8CF24hMPPTT22
148377	71103,69531	77152,46094	4457,129395	9292,852539	-12,700660000000001	4746,574707	535,932251	-38,680752000000005	33,061054	CF	H6	SC2	SLAM-HSC	24h	P	TT22	H6_TT22	H6CF24hSLAM-HSCTT22
156952	70192,15625	64982,33203	1670,7446289999998	4580,941406	-33,941883000000004	4465,779297	34407,89453	-81,916481	33,374588	CF	H5	SC2	SLAM-HSC	24h	P	TT22	H5_TT22	H5CF24hSLAM-HSCTT22
147343	60330,62109	61741,96484	8716,962891	2785,100586	-4,785513	1318,0566410000001	10542,19336	64,405869	33,717609	CF	H4	SC2	ST-HSC	24h	P	TT22	H4_TT22	H4CF24hST-HSCTT22
134252	80426,15625	88845,40625	8122,34668	7779,660156	-21,74729	-2,254237	511,24780300000003	463,77288799999997	33,958084	CF	H3	SC2	ST-HSC	24h	P	TT22	H3_TT22	H3CF24hST-HSCTT22
160344	84191,3125	66042,625	8040,412109000001	4318,758301	-27,378738000000002	589,947876	3155,193848	1168,412231	34,197559000000005	CF	H2	SC2	MPP	24h	P	TT22	H2_TT22	H2CF24hMPPTT22
130999	86935,45313	64351,63281	1353,986572	1769,308594	16603,98828	127,973694	49600,63672	1924,1157230000001	1,331579	CV	A1	SC2	MPP	24h	P	TT22	A1_TT22	A1CV24hMPPTT22
185113	109293,1719	93574,46094	2860,800537	2960,5786129999997	12964,43945	2759,362793	102768,7422	1644,2067869999998	1,576172	CV	A2	SC2	MPP	24h	P	TT22	A2_TT22	A2CV24hMPPTT22
153103	68278,63281	80464,23438	522,479431	3279,806641	9533,454102	-369,545715	12517,60059	421,360687	1,917416	CV	A3	SC2	ST-HSC	24h	P	TT22	A3_TT22	A3CV24hST-HSCTT22
149836	78262,73438	71752,24219	936,039246	5925,311522999999	10830,98926	438,666687	31117,2207	-57,060917	2,531962	CV	A4	SC2	ST-HSC	24h	P	TT22	A4_TT22	A4CV24hST-HSCTT22
166556	86186,94531	77867,65625	564,788452	3112,358154	15267,28613	14112,701169999998	16107,53125	80,34859499999999	2,779234	CV	A5	SC2	SLAM-HSC	24h	P	TT22	A5_TT22	A5CV24hSLAM-HSCTT22
150467	59191,79297	68402,39063	5481,891602000001	6304,447265999999	11607,29688	22537,13672	6811,205566	-4,552678	4,2180860000000004	CV	A6	SC2	SLAM-HSC	24h	P	TT22	A6_TT22	A6CV24hSLAM-HSCTT22
158257	75152,07031	74114,39063	4080,259277	3265,572021	12243,35645	-224,70588700000002	27625,10938	2963,322754	4,671387999999999	CV	A7	SC3	MPP	24h	P+ILs	TT22	A7_TT22	A7CV24hMPPTT22
153828	73470,60156	80173,875	1160,310425	3415,3488770000004	9198,832031	1807,015381	69182,02344	2122,923828	4,899712999999999	CV	A8	SC3	MPP	24h	P+ILs	TT22	A8_TT22	A8CV24hMPPTT22
145394	74270,28125	76831,16406	456,71429400000005	3343,7104489999997	9944,105469	1158,4433589999999	19717,67773	458,53088399999996	5,316841999999999	CV	A9	SC3	ST-HSC	24h	P+ILs	TT22	A9_TT22	A9CV24hST-HSCTT22
153230	63977,97266	77073,92188	4852,475098	4080,281982	11406,499020000001	2934,095703	965,5010990000001	86,36369300000001	5,627847	CV	A10	SC3	ST-HSC	24h	P+ILs	TT22	A10_TT22	A10CV24hST-HSCTT22
110539	81267,48438	55747,93359	681,286072	3802,992432	12520,11621	7334,447754000001	16840,37695	20,123482	5,850718	CV	A11	SC3	SLAM-HSC	24h	P+ILs	TT22	A11_TT22	A11CV24hSLAM-HSCTT22
143210	72705,42969	67985,89063	1397,008545	4159,427734000001	10696,71582	7099,858398	35608,23047	201,313431	6,074162	CV	A12	SC3	SLAM-HSC	24h	P+ILs	TT22	A12_TT22	A12CV24hSLAM-HSCTT22
135499	66526,95313	59057,32422	656,888916	6544,64502	10601,42285	8151,692870999999	632,439697	94,434189	6,430048	CV	B12	SC3	SLAM-HSC	24h	P+ILs	TT22	B12_TT22	B12CV24hSLAM-HSCTT22
159171	101760,4766	57772,12109	179,02603100000002	2788,833984	11949,02441	13473,69043	38196,59766	86,220566	6,710335000000001	CV	B11	SC3	SLAM-HSC	24h	P+ILs	TT22	B11_TT22	B11CV24hSLAM-HSCTT22
151395	66977,96094	56695,171879999994	1186,674072	6072,370117	9344,586914	1751,223267	1524,8863529999999	91,435661	6,999713000000001	CV	B10	SC3	ST-HSC	24h	P+ILs	TT22	B10_TT22	B10CV24hST-HSCTT22
147057	80781,96094	78131,83594	2222,661865	2356,408203	11569,77148	512,7265629999999	33923,625	152,78376799999998	7,284689	CV	B9	SC3	ST-HSC	24h	P+ILs	TT22	B9_TT22	B9CV24hST-HSCTT22
154342	78437,66406	57562,68359	3688,734619	3333,841064	11327,07129	689,524109	20554,87305	1023,9405519999999	7,497704	CV	B8	SC3	MPP	24h	P+ILs	TT22	B8_TT22	B8CV24hMPPTT22
153231	73240,92969	52777,69141	3297,407715	4686,429199	12933,57129	-87,834763	870,3568730000001	963,255249	7,709952	CV	B7	SC3	MPP	24h	P+ILs	TT22	B7_TT22	B7CV24hMPPTT22
130573	70448,0	77887,88281	1508,513672	9733,478516	12472,06055	5227,998047	1771,8992920000003	338,183746	8,013110000000001	CV	B6	SC2	SLAM-HSC	24h	P	TT22	B6_TT22	B6CV24hSLAM-HSCTT22
136608	54315,171879999994	47433,40234	4121,499022999999	4151,17334	10590,362309999999	8250,550781	1364,196411	23,540298	8,329282000000001	CV	B5	SC2	SLAM-HSC	24h	P	TT22	B5_TT22	B5CV24hSLAM-HSCTT22
153139	59372,671879999994	90419,77344	943,275085	7477,262206999999	10629,250979999999	1152,47998	543,414856	-149,28479	8,551388000000001	CV	B4	SC2	ST-HSC	24h	P	TT22	B4_TT22	B4CV24hST-HSCTT22
176260	75643,54688	52853,85156	9145,700195	4395,185547	11496,85352	-109,21611000000001	475,493134	108,321999	8,781723	CV	B3	SC2	ST-HSC	24h	P	TT22	B3_TT22	B3CV24hST-HSCTT22
136025	80388,07031	51406,8125	7601,414062999999	3467,960693	12241,48047	1470,4688720000001	5251,754395	977,382629	9,056842999999999	CV	B2	SC2	MPP	24h	P	TT22	B2_TT22	B2CV24hMPPTT22
151486	83096,51563	69870,85156	6799,148926000001	4199,053711	13210,55176	-424,16455099999996	7079,646484000001	856,972839	9,317225	CV	B1	SC2	MPP	24h	P	TT22	B1_TT22	B1CV24hMPPTT22
146003	69556,69531	82935,86719	2345,644287	2834,811035	10350,02637	-337,01611299999996	5587,476074	1052,623535	9,561913	CV	C1	SC2	MPP	24h	P	TT22	C1_TT22	C1CV24hMPPTT22
152893	83714,125	77547,54688	2514,327393	5137,381348	11081,0625	309,04629500000004	8358,018555	9128,787109	9,799809	CV	C2	SC2	MPP	24h	P	TT22	C2_TT22	C2CV24hMPPTT22
127320	80859,3125	54810,21094	9735,30957	6349,21875	15690,27441	-1580,243286	1977,091675	527,6698	10,006507000000001	CV	C3	SC2	ST-HSC	24h	P	TT22	C3_TT22	C3CV24hST-HSCTT22
156377	68113,22656	84121,10156	-24,915668	3024,567627	11183,77734	764,8790280000001	48965,32813	553,324463	10,243828	CV	C4	SC2	ST-HSC	24h	P	TT22	C4_TT22	C4CV24hST-HSCTT22
137663	77052,5	61914,51172	4661,640136999999	4850,898926	12254,57129	17605,45508	2218,090576	16,263985	10,506794000000001	CV	C5	SC2	SLAM-HSC	24h	P	TT22	C5_TT22	C5CV24hSLAM-HSCTT22
183808	97941,76563	91809,69531	899,4760130000001	6726,000977	17189,28125	14851,449219999999	1231,585571	-25,679409	10,793397	CV	C6	SC2	SLAM-HSC	24h	P	TT22	C6_TT22	C6CV24hSLAM-HSCTT22
164066	100942,9453	71321,46094	6684,129395	2785,4646	15210,75586	-599,729126	50363,98828	1595,6096189999998	11,036172	CV	C7	SC3	MPP	24h	P+ILs	TT22	C7_TT22	C7CV24hMPPTT22
161568	71309,5625	89754,5625	2447,4453129999997	5228,939941	12831,52734	-127,76792900000001	4759,714355	681,337341	11,252058	CV	C8	SC3	MPP	24h	P+ILs	TT22	C8_TT22	C8CV24hMPPTT22
151633	81493,58594	83929,51563	2197,438232	6758,136719	12718,000979999999	576,7844240000001	8411,396484	349,488739	11,428325	CV	C9	SC3	ST-HSC	24h	P+ILs	TT22	C9_TT22	C9CV24hST-HSCTT22
163048	81812,50781	74646,32031	4541,085938	5813,196777	10185,38184	287,026611	1979,824707	336,959259	11,723637	CV	C10	SC3	ST-HSC	24h	P+ILs	TT22	C10_TT22	C10CV24hST-HSCTT22
122940	78714,9375	42292,60156	3256,385986	5354,573242	13706,68262	6614,711426	19509,48633	150,021332	11,921147	CV	C11	SC3	SLAM-HSC	24h	P+ILs	TT22	C11_TT22	C11CV24hSLAM-HSCTT22
159076	75248,46094	63559,09375	446,07193	2854,6403809999997	12539,47852	6734,59668	68446,88281	562,540161	12,16555	CV	C12	SC3	SLAM-HSC	24h	P+ILs	TT22	C12_TT22	C12CV24hSLAM-HSCTT22
146761	170923,2813	103475,2656	2620,2265629999997	6494,736328	11697,98535	23534,91406	22685,95898	17,502478	12,552344	CV	D12	SC3	SLAM-HSC	24h	P+ILs	TT22	D12_TT22	D12CV24hSLAM-HSCTT22
133752	105717,2266	83565,375	1072,523926	4125,831543	21439,36133	19889,31641	26860,94336	477,53344699999997	12,767750999999999	CV	D11	SC3	SLAM-HSC	24h	P+ILs	TT22	D11_TT22	D11CV24hSLAM-HSCTT22
158846	83060,8125	75119,94531	407,79983500000003	2089,078857	10419,407229999999	555,347168	63376,89453	573,0721440000001	12,951386999999999	CV	D10	SC3	ST-HSC	24h	P+ILs	TT22	D10_TT22	D10CV24hST-HSCTT22
136483	68504,73438	73804,99219	5211,157227000001	4191,929199	11038,16797	161,525803	15098,52344	286,440857	13,145167	CV	D9	SC3	ST-HSC	24h	P+ILs	TT22	D9_TT22	D9CV24hST-HSCTT22
166723	107571,2422	102104,3828	6897,386719	8332,863281	18828,74609	1022,084045	2736,307129	2312,659424	13,317032999999999	CV	D8	SC3	MPP	24h	P+ILs	TT22	D8_TT22	D8CV24hMPPTT22
152761	75695,90625	93140,11719	1487,313477	3274,8122559999997	10496,33301	697,892517	1781,148315	688,536438	13,511004000000002	CV	D7	SC3	MPP	24h	P+ILs	TT22	D7_TT22	D7CV24hMPPTT22
134610	71320,27344	42876,89063	3925,9182130000004	4807,262695	16226,1377	14192,84961	5232,087890999999	192,177704	13,715216	CV	D6	SC2	SLAM-HSC	24h	P	TT22	D6_TT22	D6CV24hSLAM-HSCTT22
127616	69998,17969	57764,984379999994	165,965057	2452,146729	10014,69629	4237,298828	77555,17969	-333,477203	13,922966	CV	D5	SC2	SLAM-HSC	24h	P	TT22	D5_TT22	D5CV24hSLAM-HSCTT22
154868	64813,35156	91702,59375	5311,634765999999	4470,971191	10233,62695	-1657,555176	7418,896973000001	631,13501	14,17799	CV	D4	SC2	ST-HSC	24h	P	TT22	D4_TT22	D4CV24hST-HSCTT22
152612	85919,19531	51812,60156	1098,260986	2809,767334	12383,50586	803,694946	49978,8125	479,32275400000003	14,556268	CV	D3	SC2	ST-HSC	24h	P	TT22	D3_TT22	D3CV24hST-HSCTT22
168953	85694,28125	95483,22656	6102,152832	7337,763672	9900,90918	-57,14451999999999	781,993713	1493,5115970000002	14,766028	CV	D2	SC2	MPP	24h	P	TT22	D2_TT22	D2CV24hMPPTT22
156094	61891,90234	80616,55469	3678,0974119999996	3223,7763670000004	9761,717773	865,32605	1547,6521	2832,524902	15,011579000000001	CV	D1	SC2	MPP	24h	P	TT22	D1_TT22	D1CV24hMPPTT22
178359	93156,77344	94277,75781	1884,628906	3944,6579590000006	13276,99316	-1564,361206	62161,890629999994	2486,295654	15,309664999999999	CV	E1	SC2	MPP	24h	P	TT22	E1_TT22	E1CV24hMPPTT22
146139	75029,5	66567,41406	6476,582031	3720,874512	14498,763669999998	-624,402283	4971,554688	10422,55664	15,547273	CV	E2	SC2	MPP	24h	P	TT22	E2_TT22	E2CV24hMPPTT22
151049	92316,63281	71305,99219	878,090332	4313,416504	10798,80566	-72,859093	32771,88281	208,049469	15,749091	CV	E3	SC2	ST-HSC	24h	P	TT22	E3_TT22	E3CV24hST-HSCTT22
132794	85271,83594	71259,58594	461,125153	2925,794678	12605,54102	876,8014529999999	2622,004639	550,082581	16,020191	CV	E4	SC2	ST-HSC	24h	P	TT22	E4_TT22	E4CV24hST-HSCTT22
144573	50645,21094	72688,77344	3072,94043	5261,282227000001	10260,0459	3821,7067869999996	547,836853	-42,541298	16,320669	CV	E5	SC2	SLAM-HSC	24h	P	TT22	E5_TT22	E5CV24hSLAM-HSCTT22
134715	56453,60156	49379,05078	3724,865723	4922,054199	10539,22559	6517,771484000001	786,3431400000001	-5,28745	16,576076999999998	CV	E6	SC2	SLAM-HSC	24h	P	TT22	E6_TT22	E6CV24hSLAM-HSCTT22
152606	78663,76563	69106,875	3422,734375	5377,484863000001	10284,18457	-22,547174	3349,191162	934,568909	16,786793	CV	E7	SC3	MPP	24h	P+ILs	TT22	E7_TT22	E7CV24hMPPTT22
146146	77686,77344	70493,22656	8495,59375	2752,596436	13711,3916	-759,1876219999999	11365,86816	2374,200195	17,006315	CV	E8	SC3	MPP	24h	P+ILs	TT22	E8_TT22	E8CV24hMPPTT22
155531	98254,73438	62659,453129999994	5198,09668	3663,4567869999996	14708,174809999999	686,390808	514,254639	293,918396	17,308134	CV	E9	SC3	ST-HSC	24h	P+ILs	TT22	E9_TT22	E9CV24hST-HSCTT22
157480	85065,96094	87567,34375	848,5770259999999	3186,9213870000003	9934,469727	-317,137085	23177,28906	306,976807	17,52957	CV	E10	SC3	ST-HSC	24h	P+ILs	TT22	E10_TT22	E10CV24hST-HSCTT22
162045	73928,75	66688,79688	654,9217530000001	3670,195313	11516,25977	3383,415039	29788,63477	288,06369	17,830811999999998	CV	E11	SC3	SLAM-HSC	24h	P+ILs	TT22	E11_TT22	E11CV24hSLAM-HSCTT22
147082	55189,82422	47670,21094	3826,157715	6473,20166	10832,73242	23575,96875	542,212524	21,442337	18,113970000000002	CV	E12	SC3	SLAM-HSC	24h	P+ILs	TT22	E12_TT22	E12CV24hSLAM-HSCTT22
140202	77991,41406	88032,63281	465,75665300000003	4321,67334	11362,32129	8748,143555	37392,03516	1,517627	18,346027	CV	F12	SC3	SLAM-HSC	24h	P+ILs	TT22	F12_TT22	F12CV24hSLAM-HSCTT22
132521	107737,8438	77006,09375	8304,470703	4271,662598	17067,9707	18522,81055	817,821716	178,89579799999998	18,613014	CV	F11	SC3	SLAM-HSC	24h	P+ILs	TT22	F11_TT22	F11CV24hSLAM-HSCTT22
118987	98836,64844	52150,5625	33,242409	3806,218262	13609,37598	346,20840499999997	36597,34766	599,669983	18,822392999999998	CV	F10	SC3	ST-HSC	24h	P+ILs	TT22	F10_TT22	F10CV24hST-HSCTT22
167784	86748,625	81987,4375	10359,081059999999	4747,580078	12350,82031	-877,595581	12176,30566	562,485718	19,105263	CV	F9	SC3	ST-HSC	24h	P+ILs	TT22	F9_TT22	F9CV24hST-HSCTT22
150681	78775,625	77060,83594	8777,97168	2190,457764	15248,15527	-203,399597	11160,24609	2020,190918	19,284498000000003	CV	F8	SC3	MPP	24h	P+ILs	TT22	F8_TT22	F8CV24hMPPTT22
162151	85574,09375	69857,76563	5191,620605	4169,503906	12918,39551	193,25294499999998	6770,980469	1477,854736	19,500669	CV	F7	SC3	MPP	24h	P+ILs	TT22	F7_TT22	F7CV24hMPPTT22
138210	69177,08594	65380,984379999994	-62,08984399999999	4034,587402	9475,771484	8116,406738	15008,613280000001	68,78595	19,845454999999998	CV	F6	SC2	SLAM-HSC	24h	P	TT22	F6_TT22	F6CV24hSLAM-HSCTT22
135220	51006,97266	46426,66406	1580,954346	3962,786865	10338,36914	10712,125979999999	777,52771	122,206741	20,057512	CV	F5	SC2	SLAM-HSC	24h	P	TT22	F5_TT22	F5CV24hSLAM-HSCTT22
162401	106099,2188	99268,61719	2881,443604	8149,299316	16662,85547	371,729584	2783,5	223,84936499999998	20,308039	CV	F4	SC2	ST-HSC	24h	P	TT22	F4_TT22	F4CV24hST-HSCTT22
158522	85161,16406	74253,625	6250,064453	4582,324707	9806,739258	-829,589172	7932,850586	342,39883399999997	20,545645	CV	F3	SC2	ST-HSC	24h	P	TT22	F3_TT22	F3CV24hST-HSCTT22
158893	87875,55469	69277,04688	1393,126221	4950,605469	9863,022461	2096,0361329999996	23751,98633	655,748596	20,722584	CV	F2	SC2	MPP	24h	P	TT22	F2_TT22	F2CV24hMPPTT22
145804	74445,21094	73249,26563	6051,291992	6267,938965	10840,32422	313,008667	1463,5371089999999	1014,2293699999999	20,995884	CV	F1	SC2	MPP	24h	P	TT22	F1_TT22	F1CV24hMPPTT22
141302	70615,79688	67494,42188	6508,864746	3478,555908	9591,286133	453,899536	22968,31836	977,884888	21,284306	CV	G1	SC2	MPP	24h	P	TT22	G1_TT22	G1CV24hMPPTT22
143269	73462,27344	75667,34375	6981,187988	2092,472168	10326,11133	-1311,287231	27411,72852	4443,688965	21,512249	CV	G2	SC2	MPP	24h	P	TT22	G2_TT22	G2CV24hMPPTT22
149037	62586,86328	99136,52344	2317,2260739999997	5935,456543	9580,430664	232,91680899999997	1262,921875	-13,888857000000002	21,70756	CV	G3	SC2	ST-HSC	24h	P	TT22	G3_TT22	G3CV24hST-HSCTT22
142523	117320,9141	51337,79297	4577,287598	8994,061523	18738,53906	-627,91449	579,764771	557,7236330000001	21,916363	CV	G4	SC2	ST-HSC	24h	P	TT22	G4_TT22	G4CV24hST-HSCTT22
163774	78005,69531	66374,63281	-780,587219	5554,941895	11321,09668	28970,81836	19193,99414	-195,504913	22,277607	CV	G5	SC2	SLAM-HSC	24h	P	TT22	G5_TT22	G5CV24hSLAM-HSCTT22
154377	77454,72656	56378,63281	-82,21818499999999	2525,991943	10854,23242	12124,831059999999	24438,88086	-27,956509000000004	22,500479000000002	CV	G6	SC2	SLAM-HSC	24h	P	TT22	G6_TT22	G6CV24hSLAM-HSCTT22
146265	65121,5625	64348,0625	3864,658203	1949,2746579999998	9463,563477	925,024475	19539,39453	2581,902588	22,718086	CV	G7	SC3	MPP	24h	P+ILs	TT22	G7_TT22	G7CV24hMPPTT22
163911	111428,0391	93291,24219	11342,00781	3229,2036129999997	16072,50684	-1731,7131350000002	12715,518559999999	5681,567871	22,947369000000002	CV	G8	SC3	MPP	24h	P+ILs	TT22	G8_TT22	G8CV24hMPPTT22
155863	86628,4375	82820,4375	4293,827147999999	5137,010254	13201,19141	718,432251	811,1555179999999	579,01825	23,163635	CV	G9	SC3	ST-HSC	24h	P+ILs	TT22	G9_TT22	G9CV24hST-HSCTT22
155475	81273,4375	45344,95313	8613,910156	4051,011475	14849,34473	1895,9709469999998	1770,642334	592,605835	23,396746	CV	G10	SC3	ST-HSC	24h	P+ILs	TT22	G10_TT22	G10CV24hST-HSCTT22
152005	89833,10156	78827,98438	6796,416504000001	7465,374512	13494,32129	4864,635742	550,2175900000001	74,088814	23,676556	CV	G11	SC3	SLAM-HSC	24h	P+ILs	TT22	G11_TT22	G11CV24hSLAM-HSCTT22
143234	64937,11328	77397,60156	4398,033691	5645,54834	12395,42969	6059,325684	739,0948490000001	17,969435	24,013302	CV	G12	SC3	SLAM-HSC	24h	P+ILs	TT22	G12_TT22	G12CV24hSLAM-HSCTT22
120371	129237,5781	81783,94531	849,380493	6185,163574	15966,43164	29230,191410000003	2125,659424	196,677078	24,228613	CV	H12	SC3	SLAM-HSC	24h	P+ILs	TT22	H12_TT22	H12CV24hSLAM-HSCTT22
142748	67026,75	78814,89063	2637,325439	3914,742676	10477,80566	8849,670898	18966,59961	205,129761	24,44335	CV	H11	SC3	SLAM-HSC	24h	P+ILs	TT22	H11_TT22	H11CV24hSLAM-HSCTT22
139263	55150,55078	59295,32422	2914,3745120000003	5480,275879	9865,94043	264,196442	28065,54883	237,355804	24,679714	CV	H10	SC3	ST-HSC	24h	P+ILs	TT22	H10_TT22	H10CV24hST-HSCTT22
138286	59588,0625	46053,00391	1865,330811	6739,413573999999	9308,354492	-80,34281899999999	2560,10498	320,975983	24,921244	CV	H9	SC3	ST-HSC	24h	P+ILs	TT22	H9_TT22	H9CV24hST-HSCTT22
150209	75595,94531	105999,2578	3165,065918	5444,484375	11003,61328	358,219666	5820,663574	1026,550049	25,112728	CV	H8	SC3	MPP	24h	P+ILs	TT22	H8_TT22	H8CV24hMPPTT22
145117	74983,09375	63570,99219	330,720947	5391,039063	12877,94629	3018,006104	4744,206543	-118,30535900000001	25,371771	CV	H6	SC2	SLAM-HSC	24h	P	TT22	H6_TT22	H6CV24hSLAM-HSCTT22
114913	44416,75391	64899,03125	3240,563477	4860,347168	10204,89258	7443,32373	868,0849609999999	-31,343657	25,683443	CV	H5	SC2	SLAM-HSC	24h	P	TT22	H5_TT22	H5CV24hSLAM-HSCTT22
134979	61315,94141	61870,484379999994	490,34228499999995	3877,321045	10786,25	1361,394043	33762,47656	95,306168	25,886028	CV	H4	SC2	ST-HSC	24h	P	TT22	H4_TT22	H4CV24hST-HSCTT22
181241	68776,05469	94351,53125	6482,930664	5552,138672	12020,65332	147,609253	2444,334473	558,340942	26,121243	CV	H3	SC2	ST-HSC	24h	P	TT22	H3_TT22	H3CV24hST-HSCTT22
167217	99225,77344	99898,125	2683,775879	4892,534668	13700,98145	-41,342468	7122,130859000001	959,34906	26,331578999999998	CV	H2	SC2	MPP	24h	P	TT22	H2_TT22	H2CV24hMPPTT22
154808	70149,3125	79702,63281	4961,241211	5060,427246	26257,82813	1318,2504880000001	8215,535156	2935,831543	5,202438	VC	A1	SC2	MPP	24h	P	TT22	A1_TT22	A1VC24hMPPTT22
162640	82286,125	60568,62109	1475,7182619999999	4619,985352000001	26511,70117	-501,991058	10674,69824	1122,590454	5,5050989999999995	VC	A2	SC2	MPP	24h	P	TT22	A2_TT22	A2VC24hMPPTT22
148712	72274,65625	40717,04297	434,62353499999995	3062,908203	26583,00391	829,966187	35657,05859	615,651794	5,856161	VC	A3	SC2	ST-HSC	24h	P	TT22	A3_TT22	A3VC24hST-HSCTT22
152867	66962,49219	49982,38281	3919,068848	5566,986816	26014,10352	1370,553833	5697,195313	5,23296	6,142887	VC	A4	SC2	ST-HSC	24h	P	TT22	A4_TT22	A4VC24hST-HSCTT22
153396	77948,57031	61674,13281	4915,488281	5126,548828	27573,88672	3735,792236	3730,2844240000004	-132,268448	6,444715	VC	A5	SC2	SLAM-HSC	24h	P	TT22	A5_TT22	A5VC24hSLAM-HSCTT22
139854	52074,40234	52207,68359	165,586975	3078,055908	23001,99609	9358,443359	11325,75488	25,932495	7,043734	VC	A6	SC2	SLAM-HSC	24h	P	TT22	A6_TT22	A6VC24hSLAM-HSCTT22
151781	67956,14063	54242,58203	2147,412842	2542,397705	23370,57813	-581,9492190000001	80205,38281	3022,958252	7,803895	VC	A7	SC3	MPP	24h	P+ILs	TT22	A7_TT22	A7VC24hMPPTT22
155869	76190,94531	36399,72266	200,57806399999998	3616,334473	25157,0957	-18,892756	37486,52344	725,7313839999999	8,670016	VC	A8	SC3	MPP	24h	P+ILs	TT22	A8_TT22	A8VC24hMPPTT22
147387	66247,30469	49492,10156	4769,05127	2637,175293	27751,445310000003	863,2233279999999	17285,50781	349,95117200000004	9,147852	VC	A9	SC3	ST-HSC	24h	P+ILs	TT22	A9_TT22	A9VC24hST-HSCTT22
144662	62881,984379999994	37593,29297	5430,208984000001	3361,148438	27347,960939999997	391,91213999999997	9854,725586	275,445496	9,422446	VC	A10	SC3	ST-HSC	24h	P+ILs	TT22	A10_TT22	A10VC24hST-HSCTT22
145795	68238,17188	61858,58203	4537,990234000001	4095,478271	26025,88281	14341,798830000002	1957,393311	11,659892	9,814419000000001	VC	A11	SC3	SLAM-HSC	24h	P+ILs	TT22	A11_TT22	A11VC24hSLAM-HSCTT22
132077	85296,82031	31129,210939999997	218,20820600000002	4470,811522999999	33818,04297	6517,086426	33578,39453	97,83596800000001	10,248135000000001	VC	A12	SC3	SLAM-HSC	24h	P+ILs	TT22	A12_TT22	A12VC24hSLAM-HSCTT22
175974	101433,2266	70476,5625	1662,6525880000002	4716,35791	38604,07031	10194,27441	38366,18359	295,07827799999995	10,507269	VC	B12	SC3	SLAM-HSC	24h	P+ILs	TT22	B12_TT22	B12VC24hSLAM-HSCTT22
173149	110271,3516	67192,16406	3635,779053	5107,037109000001	33912,14844	15190,3877	4069,8889159999994	-56,308085999999996	10,821346	VC	B11	SC3	SLAM-HSC	24h	P+ILs	TT22	B11_TT22	B11VC24hSLAM-HSCTT22
155158	72579,29688	55005,37109	3471,0668950000004	6563,999511999999	23844,68359	-114,703377	5920,075684	290,483459	11,233654	VC	B10	SC3	ST-HSC	24h	P+ILs	TT22	B10_TT22	B10VC24hST-HSCTT22
154226	127395,4531	88818,03125	4345,972656	4204,798828	34875,625	31,488338	561,741089	274,44574	11,510983999999999	VC	B9	SC3	ST-HSC	24h	P+ILs	TT22	B9_TT22	B9VC24hST-HSCTT22
146536	60078,34375	67563,44531	4388,34668	2243,079834	24213,70898	-102,288834	48969,96875	1250,8085939999999	11,728852999999999	VC	B8	SC3	MPP	24h	P+ILs	TT22	B8_TT22	B8VC24hMPPTT22
92042	100753,7344	39974,48047	3333,636475	1869,4827879999998	26416,00977	1353,40271	20814,84961	2541,460693	12,063862	VC	B7	SC3	MPP	24h	P+ILs	TT22	B7_TT22	B7VC24hMPPTT22
147645	78262,73438	49675,36328	7451,070312999999	4665,239258	32701,04492	11595,95703	824,755371	105,69710500000001	12,441801	VC	B6	SC2	SLAM-HSC	24h	P	TT22	B6_TT22	B6VC24hSLAM-HSCTT22
193158	92354,71094	70086,24219	6720,112305	4455,900879	44079,64063	17937,83594	453,327393	-50,408581	12,747672999999999	VC	B5	SC2	SLAM-HSC	24h	P	TT22	B5_TT22	B5VC24hSLAM-HSCTT22
181062	90938,61719	66653,09375	905,857178	6561,37793	35259,55469	-190,862335	7043,59082	292,80020099999996	13,070669	VC	B4	SC2	ST-HSC	24h	P	TT22	B4_TT22	B4VC24hST-HSCTT22
144925	74051,32031	44854,67188	-266,703094	6327,628906	28030,88477	151,475464	8055,523437999999	162,134399	13,344432000000001	VC	B3	SC2	ST-HSC	24h	P	TT22	B3_TT22	B3VC24hST-HSCTT22
133122	54568,64453	43621,83203	810,068726	2030,7717289999998	39473,45703	126,036507	21935,25	724,957642	13,582993	VC	B2	SC2	MPP	24h	P	TT22	B2_TT22	B2VC24hMPPTT22
83715	100357,4609	49783,65234	1028,041138	3315,016846	27445,83203	-286,547333	1663,139282	711,244751	13,907060000000001	VC	B1	SC2	MPP	24h	P	TT22	B1_TT22	B1VC24hMPPTT22
191233	90776,77344	66568,60156	4337,79541	3353,372803	31546,007810000003	807,2507929999999	34085,67969	1730,010864	14,175947	VC	C1	SC2	MPP	24h	P	TT22	C1_TT22	C1VC24hMPPTT22
165397	78397,20313	72428,16406	4032,702637	4006,899902	25909,97852	-541,119812	29017,05664	1801,2645260000002	14,404042	VC	C2	SC2	MPP	24h	P	TT22	C2_TT22	C2VC24hMPPTT22
147106	71809,36719	47178,74219	3620,91333	3789,4951170000004	22338,05078	2559,239014	11202,15039	586,305542	14,688626999999999	VC	C3	SC2	ST-HSC	24h	P	TT22	C3_TT22	C3VC24hST-HSCTT22
143684	56638,05078	45586,52344	4449,053223	4089,0756840000004	25618,8457	2250,503418	2302,6401370000003	49,428554999999996	15,076556	VC	C4	SC2	ST-HSC	24h	P	TT22	C4_TT22	C4VC24hST-HSCTT22
153675	80890,25	54305,65234	-809,9895019999999	4028,656982	27398,53125	33700,17188	42933,83594	-144,608627	15,286814000000001	VC	C5	SC2	SLAM-HSC	24h	P	TT22	C5_TT22	C5VC24hSLAM-HSCTT22
155488	71563,03125	63568,61328	448,946228	4662,881348	33772,45703	23649,3457	46379,71484	-316,85830699999997	15,660115	VC	C6	SC2	SLAM-HSC	24h	P	TT22	C6_TT22	C6VC24hSLAM-HSCTT22
159540	93094,89063	64206,453129999994	4203,044434	3905,015625	34441,45313	1480,430542	37343,55859	1789,468994	16,099777	VC	C7	SC3	MPP	24h	P+ILs	TT22	C7_TT22	C7VC24hMPPTT22
127901	65904,58594	49312,41406	2554,294922	3284,740967	33815,13672	972,379089	40733,33594	1172,18811	16,494961	VC	C8	SC3	MPP	24h	P+ILs	TT22	C8_TT22	C8VC24hMPPTT22
166444	81090,17188	72980,32031	4622,112305	7405,988281	30649,820310000003	2805,007568	598,953796	127,219292	16,926057999999998	VC	C9	SC3	ST-HSC	24h	P+ILs	TT22	C9_TT22	C9VC24hST-HSCTT22
147308	64398,04297	61887,14453	7370,907715	6706,933594	29670,42188	-377,38037099999997	580,784546	206,183289	17,240492	VC	C10	SC3	ST-HSC	24h	P+ILs	TT22	C10_TT22	C10VC24hST-HSCTT22
152145	75932,71094	52086,30078	785,801819	1596,7617189999999	33369,61719	7334,794922	41962,89063	450,720459	17,927753	VC	C11	SC3	SLAM-HSC	24h	P+ILs	TT22	C11_TT22	C11VC24hSLAM-HSCTT22
132371	76997,76563	55439,72266	7429,481445	4247,994629	38050,32031	16727,25195	1317,969116	112,54351000000001	18,611803	VC	C12	SC3	SLAM-HSC	24h	P+ILs	TT22	C12_TT22	C12VC24hSLAM-HSCTT22
147266	61033,91406	64808,59375	589,11438	4650,779785	23332,67969	12894,7627	5279,271484000001	-162,630234	18,921003	VC	D12	SC3	SLAM-HSC	24h	P+ILs	TT22	D12_TT22	D12VC24hSLAM-HSCTT22
139845	90794,625	48688,85156	9752,118164	4858,126953	25040,58203	7476,444823999999	565,823486	208,98262	19,235796	VC	D11	SC3	SLAM-HSC	24h	P+ILs	TT22	D11_TT22	D11VC24hSLAM-HSCTT22
155586	55586,09375	43855,07031	1137,508301	3618,471436	24802,07617	-662,4698490000001	27546,308589999997	495,993256	19,494455	VC	D10	SC3	ST-HSC	24h	P+ILs	TT22	D10_TT22	D10VC24hST-HSCTT22
147994	63861,35156	53357,22266	6100,246582	6780,901855	24355,78711	-291,51266499999997	1175,907227	298,616455	19,824704999999998	VC	D9	SC3	ST-HSC	24h	P+ILs	TT22	D9_TT22	D9VC24hST-HSCTT22
147644	68373,83594	38952,27344	1160,188354	2126,657471	22321,85352	1129,178955	51943,35938	821,33429	20,076704	VC	D8	SC3	MPP	24h	P+ILs	TT22	D8_TT22	D8VC24hMPPTT22
188411	106533,5625	91259,91406	7449,833984000001	4462,672363000001	32811,375	1891,031372	53763,875	4967,153809	20,380913	VC	D7	SC3	MPP	24h	P+ILs	TT22	D7_TT22	D7VC24hMPPTT22
145308	70168,35156	69229,44531	789,4453129999999	5432,241699	28873,25586	11603,49805	956,112915	205,104797	20,817482000000002	VC	D6	SC2	SLAM-HSC	24h	P	TT22	D6_TT22	D6VC24hSLAM-HSCTT22
151135	67274,27344	51104,55078	6816,82959	4955,92334	23438,07617	6896,839355	1121,794922	49,482407	21,245844	VC	D5	SC2	SLAM-HSC	24h	P	TT22	D5_TT22	D5VC24hSLAM-HSCTT22
174930	68222,70313	49730,10156	4110,482422	2237,701904	30562,60938	841,7901	518,216003	-31,980529999999998	21,474771	VC	D4	SC2	ST-HSC	24h	P	TT22	D4_TT22	D4VC24hST-HSCTT22
155004	72209,20313	64383,76172	2051,181641	5229,528809	30640,58008	-424,76275599999997	4253,517578	286,90820299999996	21,84403	VC	D3	SC2	ST-HSC	24h	P	TT22	D3_TT22	D3VC24hST-HSCTT22
156988	79123,10156	59545,22266	634,655396	2022,6109620000002	26156,85742	-75,021027	52348,35156	2612,647705	22,07486	VC	D2	SC2	MPP	24h	P	TT22	D2_TT22	D2VC24hMPPTT22
149959	81654,23438	37274,37109	1509,637329	3741,411865	30272,36914	2543,290771	26176,23828	7361,088379000001	22,355760999999998	VC	D1	SC2	MPP	24h	P	TT22	D1_TT22	D1VC24hMPPTT22
177330	99973,09375	62563,0625	8645,594727	7137,835937999999	39292,07813	923,744751	1288,538696	735,621338	22,675188000000002	VC	E1	SC2	MPP	24h	P	TT22	E1_TT22	E1VC24hMPPTT22
153632	70837,13281	30321,20117	2454,493652	2553,442871	23274,28711	44,902206	37797,65234	848,007935	22,992834	VC	E2	SC2	MPP	24h	P	TT22	E2_TT22	E2VC24hMPPTT22
139448	65175,11328	61745,53125	1875,05896	6645,02832	24858,42578	841,5281369999999	821,632385	261,348785	23,254583	VC	E3	SC2	ST-HSC	24h	P	TT22	E3_TT22	E3VC24hST-HSCTT22
211496	232744,9688	74376,19531	9708,266602	4766,466309	40969,30859	494,61984299999995	589,836304	308,346069	23,534889	VC	E4	SC2	ST-HSC	24h	P	TT22	E4_TT22	E4VC24hST-HSCTT22
170739	64403,99219	53532,15234	4416,273926	3557,302246	27760,83008	3434,9902340000003	820,737854	141,657196	24,251286	VC	E6	SC2	SLAM-HSC	24h	P	TT22	E6_TT22	E6VC24hSLAM-HSCTT22
168744	80493,98438	38874,92188	1706,4005129999998	4501,97998	29269,13086	1469,77478	1149,5119630000002	1358,234375	24,600206	VC	E7	SC3	MPP	24h	P+ILs	TT22	E7_TT22	E7VC24hMPPTT22
156530	80885,49219	61991,86328	7589,678711	2338,404053	28304,90039	1012,269531	73098,39063	2598,12915	24,836864000000002	VC	E8	SC3	MPP	24h	P+ILs	TT22	E8_TT22	E8VC24hMPPTT22
148547	72312,73438	61627,72266	7810,717773	3636,4948729999996	28880,746089999997	1027,151367	3864,9643549999996	244,57888799999998	25,085535	VC	E9	SC3	ST-HSC	24h	P+ILs	TT22	E9_TT22	E9VC24hST-HSCTT22
170812	90390,02344	57486,52344	3838,698486	6868,341797	29701,63867	-935,091553	799,952209	556,728699	25,435289	VC	E10	SC3	ST-HSC	24h	P+ILs	TT22	E10_TT22	E10VC24hST-HSCTT22
151359	87783,92188	55261,22266	-457,13818399999997	4724,205566	23959,20117	3086,840332	12622,844729999999	133,840958	25,736166	VC	E11	SC3	SLAM-HSC	24h	P+ILs	TT22	E11_TT22	E11VC24hSLAM-HSCTT22
145728	56156,10156	61780,04297	42,399689	7924,044434	24895,02734	3606,981689	2126,222168	63,164885999999996	26,139914	VC	E12	SC3	SLAM-HSC	24h	P+ILs	TT22	E12_TT22	E12VC24hSLAM-HSCTT22
136655	57661,453129999994	56253,68359	640,724182	6087,424316	24428,22461	12132,63477	5403,966797	-48,357292	26,790545	VC	F12	SC3	SLAM-HSC	24h	P+ILs	TT22	F12_TT22	F12VC24hSLAM-HSCTT22
231803	196933,1094	64827,63281	6361,645508	8525,485352	46216,48828	7466,825195	903,7957150000001	203,16366599999998	27,106764000000002	VC	F11	SC3	SLAM-HSC	24h	P+ILs	TT22	F11_TT22	F11VC24hSLAM-HSCTT22
162713	121866,7188	42033,18359	547,273804	10711,78125	46025,02344	713,708069	2152,798096	411,62536600000004	27,34354	VC	F10	SC3	ST-HSC	24h	P+ILs	TT22	F10_TT22	F10VC24hST-HSCTT22
128994	52717,00391	67559,875	2851,679443	2723,738281	31948,67773	-559,804199	14694,3252	273,380981	27,620632	VC	F9	SC3	ST-HSC	24h	P+ILs	TT22	F9_TT22	F9VC24hST-HSCTT22
142846	64198,125	60367,51172	4771,071289	3606,676514	23416,44531	228,775848	1456,3532710000002	1041,5548099999999	27,869183000000003	VC	F8	SC3	MPP	24h	P+ILs	TT22	F8_TT22	F8VC24hMPPTT22
134737	97259,89844	43895,53125	2656,663818	3229,793457	35665,62891	1208,354736	22713,22461	1256,744019	28,329775	VC	F7	SC3	MPP	24h	P+ILs	TT22	F7_TT22	F7VC24hMPPTT22
129317	51842,35156	39721,01172	-646,929626	4206,933105	25396,13281	21220,42969	19900,12695	-34,857655	28,632315000000002	VC	F6	SC2	SLAM-HSC	24h	P	TT22	F6_TT22	F6VC24hSLAM-HSCTT22
170924	82701,4375	64313,55469	719,2998660000001	6092,436522999999	29167,70313	20275,14063	3041,584229	-41,494118	29,045219	VC	F5	SC2	SLAM-HSC	24h	P	TT22	F5_TT22	F5VC24hSLAM-HSCTT22
141404	77104,86719	41400,10156	2758,4604489999997	6196,239746	24267,40039	373,90774500000003	519,0177	268,51709	29,364531	VC	F4	SC2	ST-HSC	24h	P	TT22	F4_TT22	F4VC24hST-HSCTT22
162020	106162,2813	52256,47266	4469,103515999999	8107,939453	31983,117189999997	-89,72518199999999	1425,633057	528,018433	29,618908	VC	F3	SC2	ST-HSC	24h	P	TT22	F3_TT22	F3VC24hST-HSCTT22
149958	71223,88281	58338,5625	2601,893311	3756,5187990000004	22964,40039	7,279567999999999	29313,402339999997	1455,368164	29,849262	VC	F2	SC2	MPP	24h	P	TT22	F2_TT22	F2VC24hMPPTT22
150755	81428,13281	55720,5625	5546,919434	4694,648926	27795,60547	-512,668518	3836,922607	1189,8439939999998	30,178324	VC	F1	SC2	MPP	24h	P	TT22	F1_TT22	F1VC24hMPPTT22
182306	87111,57031	84952,91406	4384,135254	4550,751465	31077,25586	1264,998291	8176,739258	808,7401120000001	30,49835	VC	G1	SC2	MPP	24h	P	TT22	G1_TT22	G1VC24hMPPTT22
154439	74498,76563	69441,26563	9002,416992	4378,022949	31927,21289	1237,170044	6531,649414	1837,644897	30,79328	VC	G2	SC2	MPP	24h	P	TT22	G2_TT22	G2VC24hMPPTT22
176317	94347,96094	89336,875	8419,836914	6751,782715	34872,30469	-131,826416	804,713989	624,301819	31,021019	VC	G3	SC2	ST-HSC	24h	P	TT22	G3_TT22	G3VC24hST-HSCTT22
159952	69659,03125	46711,07031	302,886475	2582,257568	25599,77148	2006,5994870000002	87212,70313	-87,722183	31,30691	VC	G4	SC2	ST-HSC	24h	P	TT22	G4_TT22	G4VC24hST-HSCTT22
184137	127184,8281	87775,59375	2790,639404	9265,012695	41282,40234	9990,563477	12735,39453	23,443742999999998	31,642395	VC	G5	SC2	SLAM-HSC	24h	P	TT22	G5_TT22	G5VC24hSLAM-HSCTT22
165304	76998,95313	70317,10156	390,845642	4826,898926	30038,375	5622,362305	9395,34082	140,08102399999999	32,044476	VC	G6	SC2	SLAM-HSC	24h	P	TT22	G6_TT22	G6VC24hSLAM-HSCTT22
242554	123145,9688	91073,08594	8675,140625	3922,8085939999996	51430,73828	723,526794	67584,35938	2886,556641	32,323948	VC	G7	SC3	MPP	24h	P+ILs	TT22	G7_TT22	G7VC24hMPPTT22
177005	114621,9922	88171,86719	5170,568359000001	5490,358397999999	42306,36719	1561,221924	7650,354492	1655,6954349999999	32,671321999999996	VC	G8	SC3	MPP	24h	P+ILs	TT22	G8_TT22	G8VC24hMPPTT22
157701	84911,26563	54391,33203	741,2969969999999	4144,993164	25914,70703	930,800598	22140,85742	578,660034	32,995628	VC	G9	SC3	ST-HSC	24h	P+ILs	TT22	G9_TT22	G9VC24hST-HSCTT22
138548	67193,35156	67365,90625	1849,182739	3326,6870120000003	30019,72461	-499,252838	35924,22266	501,09552	33,415428000000006	VC	G10	SC3	ST-HSC	24h	P+ILs	TT22	G10_TT22	G10VC24hST-HSCTT22
150178	60920,86328	64035,09375	313,112213	4905,145996	26738,43359	18789,20508	14755,603519999999	1,7277669999999998	33,67944	VC	G11	SC3	SLAM-HSC	24h	P+ILs	TT22	G11_TT22	G11VC24hSLAM-HSCTT22
162379	81200,84375	52594,43359	5546,396484000001	3231,553223	31383,17773	14982,017580000002	1612,3376460000002	116,36138899999999	33,983883	VC	G12	SC3	SLAM-HSC	24h	P+ILs	TT22	G12_TT22	G12VC24hSLAM-HSCTT22
156251	61542,04297	61233,83203	611,374146	8623,483398	25141,62305	4544,36377	1825,1201170000002	28,948645000000003	34,273224	VC	H12	SC3	SLAM-HSC	24h	P+ILs	TT22	H12_TT22	H12VC24hSLAM-HSCTT22
144758	66387,72656	46057,76172	4088,957764	3236,028564	39520,69531	16936,76172	1549,749146	584,210022	34,559002	VC	H11	SC3	SLAM-HSC	24h	P+ILs	TT22	H11_TT22	H11VC24hSLAM-HSCTT22
161172	126343,4922	79651,46094	6866,817870999999	4302,495117	31818,195310000003	-19,221226	567,018311	603,674744	35,016262	VC	H10	SC3	ST-HSC	24h	P+ILs	TT22	H10_TT22	H10VC24hST-HSCTT22
144365	76180,23438	45040,3125	10234,27832	4427,414551	33572,68359	597,500916	6921,700684	484,81216399999994	35,472572	VC	H9	SC3	ST-HSC	24h	P+ILs	TT22	H9_TT22	H9VC24hST-HSCTT22
164578	89057,22656	36963,78125	5268,654785	4084,797363	29822,14063	2451,196533	3941,665771	1095,196167	35,703403	VC	H8	SC3	MPP	24h	P+ILs	TT22	H8_TT22	H8VC24hMPPTT22
191392	105067,4844	62527,36328	5468,241699	6828,279785	33718,63672	13512,18359	536,0124509999999	142,49848899999998	35,968123999999996	VC	H6	SC2	SLAM-HSC	24h	P	TT22	H6_TT22	H6VC24hSLAM-HSCTT22
165073	77741,51563	54798,3125	5502,467772999999	5954,65918	26874,07617	18770,72266	2470,873535	104,646904	36,407429	VC	H5	SC2	SLAM-HSC	24h	P	TT22	H5_TT22	H5VC24hSLAM-HSCTT22
155574	79249,24219	65542,82031	2093,605713	8369,110352	28654,68945	1699,633789	658,303406	246,340927	36,675247	VC	H4	SC2	ST-HSC	24h	P	TT22	H4_TT22	H4VC24hST-HSCTT22
144616	75503,125	46100,60156	1361,989258	6969,314453	22782,06836	694,294617	1800,794312	294,044678	36,963757	VC	H3	SC2	ST-HSC	24h	P	TT22	H3_TT22	H3VC24hST-HSCTT22
121664	55638,453129999994	46005,40234	2113,454102	3596,280762	23110,2168	1440,751831	2496,958496	2207,472656	37,202434999999994	VC	H2	SC2	MPP	24h	P	TT22	H2_TT22	H2VC24hMPPTT22
156281	78316,28125	30,940002000000003	7243,662109000001	1621,6448970000001	47474,46484	265,65475499999997	60141,203129999994	3771,6999509999996	188,589493	Vi	A2	SC2	MPP	24h	P	TT22	A2_TT22	A2Vi24hMPPTT22
150480	59119,203129999994	-22,610001	1598,4067380000001	3980,078613	36682,55469	1519,8908689999998	40366,59766	311,195557	189,68808	Vi	A3	SC2	ST-HSC	24h	P	TT22	A3_TT22	A3Vi24hST-HSCTT22
161204	60020,03125	-24,990002	2485,603027	3237,06958	31490,98242	558,162964	541,105591	-11,398855000000001	190,936447	Vi	A4	SC2	ST-HSC	24h	P	TT22	A4_TT22	A4Vi24hST-HSCTT22
145955	59853,43359	26,18	3277,549316	5791,154785	37895,17969	15230,47461	499,23416100000003	0,46709700000000004	192,707382	Vi	A5	SC2	SLAM-HSC	24h	P	TT22	A5_TT22	A5Vi24hSLAM-HSCTT22
175967	69432,92969	-9,52	-703,698547	7556,976073999999	31679,85352	5515,693359000001	5073,959961	91,113945	194,21726999999998	Vi	A6	SC2	SLAM-HSC	24h	P	TT22	A6_TT22	A6Vi24hSLAM-HSCTT22
158419	58574,18359	-24,990002	4647,117188	2646,5419920000004	31572,66602	510,579407	19085,22852	2380,264893	196,026749	Vi	A7	SC3	MPP	24h	P+ILs	TT22	A7_TT22	A7Vi24hMPPTT22
132354	86254,77344	-5,95	1713,695435	2940,950439	63428,63281	663,840454	53407,89063	1543,037476	197,81083700000002	Vi	A8	SC3	MPP	24h	P+ILs	TT22	A8_TT22	A8Vi24hMPPTT22
137224	76387,29688	42,840004	6809,708495999999	5686,650390999999	40250,94141	-1494,73877	1295,137695	125,48246	198,785889	Vi	A9	SC3	ST-HSC	24h	P+ILs	TT22	A9_TT22	A9Vi24hST-HSCTT22
147307	123387,5391	-5,95	6088,086426	6105,501953	49674,76172	1612,3594970000001	31052,80273	95,06588	200,36321999999998	Vi	A10	SC3	ST-HSC	24h	P+ILs	TT22	A10_TT22	A10Vi24hST-HSCTT22
203057	131896,0313	26,18	1223,1519779999999	12242,81836	64371,74219	20995,79688	10369,01367	-33,18866	201,367172	Vi	A11	SC3	SLAM-HSC	24h	P+ILs	TT22	A11_TT22	A11Vi24hSLAM-HSCTT22
161885	86165,52344	-14,280001	195,317093	6305,378418	40332,17578	22366,85547	798,348206	-105,37152900000001	202,620377	Vi	A12	SC3	SLAM-HSC	24h	P+ILs	TT22	A12_TT22	A12Vi24hSLAM-HSCTT22
159053	65874,83594	-14,280001	6964,066895	3624,699707	37174,75781	3728,9636229999996	5771,404785	74,848648	203,743042	Vi	B12	SC3	SLAM-HSC	24h	P+ILs	TT22	B12_TT22	B12Vi24hSLAM-HSCTT22
185525	71138,20313	-29,750002000000002	-63,678898	4126,600098	38973,52344	9057,756836	36867,05469	16,318804	205,25555400000002	Vi	B11	SC3	SLAM-HSC	24h	P+ILs	TT22	B11_TT22	B11Vi24hSLAM-HSCTT22
164441	81976,72656	7,14	1098,83667	1514,64209	34862,10938	419,361664	49533,78516	350,243652	206,187668	Vi	B10	SC3	ST-HSC	24h	P+ILs	TT22	B10_TT22	B10Vi24hST-HSCTT22
127454	70099,33594	-20,230001	7779,583984000001	6019,476563	54367,97656	-1850,5688480000001	1330,0079349999999	456,861206	207,299377	Vi	B9	SC3	ST-HSC	24h	P+ILs	TT22	B9_TT22	B9Vi24hST-HSCTT22
183861	74835,53125	45,220001	4435,791504	5761,895508	35085,03516	483,04956100000004	1754,593018	1592,234009	208,582367	Vi	B8	SC3	MPP	24h	P+ILs	TT22	B8_TT22	B8Vi24hMPPTT22
155112	73100,51563	8,33	3426,039307	2273,268066	31383,316410000003	-294,248169	57809,09375	3279,505127	209,65773000000002	Vi	B7	SC3	MPP	24h	P+ILs	TT22	B7_TT22	B7Vi24hMPPTT22
125150	53743,97266	-10,710001	6342,35791	4785,876953	39378,73438	17421,43555	599,158936	-49,058437	210,579773	Vi	B6	SC2	SLAM-HSC	24h	P	TT22	B6_TT22	B6Vi24hSLAM-HSCTT22
143206	99404,27344	-24,990002	5,308468	3544,5195310000004	64568,26953	18502,57422	12567,08398	-39,683064	211,623581	Vi	B5	SC2	SLAM-HSC	24h	P	TT22	B5_TT22	B5Vi24hSLAM-HSCTT22
155031	91482,44531	-5,95	7418,59082	4287,591797	35749,42578	429,49408	6208,984863000001	251,556015	213,68582200000003	Vi	B3	SC2	ST-HSC	24h	P	TT22	B3_TT22	B3Vi24hST-HSCTT22
157567	84274,61719	-21,420002	2827,169434	3490,5187990000004	37182,50391	857,0874630000001	2600,181641	1455,204346	214,692856	Vi	B2	SC2	MPP	24h	P	TT22	B2_TT22	B2Vi24hMPPTT22
163817	61655,09375	-5,95	315,165283	2290,7763670000004	33651,97266	-100,887558	54180,80078	1504,0410160000001	215,765121	Vi	B1	SC2	MPP	24h	P	TT22	B1_TT22	B1Vi24hMPPTT22
147295	60685,24219	-9,52	2271,0698239999997	3548,797607	40871,14844	1097,326294	21573,24609	961,3310550000001	216,73405499999998	Vi	C1	SC2	MPP	24h	P	TT22	C1_TT22	C1Vi24hMPPTT22
153132	64243,34375	-16,66	4297,354004	2961,047852	38994,47656	727,536438	12058,93262	3723,4487299999996	218,03367599999999	Vi	C2	SC2	MPP	24h	P	TT22	C2_TT22	C2Vi24hMPPTT22
148468	70508,69531	-21,420002	3029,626465	6089,833984000001	33961,80469	448,48318499999993	698,595215	32,030735	219,12040699999997	Vi	C3	SC2	ST-HSC	24h	P	TT22	C3_TT22	C3Vi24hST-HSCTT22
170551	73214,75	-23,800001	6683,268066	3732,297852	50940,06641	36,885689	2558,289795	468,113312	220,45902999999998	Vi	C4	SC2	ST-HSC	24h	P	TT22	C4_TT22	C4Vi24hST-HSCTT22
214396	124438,3047	14,280001	5207,918945	8497,092773	54882,10156	12155,41504	2538,520996	-1,063941	221,465179	Vi	C5	SC2	SLAM-HSC	24h	P	TT22	C5_TT22	C5Vi24hSLAM-HSCTT22
134354	70431,34375	28,560001	1179,622437	8510,43457	44980,85938	8079,807617	1487,532104	27,475084000000003	222,455994	Vi	C6	SC2	SLAM-HSC	24h	P	TT22	C6_TT22	C6Vi24hSLAM-HSCTT22
173927	91244,44531	38,080002	2527,800537	2969,685547	44000,83594	65,64859	8640,686523	1404,040039	223,46434	Vi	C7	SC3	MPP	24h	P+ILs	TT22	C7_TT22	C7Vi24hMPPTT22
171721	81992,19531	61,880005000000004	2446,037842	2311,75293	37746,05469	1086,283203	35000,12109	3078,7026370000003	224,610214	Vi	C8	SC3	MPP	24h	P+ILs	TT22	C8_TT22	C8Vi24hMPPTT22
186985	124478,7656	14,280001	9622,004883	4583,672363000001	57574,35156	-241,136902	1082,3647460000002	508,183929	225,595764	Vi	C9	SC3	ST-HSC	24h	P+ILs	TT22	C9_TT22	C9Vi24hST-HSCTT22
197907	93564,94531	17,85	13495,67969	5225,283691	64611,74219	13451,63574	745,934143	30,972038	227,911621	Vi	C11	SC3	SLAM-HSC	24h	P+ILs	TT22	C11_TT22	C11Vi24hSLAM-HSCTT22
173142	58094,61328	-32,130001	6225,811035	2803,0151370000003	49294,03125	3066,407227	620,280884	-21,571385999999997	229,22833300000002	Vi	C12	SC3	SLAM-HSC	24h	P+ILs	TT22	C12_TT22	C12Vi24hSLAM-HSCTT22
144136	62059,69141	24,990002	3345,121338	3628,375244	35540,96484	9798,145508	679,2032469999999	-40,415989	230,42108199999998	Vi	D12	SC3	SLAM-HSC	24h	P+ILs	TT22	D12_TT22	D12Vi24hSLAM-HSCTT22
127152	53811,80078	-2,38	3494,9826659999994	5984,469238000001	31541,15625	10526,08594	1975,2127690000002	-43,200558	231,58360299999998	Vi	D11	SC3	SLAM-HSC	24h	P+ILs	TT22	D11_TT22	D11Vi24hSLAM-HSCTT22
162795	93487,59375	0,0	1301,63501	3157,592041	32300,24414	2662,779541	20764,09766	50,929188	232,463608	Vi	D10	SC3	ST-HSC	24h	P+ILs	TT22	D10_TT22	D10Vi24hST-HSCTT22
160543	66142,58594	63,070004000000004	1798,9473879999998	10313,16113	40930,78516	2016,9553219999998	720,422791	76,593864	233,49427799999998	Vi	D9	SC3	ST-HSC	24h	P+ILs	TT22	D9_TT22	D9Vi24hST-HSCTT22
176117	94249,19531	5,95	2532,258057	2774,198486	43696,79297	1070,932007	61085,0	4982,94043	234,45881699999998	Vi	D8	SC3	MPP	24h	P+ILs	TT22	D8_TT22	D8Vi24hMPPTT22
220272	114852,8594	11,900001	5174,376465	4863,540527	63954,80469	1280,836182	14402,93652	1383,924805	235,60031099999998	Vi	D7	SC3	MPP	24h	P+ILs	TT22	D7_TT22	D7Vi24hMPPTT22
122418	71735,58594	4,76	1153,415649	4388,182617	57264,09766	4754,77002	31203,72461	346,682312	236,589386	Vi	D6	SC2	SLAM-HSC	24h	P	TT22	D6_TT22	D6Vi24hSLAM-HSCTT22
162997	75484,08594	-9,52	63,907486	4848,380371	40152,41016	4993,593261999999	20339,3457	108,78511	237,853958	Vi	D5	SC2	SLAM-HSC	24h	P	TT22	D5_TT22	D5Vi24hSLAM-HSCTT22
180027	98284,48438	-17,85	2213,857178	8192,341797	50573,53516	-695,666077	516,659119	294,949646	239,309082	Vi	D4	SC2	ST-HSC	24h	P	TT22	D4_TT22	D4Vi24hST-HSCTT22
153132	77119,14063	-28,560001	4941,364258	4499,896484000001	35125,71875	827,897217	2238,13208	94,702568	240,482117	Vi	D3	SC2	ST-HSC	24h	P	TT22	D3_TT22	D3Vi24hST-HSCTT22
157058	62942,671879999994	-21,420002	4024,822021	2023,3920899999998	33268,42578	1096,087524	59502,00391	2296,897705	241,238586	Vi	D2	SC2	MPP	24h	P	TT22	D2_TT22	D2Vi24hMPPTT22
160768	69282,99219	32,130001	3715,586426	2146,638916	33437,88281	363,331726	15887,63086	2272,103516	242,26576200000002	Vi	D1	SC2	MPP	24h	P	TT22	D1_TT22	D1Vi24hMPPTT22
161293	72791,11719	0,0	7468,581543000001	2041,1342769999999	39645,10938	1940,231934	82447,84375	3190,7895510000003	243,289871	Vi	E1	SC2	MPP	24h	P	TT22	E1_TT22	E1Vi24hMPPTT22
176570	83762,91406	-16,66	4826,706055	2556,283203	38121,64063	201,283188	67963,36719	3594,967773	244,442764	Vi	E2	SC2	MPP	24h	P	TT22	E2_TT22	E2Vi24hMPPTT22
169817	73495,59375	9,52	3565,5275880000004	5527,171386999999	34637,39844	-887,964417	981,719177	631,768494	245,69859300000002	Vi	E3	SC2	ST-HSC	24h	P	TT22	E3_TT22	E3Vi24hST-HSCTT22
162729	92347,57813	14,280001	2792,384277	4385,695801	60890,359379999994	1690,726929	31115,03125	335,838074	246,692917	Vi	E4	SC2	ST-HSC	24h	P	TT22	E4_TT22	E4Vi24hST-HSCTT22
149502	74804,59375	-8,33	1910,703491	4090,199707	37767,53906	14472,384769999999	21976,28711	-67,335701	247,75206	Vi	E5	SC2	SLAM-HSC	24h	P	TT22	E5_TT22	E5Vi24hSLAM-HSCTT22
139410	62774,88281	-20,230001	327,412872	5025,547363000001	36195,83594	6418,744140999999	15735,24902	-97,81920600000001	249,587387	Vi	E6	SC2	SLAM-HSC	24h	P	TT22	E6_TT22	E6Vi24hSLAM-HSCTT22
165344	92204,77344	5,95	1391,2753910000001	6615,958984000001	49772,52344	643,121338	4088,79834	808,805786	250,63558999999998	Vi	E7	SC3	MPP	24h	P+ILs	TT22	E7_TT22	E7Vi24hMPPTT22
242372	136495,3906	-11,900001	6309,918457	5403,719727000001	60921,73047	-1361,779663	89316,00781	2048,6723629999997	251,60713199999998	Vi	E8	SC3	MPP	24h	P+ILs	TT22	E8_TT22	E8Vi24hMPPTT22
165986	65234,61328	3,57	5710,772461	5846,598145	35877,47266	-426,533997	7872,711914	-22,966585000000002	252,58918799999998	Vi	E9	SC3	ST-HSC	24h	P+ILs	TT22	E9_TT22	E9Vi24hST-HSCTT22
90858	112810,8125	-22,610001	4802,268555	2906,138916	35940,62109	-230,486496	2546,864502	100,545097	253,995697	Vi	E10	SC3	ST-HSC	24h	P+ILs	TT22	E10_TT22	E10Vi24hST-HSCTT22
163390	83211,94531	7,14	7657,082031	3882,687744	40388,25	3258,433594	4759,124511999999	4,3747	255,03733799999998	Vi	E11	SC3	SLAM-HSC	24h	P+ILs	TT22	E11_TT22	E11Vi24hSLAM-HSCTT22
174148	73884,72656	44,030003	110,348679	5856,762207	39943,65234	20954,4375	1522,267212	-55,589329000000006	256,26730299999997	Vi	E12	SC3	SLAM-HSC	24h	P+ILs	TT22	E12_TT22	E12Vi24hSLAM-HSCTT22
138643	64725,29297	-8,33	6989,430176000001	3764,2319340000004	51496,60156	12948,07227	498,98977699999995	30,006420000000002	257,27475	Vi	F12	SC3	SLAM-HSC	24h	P+ILs	TT22	F12_TT22	F12Vi24hSLAM-HSCTT22
161880	71883,14063	3,57	501,77819800000003	5119,95166	47760,85156	38703,00391	11091,3877	-256,296051	259,344879	Vi	F11	SC3	SLAM-HSC	24h	P+ILs	TT22	F11_TT22	F11Vi24hSLAM-HSCTT22
203034	85664,53125	3,57	5476,935547	10115,17676	54548,17578	1060,238892	807,501221	158,799316	260,32608	Vi	F10	SC3	ST-HSC	24h	P+ILs	TT22	F10_TT22	F10Vi24hST-HSCTT22
157242	95301,15625	-9,52	2445,446289	6087,162598	65316,21484	1573,6367189999999	1564,660889	114,383118	261,299805	Vi	F9	SC3	ST-HSC	24h	P+ILs	TT22	F9_TT22	F9Vi24hST-HSCTT22
192715	89734,33594	-1,19	10448,57129	3990,7993159999996	55681,85156	803,792419	2146,00415	2641,189209	262,355865	Vi	F8	SC3	MPP	24h	P+ILs	TT22	F8_TT22	F8Vi24hMPPTT22
166861	90281,73438	-3,57	1946,027588	3427,456543	34718,19141	-135,144958	19883,99805	2172,592285	263,42337000000003	Vi	F7	SC3	MPP	24h	P+ILs	TT22	F7_TT22	F7Vi24hMPPTT22
154808	84819,63281	0,0	7346,491211	5335,435547	42317,08984	14683,60449	42512,34766	-56,158363	265,705902	Vi	F6	SC2	SLAM-HSC	24h	P	TT22	F6_TT22	F6Vi24hSLAM-HSCTT22
170690	101624,8125	41,650002	905,389282	7668,688965	63610,625	21764,00195	497,058258	-7,986051	266,738342	Vi	F5	SC2	SLAM-HSC	24h	P	TT22	F5_TT22	F5Vi24hSLAM-HSCTT22
177141	98315,42188	-15,470001000000002	4404,574219	4636,547852000001	58018,359379999994	1816,730835	15315,27441	298,705292	268,91272000000004	Vi	F3	SC2	ST-HSC	24h	P	TT22	F3_TT22	F3Vi24hST-HSCTT22
139669	63530,53125	-9,52	1431,47168	5537,262207	32571,63672	744,177246	740,712097	706,660645	269,96441699999997	Vi	F2	SC2	MPP	24h	P	TT22	F2_TT22	F2Vi24hMPPTT22
143674	65663,01563	17,85	5789,390136999999	3591,084961	36369,3125	850,435547	14626,46387	1204,07251	271,352081	Vi	F1	SC2	MPP	24h	P	TT22	F1_TT22	F1Vi24hMPPTT22
172775	71887,90625	23,800001	5248,810547	5851,54248	40559,76953	266,337708	1628,008789	1709,1303710000002	272,37619	Vi	G1	SC2	MPP	24h	P	TT22	G1_TT22	G1Vi24hMPPTT22
166858	72575,72656	7,14	1921,699951	3391,6062009999996	37298,15625	671,432678	1566,110107	2188,62207	273,571564	Vi	G2	SC2	MPP	24h	P	TT22	G2_TT22	G2Vi24hMPPTT22
161649	87998,125	-20,230001	3512,94751	8556,199219	46451,96875	310,068451	622,646851	58,743629000000006	274,440186	Vi	G3	SC2	ST-HSC	24h	P	TT22	G3_TT22	G3Vi24hST-HSCTT22
194242	101184,5156	-8,33	3198,949707	6437,430176	48803,71484	2248,534912	1127,512573	53,782524	276,007446	Vi	G4	SC2	ST-HSC	24h	P	TT22	G4_TT22	G4Vi24hST-HSCTT22
163952	79251,625	-1,19	3303,080078	3325,110352	45219,78516	30521,45898	1997,197998	-133,21452299999999	277,457306	Vi	G5	SC2	SLAM-HSC	24h	P	TT22	G5_TT22	G5Vi24hSLAM-HSCTT22
140055	56885,57422	28,560001	3049,584229	2508,771973	46758,38672	8778,018555	516,394287	-1,457661	278,5896	Vi	G6	SC2	SLAM-HSC	24h	P	TT22	G6_TT22	G6Vi24hSLAM-HSCTT22
127654	136927,3594	-38,080002	9685,467773	4324,208008	67690,10938	1810,1784670000002	42764,03516	2442,6645510000003	279,468292	Vi	G7	SC3	MPP	24h	P+ILs	TT22	G7_TT22	G7Vi24hMPPTT22
155166	101260,6719	-3,57	4795,101074	5785,985352000001	41631,88672	-258,987793	1266,830688	714,8319700000001	280,541016	Vi	G8	SC3	MPP	24h	P+ILs	TT22	G8_TT22	G8Vi24hMPPTT22
149196	57462,72266	-30,940002000000003	27,803631	3236,051025	34067,57813	1622,5563960000002	24616,9043	79,750443	281,581787	Vi	G9	SC3	ST-HSC	24h	P+ILs	TT22	G9_TT22	G9Vi24hST-HSCTT22
130007	78518,58594	-14,280001	2319,9689940000003	4159,48584	31773,9082	2256,2426760000003	1362,5545650000001	-0,750027	282,79599	Vi	G10	SC3	ST-HSC	24h	P+ILs	TT22	G10_TT22	G10Vi24hST-HSCTT22
146852	57828,05469	-33,32	6068,782715	2283,621094	37261,11719	12140,11621	22373,33203	33,927872	284,217377	Vi	G11	SC3	SLAM-HSC	24h	P+ILs	TT22	G11_TT22	G11Vi24hSLAM-HSCTT22
205751	98733,11719	-9,52	8449,867188	4795,692383	54067,30078	6800,112305	85333,92969	150,78149399999998	285,284851	Vi	G12	SC3	SLAM-HSC	24h	P+ILs	TT22	G12_TT22	G12Vi24hSLAM-HSCTT22
152369	76732,39063	22,610001	1252,612915	7246,51123	46199,02344	3834,58667	27371,51172	78,407661	286,32428	Vi	H12	SC3	SLAM-HSC	24h	P+ILs	TT22	H12_TT22	H12Vi24hSLAM-HSCTT22
202577	99344,77344	9,52	2005,726318	9117,423828	67174,77344	9924,926758	1358,605957	-94,571854	287,47805800000003	Vi	H11	SC3	SLAM-HSC	24h	P+ILs	TT22	H11_TT22	H11Vi24hSLAM-HSCTT22
142151	70951,375	-23,800001	5724,738281	4723,644531	44768,69531	276,666168	4128,004395	636,50885	288,476776	Vi	H10	SC3	ST-HSC	24h	P+ILs	TT22	H10_TT22	H10Vi24hST-HSCTT22
141443	63885,15234	22,610001	4807,997559	3170,971924	39001,84766	1537,424805	11274,405270000001	535,425354	289,491669	Vi	H9	SC3	ST-HSC	24h	P+ILs	TT22	H9_TT22	H9Vi24hST-HSCTT22
149393	69139,0	23,800001	4731,609375	2432,8911129999997	39821,33203	19,545691	27381,617189999997	3475,671631	290,32479900000004	Vi	H8	SC3	MPP	24h	P+ILs	TT22	H8_TT22	H8Vi24hMPPTT22
184761	93939,79688	-7,14	2006,7637940000002	5504,838867	48515,01563	18693,07422	14338,7666	-121,862907	292,095734	Vi	H6	SC2	SLAM-HSC	24h	P	TT22	H6_TT22	H6Vi24hSLAM-HSCTT22
218456	124606,0938	4,76	4466,272949	8577,43457	67890,35938	40322,43359	3994,580078	-84,396599	293,21795699999996	Vi	H5	SC2	SLAM-HSC	24h	P	TT22	H5_TT22	H5Vi24hSLAM-HSCTT22
151808	85960,84375	-7,14	5869,777832	3776,87915	41095,55078	-962,8154300000001	9029,522461	251,564056	294,19082599999996	Vi	H4	SC2	ST-HSC	24h	P	TT22	H4_TT22	H4Vi24hST-HSCTT22
211202	110355,8438	91,63000500000001	1744,4897460000002	8706,685547	60380,71484	832,5773320000001	15173,763669999998	452,295898	295,22018399999996	Vi	H3	SC2	ST-HSC	24h	P	TT22	H3_TT22	H3Vi24hST-HSCTT22
163655	67580,10156	1,19	9070,009766	3190,43335	38126,55078	-56,072433	14259,044919999998	1431,159058	296,212311	Vi	H2	SC2	MPP	24h	P	TT22	H2_TT22	H2Vi24hMPPTT22
157526	69820,875	85549,10156	2137,790039	3279,161621	-12,492484	-48,287529	1631,630615	1146,9790039999998	227,671936	CF	A1	SC2	MPP	48h	P	TT22	A1_TT22	A1CF48hMPPTT22
144954	66335,35938	66691,17188	2440,97876	4259,580566	-3,329211	-665,129578	32203,0625	939,645142	228,90585299999998	CF	A2	SC2	MPP	48h	P	TT22	A2_TT22	A2CF48hMPPTT22
152752	74484,48438	68712,98438	45,605213	6294,800781	-6,981236	401,485504	11650,03125	3,038378	230,133392	CF	A3	SC2	ST-HSC	48h	P	TT22	A3_TT22	A3CF48hST-HSCTT22
151289	107066,6875	66108,07031	4461,776855	5467,317871	-16,885345	945,104919	1698,0225829999997	145,769073	231,55719	CF	A4	SC2	ST-HSC	48h	P	TT22	A4_TT22	A4CF48hST-HSCTT22
110374	91308,70313	84286,51563	977,515076	5551,289063	-9,881636	10904,936520000001	6485,609375	270,67929100000003	233,149384	CF	A5	SC2	SLAM-HSC	48h	P	TT22	A5_TT22	A5CF48hSLAM-HSCTT22
125965	87807,72656	52991,89063	1239,689697	3319,712158	-21,79327	5889,091797	3494,014893	321,992096	235,347992	CF	A6	SC2	SLAM-HSC	48h	P	TT22	A6_TT22	A6CF48hSLAM-HSCTT22
154712	82052,88281	80411,875	4489,757324	2457,070068	-2,8205009999999997	2063,649658	85643,48438	2476,810059	236,682709	CF	A7	SC3	MPP	48h	P+ILs	TT22	A7_TT22	A7CF48hMPPTT22
138128	71169,14063	72335,34375	5064,48291	4245,522949	-5,462085	420,775146	10142,842770000001	1167,319336	239,027679	CF	A8	SC3	MPP	48h	P+ILs	TT22	A8_TT22	A8CF48hMPPTT22
162253	86267,86719	103501,4453	2246,908203	3172,8901370000003	-14,0247	943,5816039999999	45800,58203	641,877747	240,456863	CF	A9	SC3	ST-HSC	48h	P+ILs	TT22	A9_TT22	A9CF48hST-HSCTT22
135389	66258,01563	58826,46094	1291,068237	3303,122559	-11,898781	596,087524	42719,08984	-1,368416	241,975632	CF	A10	SC3	ST-HSC	48h	P+ILs	TT22	A10_TT22	A10CF48hST-HSCTT22
118039	62403,60156	72235,38281	3657,9248049999997	5728,680664	-32,467693	13581,55957	1754,449707	87,090858	244,044037	CF	A11	SC3	SLAM-HSC	48h	P+ILs	TT22	A11_TT22	A11CF48hSLAM-HSCTT22
124900	60741,171879999994	61757,43359	5347,902344	4655,147949	-21,062696	9461,40332	1538,286499	23,831554	245,809967	CF	A12	SC3	SLAM-HSC	48h	P+ILs	TT22	A12_TT22	A12CF48hSLAM-HSCTT22
198698	100978,6484	116270,1484	4576,407227000001	4279,473633	-50,961890999999994	27815,60547	6094,19873	5,618958	248,56214900000003	CF	B12	SC3	SLAM-HSC	48h	P+ILs	TT22	B12_TT22	B12CF48hSLAM-HSCTT22
171931	97076,63281	84798,21094	976,117615	3408,792236	-22,220276000000002	10598,37305	55197,18359	24,363243	249,59391800000003	CF	B11	SC3	SLAM-HSC	48h	P+ILs	TT22	B11_TT22	B11CF48hSLAM-HSCTT22
144079	84274,61719	71577,3125	5789,373535	4547,38916	-14,243196	441,85379000000006	7961,024901999999	287,131592	251,66624500000003	CF	B10	SC3	ST-HSC	48h	P+ILs	TT22	B10_TT22	B10CF48hST-HSCTT22
139505	75879,16406	52603,95313	5239,807129	6592,061035	-18,294922	-159,03743	2975,241943	462,333679	252,811081	CF	B9	SC3	ST-HSC	48h	P+ILs	TT22	B9_TT22	B9CF48hST-HSCTT22
155168	73306,38281	86186,94531	7070,768066	3295,511475	-13,421078	-76,953583	11509,96582	1504,252319	253,996521	CF	B8	SC3	MPP	48h	P+ILs	TT22	B8_TT22	B8CF48hMPPTT22
163552	75645,92188	71269,10156	3633,382324	2043,515991	-8,375778	315,309204	57627,3125	1458,467407	255,094833	CF	B7	SC3	MPP	48h	P+ILs	TT22	B7_TT22	B7CF48hMPPTT22
150101	77344,05469	85413,44531	83,700661	1619,133545	-61,235699	36584,21484	25839,53516	-201,96101399999998	256,330231	CF	B6	SC2	SLAM-HSC	48h	P	TT22	B6_TT22	B6CF48hSLAM-HSCTT22
148158	73787,14063	64669,36328	4547,83252	5219,51709	-42,987862	8430,288086	3725,984375	214,77082799999997	257,43685899999997	CF	B5	SC2	SLAM-HSC	48h	P	TT22	B5_TT22	B5CF48hSLAM-HSCTT22
179647	88215,89063	102443,5313	7406,34668	8013,845703	-6,85273	259,309326	6712,823242	346,657227	258,279694	CF	B4	SC2	ST-HSC	48h	P	TT22	B4_TT22	B4CF48hST-HSCTT22
149176	89503,47656	69217,54688	9971,618164	4244,273438	-7,3446169999999995	-3454,8642579999996	1228,439697	542,323547	259,87088	CF	B3	SC2	ST-HSC	48h	P	TT22	B3_TT22	B3CF48hST-HSCTT22
224502	209420,9688	96535,1875	11911,50879	4525,54541	19,423243	144,716934	5686,143555	1441,4530029999999	261,002502	CF	B2	SC2	MPP	48h	P	TT22	B2_TT22	B2CF48hMPPTT22
149476	73127,88281	86812,88281	5524,588867	5361,532227000001	-18,499409	405,894073	1199,517334	2027,029175	262,356812	CF	B1	SC2	MPP	48h	P	TT22	B1_TT22	B1CF48hMPPTT22
150992	172269,1719	75956,51563	7073,635742	1821,714722	23,854430999999998	-57,61000799999999	25728,24609	1441,608765	263,505066	CF	C1	SC2	MPP	48h	P	TT22	C1_TT22	C1CF48hMPPTT22
133038	67772,88281	116838,9688	5134,957031	3191,481201	-52,150227	1295,767334	42056,91016	1651,130249	265,324341	CF	C2	SC2	MPP	48h	P	TT22	C2_TT22	C2CF48hMPPTT22
134912	64976,38281	67618,17969	4491,507324	4919,081055	4,541812999999999	1995,378052	1746,5335690000002	322,375824	266,28903199999996	CF	C3	SC2	ST-HSC	48h	P	TT22	C3_TT22	C3CF48hST-HSCTT22
150408	79374,19531	74038,23438	1411,532715	2578,381592	-8,81245	-292,736908	51437,03516	104,94178799999999	267,921356	CF	C4	SC2	ST-HSC	48h	P	TT22	C4_TT22	C4CF48hST-HSCTT22
156360	73750,25	60080,72266	192,807541	2513,5390629999997	-20,862959	8358,396484	63939,78906	106,46157099999999	268,78182999999996	CF	C5	SC2	SLAM-HSC	48h	P	TT22	C5_TT22	C5CF48hSLAM-HSCTT22
152771	68367,88281	78021,16406	1767,2758789999998	3280,432129	-31,388613	5837,084473	69719,86719	-200,563751	270,09207200000003	CF	C6	SC2	SLAM-HSC	48h	P	TT22	C6_TT22	C6CF48hSLAM-HSCTT22
152250	93492,35156	94004,05469	8147,062988	6642,307617	-24,357664	-643,301331	632,5722049999999	788,868713	270,938324	CF	C7	SC3	MPP	48h	P+ILs	TT22	C7_TT22	C7CF48hMPPTT22
148941	68250,07031	115790,5781	2545,353271	3870,940918	-21,636616	-263,496918	14356,544919999998	1339,008911	272,253967	CF	C8	SC3	MPP	48h	P+ILs	TT22	C8_TT22	C8CF48hMPPTT22
146648	70019,60156	91059,99219	3116,916504	4745,224609000001	-17,710264000000002	689,717224	26091,26367	46,114986	273,067932	CF	C9	SC3	ST-HSC	48h	P+ILs	TT22	C9_TT22	C9CF48hST-HSCTT22
139731	63042,63281	67434,92188	1206,7463380000002	3670,9375	-11,825	1382,04126	18351,67773	479,556305	275,11431899999997	CF	C10	SC3	ST-HSC	48h	P+ILs	TT22	C10_TT22	C10CF48hST-HSCTT22
161223	78336,51563	75332,95313	3167,872559	4983,341309	-20,268822	7038,943359000001	18923,98828	293,22497599999997	276,35604900000004	CF	C11	SC3	SLAM-HSC	48h	P+ILs	TT22	C11_TT22	C11CF48hSLAM-HSCTT22
198887	102639,8828	66716,16406	6035,66748	5910,423828	-11,662173	13136,73828	1146,634155	207,421356	277,639862	CF	C12	SC3	SLAM-HSC	48h	P+ILs	TT22	C12_TT22	C12CF48hSLAM-HSCTT22
136228	67261,17969	62803,44141	1259,743164	3612,680176	-27,449135	4850,67627	37967,41797	150,530457	279,087646	CF	D12	SC3	SLAM-HSC	48h	P+ILs	TT22	D12_TT22	D12CF48hSLAM-HSCTT22
122717	94303,9375	80039,40625	1181,612671	4117,645508	-6,379976	4603,233886999999	22394,69922	132,51709	280,490906	CF	D11	SC3	SLAM-HSC	48h	P+ILs	TT22	D11_TT22	D11CF48hSLAM-HSCTT22
138435	62400,03125	75711,375	-10,012433999999999	3143,275146	15,99911	1392,855957	24023,47266	247,95491	282,185883	CF	D10	SC3	ST-HSC	48h	P+ILs	TT22	D10_TT22	D10CF48hST-HSCTT22
143991	64522,99219	65460,71484	357,02090499999997	3838,541504	3,289403	1276,858276	37211,03516	228,759186	283,444733	CF	D9	SC3	ST-HSC	48h	P+ILs	TT22	D9_TT22	D9CF48hST-HSCTT22
131499	79094,54688	79664,55469	4157,104004	3226,442627	-17,392809	603,226257	13296,02441	1717,137451	284,917511	CF	D8	SC3	MPP	48h	P+ILs	TT22	D8_TT22	D8CF48hMPPTT22
160197	78816,08594	99645,84375	3064,647705	1648,602295	-21,00238	-296,006622	22954,50781	3046,436279	286,082886	CF	D7	SC3	MPP	48h	P+ILs	TT22	D7_TT22	D7CF48hMPPTT22
160934	71580,88281	59961,72266	1820,185425	4464,811522999999	-2,822361	2991,625	25574,55859	366,96890299999995	287,194427	CF	D6	SC2	SLAM-HSC	48h	P	TT22	D6_TT22	D6CF48hSLAM-HSCTT22
159969	67868,08594	60528,16406	410,57800299999997	2684,6801760000003	8,458474	9110,288086	24578,14844	41,526497	288,724915	CF	D5	SC2	SLAM-HSC	48h	P	TT22	D5_TT22	D5CF48hSLAM-HSCTT22
140257	68461,89063	67727,66406	455,34671	2211,57251	-1,555158	2805,175781	41632,875	-177,835342	289,722931	CF	D4	SC2	ST-HSC	48h	P	TT22	D4_TT22	D4CF48hST-HSCTT22
161800	82897,78125	103155,1563	3456,699707	5927,750977000001	-23,385002	1124,809814	34468,51172	139,113068	290,804108	CF	D3	SC2	ST-HSC	48h	P	TT22	D3_TT22	D3CF48hST-HSCTT22
158793	73581,27344	86772,42188	5798,292969	3113,2348629999997	29,7693	168,419449	18588,46484	2066,166016	291,787415	CF	D2	SC2	MPP	48h	P	TT22	D2_TT22	D2CF48hMPPTT22
162374	109519,2734	97031,41406	6217,714844	5969,311522999999	-19,455515	676,476746	1010,173523	2313,418457	293,196533	CF	D1	SC2	MPP	48h	P	TT22	D1_TT22	D1CF48hMPPTT22
156958	76583,64063	95046,49219	7963,039062999999	2254,118408	-33,222415999999996	-710,371765	20486,73242	4054,593262	294,567474	CF	E1	SC2	MPP	48h	P	TT22	E1_TT22	E1CF48hMPPTT22
156516	73449,17969	63457,94141	1830,604858	3438,361572	-8,440109	-249,873901	7400,327637	1885,949829	296,58502200000004	CF	E2	SC2	MPP	48h	P	TT22	E2_TT22	E2CF48hMPPTT22
172053	96388,8125	87907,6875	7192,689453	6383,492676	34,062622	-685,258545	2421,943359	168,061249	297,998535	CF	E3	SC2	ST-HSC	48h	P	TT22	E3_TT22	E3CF48hST-HSCTT22
158522	68520,20313	79838,29688	4097,632324	8232,789063	16,656839	1044,7126460000002	1621,049561	112,94689199999999	299,503113	CF	E4	SC2	ST-HSC	48h	P	TT22	E4_TT22	E4CF48hST-HSCTT22
160753	60419,87109	88129,02344	7536,479492	6621,578613000001	-5,402305999999999	10872,70898	3488,220215	-57,995132	301,469208	CF	E5	SC2	SLAM-HSC	48h	P	TT22	E5_TT22	E5CF48hSLAM-HSCTT22
133492	64927,59375	77903,35156	615,016113	3948,687012	-18,096218	17727,0625	1379,552856	35,782726000000004	302,849457	CF	E6	SC2	SLAM-HSC	48h	P	TT22	E6_TT22	E6CF48hSLAM-HSCTT22
155810	72398,41406	97252,75781	2058,358154	3353,442139	-50,968266	-560,680542	45435,04297	2680,063477	303,772583	CF	E7	SC3	MPP	48h	P+ILs	TT22	E7_TT22	E7CF48hMPPTT22
138531	63993,44141	75510,26563	611,336487	1879,882324	-0,229152	444,312408	69814,42188	1138,962158	305,152832	CF	E8	SC3	MPP	48h	P+ILs	TT22	E8_TT22	E8CF48hMPPTT22
136980	71711,78125	85534,82031	2410,840576	3298,547852	32,098732	1253,8376460000002	14421,30176	274,77951	306,20318599999996	CF	E9	SC3	ST-HSC	48h	P+ILs	TT22	E9_TT22	E9CF48hST-HSCTT22
133649	59624,953129999994	62971,234379999994	1294,2307130000002	4369,127441	-5,219069	-108,61788200000001	22050,89648	407,43396	307,976471	CF	E10	SC3	ST-HSC	48h	P+ILs	TT22	E10_TT22	E10CF48hST-HSCTT22
146562	61225,50391	97001,66406	-521,897644	6044,745605	-17,94528	6806,107422	1409,981567	64,83876	309,81189	CF	E11	SC3	SLAM-HSC	48h	P+ILs	TT22	E11_TT22	E11CF48hSLAM-HSCTT22
226967	142890,4531	115690,6172	1595,426758	6523,691895	-16,388132000000002	5160,679199	1030,872314	156,239212	312,92724599999997	CF	E12	SC3	SLAM-HSC	48h	P+ILs	TT22	E12_TT22	E12CF48hSLAM-HSCTT22
165813	126881,375	64701,49219	936,185852	2702,137939	-39,747253	32984,45703	51703,30469	-275,29742400000003	314,307495	CF	F12	SC3	SLAM-HSC	48h	P+ILs	TT22	F12_TT22	F12CF48hSLAM-HSCTT22
141313	65628,5	78918,42188	435,764618	3617,469971	-47,27726	7536,319336	11585,06055	43,525543	315,80618300000003	CF	F11	SC3	SLAM-HSC	48h	P+ILs	TT22	F11_TT22	F11CF48hSLAM-HSCTT22
140253	80597,51563	77929,53125	5138,424316	5693,336914	-20,451732999999997	529,8065190000001	6357,278809	-18,518948	317,554993	CF	F10	SC3	ST-HSC	48h	P+ILs	TT22	F10_TT22	F10CF48hST-HSCTT22
174007	106979,8125	106194,4141	9747,911133	7487,715331999999	-11,624943	141,270004	3716,963135	363,627533	318,766388	CF	F9	SC3	ST-HSC	48h	P+ILs	TT22	F9_TT22	F9CF48hST-HSCTT22
127822	68853,40625	61557,51172	1645,226807	3593,4887700000004	33,871288	680,667114	25912,37695	1229,3374019999999	319,849518	CF	F8	SC3	MPP	48h	P+ILs	TT22	F8_TT22	F8CF48hMPPTT22
158637	139435,875	113351,0781	2646,079102	3286,662842	-20,544757999999998	1261,518433	73009,30469	4352,421386999999	320,92926	CF	F7	SC3	MPP	48h	P+ILs	TT22	F7_TT22	F7CF48hMPPTT22
111181	85570,52344	98885,4375	901,913452	3908,2229	-68,443703	23714,07031	11850,80957	169,225754	322,426453	CF	F6	SC2	SLAM-HSC	48h	P	TT22	F6_TT22	F6CF48hSLAM-HSCTT22
147625	71175,09375	82731,1875	1083,27124	3278,901611	1,482734	3071,439697	16590,44141	46,377449	323,666748	CF	F5	SC2	SLAM-HSC	48h	P	TT22	F5_TT22	F5CF48hSLAM-HSCTT22
176029	80673,67188	109019,4766	5393,618164	4515,889647999999	-30,432554	515,314758	3048,00708	309,121399	324,680389	CF	F4	SC2	ST-HSC	48h	P	TT22	F4_TT22	F4CF48hST-HSCTT22
152182	85928,71094	62361,953129999994	3327,582031	5313,046875	-25,961319	1272,6977539999998	29093,41211	409,67767299999997	326,110077	CF	F3	SC2	ST-HSC	48h	P	TT22	F3_TT22	F3CF48hST-HSCTT22
172062	120204,2891	79375,38281	1345,726318	4627,480957	-37,089252	1248,143921	115273,1172	1154,987549	328,150116	CF	F2	SC2	MPP	48h	P	TT22	F2_TT22	F2CF48hMPPTT22
168991	106746,5781	90185,34375	1034,5778810000002	3316,459229	-3,8610839999999995	284,960175	15655,90527	2685,603027	329,25674399999997	CF	F1	SC2	MPP	48h	P	TT22	F1_TT22	F1CF48hMPPTT22
147531	74494,0	73918,04688	6075,870605	2862,129639	-20,270096	559,072815	17457,10938	986,396057	330,304169	CF	G1	SC2	MPP	48h	P	TT22	G1_TT22	G1CF48hMPPTT22
131548	77532,07031	61494,44141	7935,892578	1915,1733399999998	1,6573810000000002	-1329,312134	28966,42188	1413,284058	331,553741	CF	G2	SC2	MPP	48h	P	TT22	G2_TT22	G2CF48hMPPTT22
144647	56160,86328	77270,27344	9374,46582	2871,473389	-7,987181	408,057892	6174,75293	57,355717000000006	333,670105	CF	G3	SC2	ST-HSC	48h	P	TT22	G3_TT22	G3CF48hST-HSCTT22
147968	71880,76563	64666,984379999994	1610,5939939999998	2642,351807	-11,443107000000001	153,6996	48490,40625	159,365173	335,055267	CF	G4	SC2	ST-HSC	48h	P	TT22	G4_TT22	G4CF48hST-HSCTT22
141867	72384,13281	72869,65625	2837,256836	2901,087646	-35,307053	8423,556641	13617,987309999999	69,58058199999999	336,965576	CF	G5	SC2	SLAM-HSC	48h	P	TT22	G5_TT22	G5CF48hSLAM-HSCTT22
142168	91258,72656	81851,77344	7242,331055	4939,830078	-43,681057	27428,74023	3427,653564	104,555649	338,11087000000003	CF	G6	SC2	SLAM-HSC	48h	P	TT22	G6_TT22	G6CF48hSLAM-HSCTT22
144632	65796,29688	86376,15625	2552,35376	3526,44751	-13,680074	163,621262	1097,3358150000001	1623,881958	339,70159900000004	CF	G7	SC3	MPP	48h	P+ILs	TT22	G7_TT22	G7CF48hMPPTT22
203805	116817,5469	78678,04688	9688,294922	6595,680176	-10,823277000000001	-755,177246	11070,11328	744,526611	340,995728	CF	G8	SC3	MPP	48h	P+ILs	TT22	G8_TT22	G8CF48hMPPTT22
143923	63398,44141	83737,92188	296,501831	5449,1875	1,5674629999999998	1329,614868	3267,4638670000004	232,273514	342,446442	CF	G9	SC3	ST-HSC	48h	P+ILs	TT22	G9_TT22	G9CF48hST-HSCTT22
208542	174959,7656	91745,4375	9711,723633	5490,762207	-16,419420000000002	742,776733	17130,80273	578,0039059999999	343,938782	CF	G10	SC3	ST-HSC	48h	P+ILs	TT22	G10_TT22	G10CF48hST-HSCTT22
156914	56301,28125	100357,4609	5938,03418	2890,521484	60,605965000000005	15149,91016	1006,324524	110,017242	345,457062	CF	G11	SC3	SLAM-HSC	48h	P+ILs	TT22	G11_TT22	G11CF48hSLAM-HSCTT22
116185	119026,1875	76958,49219	4138,525879	6450,811035	-28,317299	20834,86523	1717,7371829999997	26,562183	346,632202	CF	G12	SC3	SLAM-HSC	48h	P+ILs	TT22	G12_TT22	G12CF48hSLAM-HSCTT22
180884	95693,85156	111761,2344	8570,730469	4507,984863000001	-26,798588	13019,94141	3299,3435059999997	4,411508	349,474457	CF	H12	SC3	SLAM-HSC	48h	P+ILs	TT22	H12_TT22	H12CF48hSLAM-HSCTT22
178354	128853,2031	93520,91406	1236,911743	4170,718261999999	-40,816691999999996	40212,65625	21398,89844	168,554855	351,715149	CF	H11	SC3	SLAM-HSC	48h	P+ILs	TT22	H11_TT22	H11CF48hSLAM-HSCTT22
118488	74233,39063	77367,85156	3215,608154	6691,043457	-19,669559	494,415009	1181,221069	504,414795	352,79925499999996	CF	H10	SC3	ST-HSC	48h	P+ILs	TT22	H10_TT22	H10CF48hST-HSCTT22
156598	62014,47266	53947,46094	1450,025757	3883,488525	-14,067867000000001	2297,795654	14724,982419999998	145,910965	354,466339	CF	H9	SC3	ST-HSC	48h	P+ILs	TT22	H9_TT22	H9CF48hST-HSCTT22
195384	102488,7578	103982,2031	8630,882813	4860,04541	-9,17597	404,631958	1344,455688	1807,832397	355,480011	CF	H8	SC3	MPP	48h	P+ILs	TT22	H8_TT22	H8CF48hMPPTT22
161417	79219,49219	73323,04688	5205,608397999999	4319,029785	-29,375090000000004	3446,632813	2682,303711	-33,585602	357,209717	CF	H6	SC2	SLAM-HSC	48h	P	TT22	H6_TT22	H6CF48hSLAM-HSCTT22
143501	57317,54297	95232,13281	4350,315918	7904,957031	-17,735725	4611,282227000001	478,990143	-129,14123500000002	358,480316	CF	H5	SC2	SLAM-HSC	48h	P	TT22	H5_TT22	H5CF48hSLAM-HSCTT22
149281	71110,83594	88392,01563	268,81304900000003	5059,712402	4,281854	-233,73988300000002	8910,572266	288,725464	359,956024	CF	H4	SC2	ST-HSC	48h	P	TT22	H4_TT22	H4CF48hST-HSCTT22
144958	83522,53125	73938,27344	11385,67676	5348,063965	-13,321179	-1601,0527339999999	3743,125	266,69989	362,3284	CF	H3	SC2	ST-HSC	48h	P	TT22	H3_TT22	H3CF48hST-HSCTT22
186467	117173,3594	109788,2188	5591,240723	7058,891113	-25,811301999999998	-15,716947	9913,103516	3286,5932620000003	363,67193599999996	CF	H2	SC2	MPP	48h	P	TT22	H2_TT22	H2CF48hMPPTT22
148174	64770,51172	69532,89063	5936,01123	3619,515381	9316,793945	-121,48739599999999	9782,603516	1138,36145	1,124516	CV	A1	SC2	MPP	48h	P	TT22	A1_TT22	A1CV48hMPPTT22
130002	55887,16406	73563,42188	6149,368652	3199,377686	9787,836914	-1100,048096	25485,61523	832,307007	1,376207	CV	A2	SC2	MPP	48h	P	TT22	A2_TT22	A2CV48hMPPTT22
148286	86369,01563	61236,21484	602,2687990000001	3747,998535	11420,02344	1259,517212	33094,48438	316,023163	1,6379629999999998	CV	A3	SC2	ST-HSC	48h	P	TT22	A3_TT22	A3CV48hST-HSCTT22
154226	65503,55469	71057,28125	611,741211	3484,6843259999996	10610,0166	477,244659	15325,44824	-4,919619	2,037687	CV	A4	SC2	ST-HSC	48h	P	TT22	A4_TT22	A4CV48hST-HSCTT22
154207	63755,44141	93754,15625	25,172272	5963,236816	10300,1084	30131,53711	903,1043699999999	-258,915314	2,2568080000000004	CV	A5	SC2	SLAM-HSC	48h	P	TT22	A5_TT22	A5CV48hSLAM-HSCTT22
163941	86829,54688	72642,36719	821,160767	3252,046143	12847,66016	10125,83887	40172,20703	34,936946999999996	2,7656810000000003	CV	A6	SC2	SLAM-HSC	48h	P	TT22	A6_TT22	A6CV48hSLAM-HSCTT22
127042	76637,19531	45788,82031	-299,491669	3496,7382810000004	13552,484380000002	477,229309	2535,205811	893,032715	3,029083	CV	A7	SC3	MPP	48h	P+ILs	TT22	A7_TT22	A7CV48hMPPTT22
148584	76233,78125	58062,484379999994	4581,692871	4815,507324	9646,263672	640,383667	1517,256958	1336,065186	3,391571	CV	A8	SC3	MPP	48h	P+ILs	TT22	A8_TT22	A8CV48hMPPTT22
131407	65204,86328	77839,09375	1457,251831	5082,372559	10281,35059	84,920006	11517,05859	126,51430500000001	3,7129790000000003	CV	A9	SC3	ST-HSC	48h	P+ILs	TT22	A9_TT22	A9CV48hST-HSCTT22
162939	82314,6875	102533,9766	2413,356689	6667,907715	10857,96289	772,8886110000001	5775,579102000001	460,06875599999995	3,917461	CV	A10	SC3	ST-HSC	48h	P+ILs	TT22	A10_TT22	A10CV48hST-HSCTT22
118679	91697,83594	44776,13281	2201,128906	4645,574219	14416,362309999999	11116,01563	10492,24316	322,474304	4,352775	CV	A11	SC3	SLAM-HSC	48h	P+ILs	TT22	A11_TT22	A11CV48hSLAM-HSCTT22
138475	57056,93359	45330,67188	3701,519043	2739,298584	9978,164063	4807,833008	655,252197	124,28499599999999	4,661466000000001	CV	A12	SC3	SLAM-HSC	48h	P+ILs	TT22	A12_TT22	A12CV48hSLAM-HSCTT22
175326	66224,69531	49918,12109	420,436737	3155,9997559999997	9194,876953	15273,300780000001	6714,081543000001	132,32132	5,013889	CV	B12	SC3	SLAM-HSC	48h	P+ILs	TT22	B12_TT22	B12CV48hSLAM-HSCTT22
135991	66455,55469	58324,28125	4535,644043	3419,4487299999996	11131,54004	16435,20508	7736,410156	5,0416669999999995	5,279304	CV	B11	SC3	SLAM-HSC	48h	P+ILs	TT22	B11_TT22	B11CV48hSLAM-HSCTT22
134342	112419,3047	64900,22266	3004,340576	5918,03125	9573,581055	717,763916	975,3737179999999	99,82324200000001	5,5788459999999995	CV	B10	SC3	ST-HSC	48h	P+ILs	TT22	B10_TT22	B10CV48hST-HSCTT22
141343	71283,38281	85275,40625	4286,897949	4241,010254	13080,5918	-509,023499	582,794189	214,988815	5,7933010000000005	CV	B9	SC3	ST-HSC	48h	P+ILs	TT22	B9_TT22	B9CV48hST-HSCTT22
165153	79556,26563	76827,59375	8577,109375	2165,466309	16387,82617	1503,7966310000002	14835,5293	2674,2270510000003	6,042065	CV	B8	SC3	MPP	48h	P+ILs	TT22	B8_TT22	B8CV48hMPPTT22
157916	70323,05469	54643,61328	129,651855	3168,912842	11231,05371	256,468781	87445,10938	2509,548584	6,25167	CV	B7	SC3	MPP	48h	P+ILs	TT22	B7_TT22	B7CV48hMPPTT22
170408	123644,5781	68727,26563	3443,713135	11718,58496	16880,51953	6487,684082	2116,958984	160,723663	6,475091	CV	B6	SC2	SLAM-HSC	48h	P	TT22	B6_TT22	B6CV48hSLAM-HSCTT22
154064	68849,83594	81124,6875	403,628815	2558,5786129999997	14255,03809	15381,00879	27086,5625	-195,538193	6,708667999999999	CV	B5	SC2	SLAM-HSC	48h	P	TT22	B5_TT22	B5CV48hSLAM-HSCTT22
140679	87021,13281	67337,34375	1145,015259	3306,881348	13379,74121	-150,72261	64876,390629999994	618,68396	6,861275	CV	B4	SC2	ST-HSC	48h	P	TT22	B4_TT22	B4CV48hST-HSCTT22
141812	76657,42188	70778,82031	1970,6655269999999	2573,0263670000004	9537,061523	-795,128967	27696,996089999997	210,10626200000002	7,0914660000000005	CV	B3	SC2	ST-HSC	48h	P	TT22	B3_TT22	B3CV48hST-HSCTT22
180591	105556,5781	98354,69531	9488,614258	6377,03418	15666,103519999999	-388,710358	724,200928	1137,231689	7,295033	CV	B2	SC2	MPP	48h	P	TT22	B2_TT22	B2CV48hMPPTT22
139358	85503,88281	67434,92188	3340,898193	5893,051758	16175,00195	1194,556885	1607,466797	816,798523	7,5162580000000005	CV	B1	SC2	MPP	48h	P	TT22	B1_TT22	B1CV48hMPPTT22
148750	71147,72656	78697,08594	7823,657227	4138,365723	10898,08301	180,48689299999998	38482,09766	1371,71936	7,801802	CV	C1	SC2	MPP	48h	P	TT22	C1_TT22	C1CV48hMPPTT22
183315	101717,6328	101182,1328	6701,809082	4613,69873	14878,2002	-1569,6877439999998	29646,01172	4471,406738000001	8,05514	CV	C2	SC2	MPP	48h	P	TT22	C2_TT22	C2CV48hMPPTT22
172216	99838,625	100566,9063	9310,983398	6984,175293000001	17606,47852	-1409,557739	632,106628	638,971436	8,264655	CV	C3	SC2	ST-HSC	48h	P	TT22	C3_TT22	C3CV48hST-HSCTT22
146461	68513,0625	76781,1875	250,218811	5978,429199	9759,943359	786,906067	7807,939453	77,52726	8,478652	CV	C4	SC2	ST-HSC	48h	P	TT22	C4_TT22	C4CV48hST-HSCTT22
174549	74577,30469	61937,12109	664,131653	4734,119629	12972,02832	5701,82666	30474,5332	-22,368933	8,635102	CV	C5	SC2	SLAM-HSC	48h	P	TT22	C5_TT22	C5CV48hSLAM-HSCTT22
159523	117713,6172	79017,19531	4286,976074	4707,495605	16293,3252	19759,05859	2639,892334	111,411781	9,16456	CV	C6	SC2	SLAM-HSC	48h	P	TT22	C6_TT22	C6CV48hSLAM-HSCTT22
173788	101993,7188	100425,2969	5692,267578	2111,368164	19308,25781	276,70419300000003	14819,33496	4298,730469	9,350561	CV	C7	SC3	MPP	48h	P+ILs	TT22	C7_TT22	C7CV48hMPPTT22
156208	65259,60156	76280,19531	1700,1492920000003	2628,892822	9198,094727	279,78283700000003	20354,65234	1897,440674	9,54992	CV	C8	SC3	MPP	48h	P+ILs	TT22	C8_TT22	C8CV48hMPPTT22
177086	77646,3125	76597,92188	6615,05957	6563,132324	14281,29395	418,225861	1405,06543	69,314011	9,736011999999999	CV	C9	SC3	ST-HSC	48h	P+ILs	TT22	C9_TT22	C9CV48hST-HSCTT22
135526	72729,23438	69961,29688	845,8879390000001	4640,113281	10531,081059999999	399,06185899999997	2060,706543	302,652679	9,954494	CV	C10	SC3	ST-HSC	48h	P+ILs	TT22	C10_TT22	C10CV48hST-HSCTT22
179663	99630,375	95672,4375	1597,371826	4708,773438	16148,50586	5926,083496	48253,91797	426,17040999999995	10,129516	CV	C11	SC3	SLAM-HSC	48h	P+ILs	TT22	C11_TT22	C11CV48hSLAM-HSCTT22
158934	86612,96094	65093,00391	1150,476807	3456,1545409999994	14544,8457	6224,144531	54321,91797	257,890656	10,456413000000001	CV	C12	SC3	SLAM-HSC	48h	P+ILs	TT22	C12_TT22	C12CV48hSLAM-HSCTT22
130283	51210,46094	57321,11328	3658,4423829999996	4782,854004	13369,37109	19594,84961	5316,79834	-13,316823000000001	10,72439	CV	D12	SC3	SLAM-HSC	48h	P+ILs	TT22	D12_TT22	D12CV48hSLAM-HSCTT22
168828	78374,59375	52686,0625	7790,497559	3517,001465	18400,93164	7915,489258	592,750183	161,661087	10,999869	CV	D11	SC3	SLAM-HSC	48h	P+ILs	TT22	D11_TT22	D11CV48hSLAM-HSCTT22
154404	87413,83594	81403,14063	3262,263916	4339,944336	10563,56641	1299,171875	39946,37891	143,63121	11,228322	CV	D10	SC3	ST-HSC	48h	P+ILs	TT22	D10_TT22	D10CV48hST-HSCTT22
134945	77974,75	73273,0625	3001,283691	4261,293945	15884,6416	971,0300289999999	54193,61328	403,52002000000005	11,551011	CV	D9	SC3	ST-HSC	48h	P+ILs	TT22	D9_TT22	D9CV48hST-HSCTT22
158276	82056,45313	55196,96094	5806,607422	4786,066406	10890,70117	1402,916992	1222,707886	1171,726807	11,783215	CV	D8	SC3	MPP	48h	P+ILs	TT22	D8_TT22	D8CV48hMPPTT22
181218	96705,35156	86505,86719	6858,336426000001	6106,807617	17991,1875	1001,407898	7715,916015999999	2418,43335	11,994375999999999	CV	D7	SC3	MPP	48h	P+ILs	TT22	D7_TT22	D7CV48hMPPTT22
154288	55327,86328	75109,23438	1624,192139	3450,5498049999997	12642,27344	22916,97266	914,789673	52,132286	12,309196	CV	D6	SC2	SLAM-HSC	48h	P	TT22	D6_TT22	D6CV48hSLAM-HSCTT22
147912	72273,46094	79358,72656	2647,407227	7456,529785	12330,66895	6837,219727	26244,7207	374,896027	12,596478	CV	D5	SC2	SLAM-HSC	48h	P	TT22	D5_TT22	D5CV48hSLAM-HSCTT22
171303	85406,30469	94788,26563	5860,570313	6955,79248	15568,328130000002	-1016,9481810000001	1508,555054	534,600281	12,80087	CV	D4	SC2	ST-HSC	48h	P	TT22	D4_TT22	D4CV48hST-HSCTT22
148990	57843,52344	53586,89063	7611,530273	4806,949707	11813,43945	-842,855469	2738,299805	290,738831	13,019624	CV	D3	SC2	ST-HSC	48h	P	TT22	D3_TT22	D3CV48hST-HSCTT22
178084	132278,0313	66221,125	5485,983886999999	1738,7518309999998	15022,65918	-652,668518	92288,8125	892,166382	13,180282	CV	D2	SC2	MPP	48h	P	TT22	D2_TT22	D2CV48hMPPTT22
152185	72617,375	91666,89063	7856,70166	2728,044678	11087,52734	1653,319092	38571,85938	3076,754639	13,398029999999999	CV	D1	SC2	MPP	48h	P	TT22	D1_TT22	D1CV48hMPPTT22
159985	63446,04297	83226,22656	5166,918945	1627,783081	10456,217770000001	179,18731699999998	27354,04297	3651,293457	13,644874	CV	E1	SC2	MPP	48h	P	TT22	E1_TT22	E1CV48hMPPTT22
159023	94996,51563	86320,22656	8306,743164	5311,270508	12537,43945	470,60125700000003	16056,17285	1181,689453	13,873235000000001	CV	E2	SC2	MPP	48h	P	TT22	E2_TT22	E2CV48hMPPTT22
148748	81202,03125	68254,83594	441,41546600000004	2219,972168	10736,68555	1916,700684	28513,6875	300,266327	14,089977	CV	E3	SC2	ST-HSC	48h	P	TT22	E3_TT22	E3CV48hST-HSCTT22
162200	78952,9375	72074,73438	7719,731445	6781,228515999999	10951,18164	-1702,413574	2495,551514	236,950958	14,316142000000001	CV	E4	SC2	ST-HSC	48h	P	TT22	E4_TT22	E4CV48hST-HSCTT22
162804	67244,52344	68435,71094	198,433929	1913,664673	9374,145508	5247,637207	30244,558589999997	-33,215610999999996	14,557495999999999	CV	E5	SC2	SLAM-HSC	48h	P	TT22	E5_TT22	E5CV48hSLAM-HSCTT22
118472	72282,98438	60974,41406	2743,936035	4375,682617	13380,51465	8686,770508	599,067505	43,443058	15,401317	CV	E6	SC2	SLAM-HSC	48h	P	TT22	E6_TT22	E6CV48hSLAM-HSCTT22
111381	87175,83594	54779,27344	7475,004883	5007,942383	12984,58691	1854,1000980000001	10507,30566	1354,24585	15,610558	CV	E7	SC3	MPP	48h	P+ILs	TT22	E7_TT22	E7CV48hMPPTT22
193664	96774,375	95447,52344	5611,261719	6268,33252	19517,16797	2153,6640629999997	26691,88281	670,510254	15,833063000000001	CV	E8	SC3	MPP	48h	P+ILs	TT22	E8_TT22	E8CV48hMPPTT22
161128	107365,375	89258,33594	8321,55957	5367,905761999999	16562,18164	1215,204102	5076,936035	578,67157	16,052183	CV	E9	SC3	ST-HSC	48h	P+ILs	TT22	E9_TT22	E9CV48hST-HSCTT22
128122	55465,90234	53617,83203	3500,829102	2003,8177489999998	13407,467770000001	1078,051758	28205,68164	389,790009	16,387682	CV	E10	SC3	ST-HSC	48h	P+ILs	TT22	E10_TT22	E10CV48hST-HSCTT22
127560	70517,02344	63297,29297	467,28970300000003	4969,954102000001	10512,3877	3880,4902340000003	5589,678711	377,988251	16,646145	CV	E11	SC3	SLAM-HSC	48h	P+ILs	TT22	E11_TT22	E11CV48hSLAM-HSCTT22
160395	69250,86719	78908,90625	4023,8256840000004	7067,643555	11916,20313	6321,458984000001	570,753723	67,736687	16,975695	CV	E12	SC3	SLAM-HSC	48h	P+ILs	TT22	E12_TT22	E12CV48hSLAM-HSCTT22
129555	69228,25	59165,61328	4090,555176	5122,229004	18099,88867	7291,041992	518,39032	369,381531	17,222445	CV	F12	SC3	SLAM-HSC	48h	P+ILs	TT22	F12_TT22	F12CV48hSLAM-HSCTT22
148709	70349,23438	59873,66406	3971,412842	6276,842285	13634,74512	13361,24316	1179,129883	-102,050568	17,517962	CV	F11	SC3	SLAM-HSC	48h	P+ILs	TT22	F11_TT22	F11CV48hSLAM-HSCTT22
152454	60024,79297	71322,65625	434,197174	6943,008789	10480,77344	2705,342529	2165,162109	-11,996839999999999	17,747421	CV	F10	SC3	ST-HSC	48h	P+ILs	TT22	F10_TT22	F10CV48hST-HSCTT22
151359	66675,70313	70762,16406	3725,9033200000003	6194,86377	9812,071289	334,217865	1632,746704	239,44836400000003	17,999660000000002	CV	F9	SC3	ST-HSC	48h	P+ILs	TT22	F9_TT22	F9CV48hST-HSCTT22
156177	67809,77344	84404,32031	4968,638184	3976,067139	10652,3125	1393,219971	6059,081543	1775,695313	18,269194	CV	F8	SC3	MPP	48h	P+ILs	TT22	F8_TT22	F8CV48hMPPTT22
145436	61758,62109	56773,71094	5072,276367	1698,960571	14016,207030000001	354,714966	25669,43164	3899,377686	18,504143	CV	F7	SC3	MPP	48h	P+ILs	TT22	F7_TT22	F7CV48hMPPTT22
151051	81146,10156	71553,51563	4405,149902	3155,776611	11503,76758	4700,882324	33277,69531	-57,988533	18,685204000000002	CV	F6	SC2	SLAM-HSC	48h	P	TT22	F6_TT22	F6CV48hSLAM-HSCTT22
161783	76807,36719	59489,29297	-220,221802	2914,4646	10104,780270000001	38034,55078	56286,73047	-68,100555	18,912557999999997	CV	F5	SC2	SLAM-HSC	48h	P	TT22	F5_TT22	F5CV48hSLAM-HSCTT22
120357	92591,52344	50296,54297	2997,8745120000003	7289,865723000001	11195,0918	-79,28726999999999	1726,076904	603,980286	19,113838	CV	F4	SC2	ST-HSC	48h	P	TT22	F4_TT22	F4CV48hST-HSCTT22
216436	96557,79688	74204,83594	-1,668432	6708,317383	12440,73242	-310,938354	13923,232419999998	344,16314700000004	19,316673	CV	F3	SC2	ST-HSC	48h	P	TT22	F3_TT22	F3CV48hST-HSCTT22
143968	70061,25	73398,01563	4078,743652	4167,650879	11169,55469	-945,98053	7284,321776999999	2979,254639	19,54101	CV	F2	SC2	MPP	48h	P	TT22	F2_TT22	F2CV48hMPPTT22
155912	74690,35156	72296,07031	6808,246094	2276,1323239999997	10337,95117	490,79843099999994	18044,25391	1613,5678710000002	19,816214000000002	CV	F1	SC2	MPP	48h	P	TT22	F1_TT22	F1CV48hMPPTT22
148878	77091,77344	69832,77344	4515,58252	2046,6307370000002	10297,60645	1362,588623	31538,4668	2563,930664	20,017221	CV	G1	SC2	MPP	48h	P	TT22	G1_TT22	G1CV48hMPPTT22
165541	78985,0625	77937,86719	3406,1606450000004	3099,631592	12319,89551	-33,500156	9427,009766	2260,1201170000004	20,229023	CV	G2	SC2	MPP	48h	P	TT22	G2_TT22	G2CV48hMPPTT22
153184	102469,7188	51338,98438	1817,3537600000002	3347,99707	12368,07129	-2322,584473	82045,42188	505,231812	20,523714000000002	CV	G3	SC2	ST-HSC	48h	P	TT22	G3_TT22	G3CV48hST-HSCTT22
173032	130959,5078	64211,21484	1185,886475	4132,98584	13478,18945	775,2070309999999	24664,41211	387,635315	20,78483	CV	G4	SC2	ST-HSC	48h	P	TT22	G4_TT22	G4CV48hST-HSCTT22
167689	73915,66406	71054,90625	800,631042	2392,872559	9504,354492	15367,03516	21358,83594	-104,412361	21,234966	CV	G5	SC2	SLAM-HSC	48h	P	TT22	G5_TT22	G5CV48hSLAM-HSCTT22
140889	65682,05469	68806,99219	653,018738	6094,289063	11853,66992	18996,45508	2605,895752	-87,673416	21,542101000000002	CV	G6	SC2	SLAM-HSC	48h	P	TT22	G6_TT22	G6CV48hSLAM-HSCTT22
144976	62647,55469	82779,97656	600,0499269999999	5481,203613000001	9806,996094	266,39917	2861,6877440000003	721,7207639999999	21,919408999999998	CV	G7	SC3	MPP	48h	P+ILs	TT22	G7_TT22	G7CV48hMPPTT22
154972	72820,86719	57662,64453	4437,462402	1693,883911	11089,38867	2751,626465	68480,88281	2709,760254	22,167351	CV	G8	SC3	MPP	48h	P+ILs	TT22	G8_TT22	G8CV48hMPPTT22
144419	105176,9688	82935,86719	609,889954	5156,379883	9291,693359	177,564438	7801,085448999999	255,671814	22,489946	CV	G9	SC3	ST-HSC	48h	P+ILs	TT22	G9_TT22	G9CV48hST-HSCTT22
141497	71992,625	60579,33203	6032,376953	4799,749511999999	9850,333008	-860,992126	1069,574951	619,8797	22,668262	CV	G10	SC3	ST-HSC	48h	P+ILs	TT22	G10_TT22	G10CV48hST-HSCTT22
156362	92380,89063	86528,47656	7286,84082	5209,22168	13288,35547	10231,5293	9013,681641	148,252716	22,876772	CV	G11	SC3	SLAM-HSC	48h	P+ILs	TT22	G11_TT22	G11CV48hSLAM-HSCTT22
148739	65458,33203	69269,90625	6376,76709	4729,166504	10150,47949	3524,1503909999997	14801,238280000001	135,368515	23,268810000000002	CV	G12	SC3	SLAM-HSC	48h	P+ILs	TT22	G12_TT22	G12CV48hSLAM-HSCTT22
186477	133879,7656	93455,46094	6411,068359000001	7301,864258	18196,67383	3246,793457	52119,79297	631,126526	23,476404000000002	CV	H12	SC3	SLAM-HSC	48h	P+ILs	TT22	H12_TT22	H12CV48hSLAM-HSCTT22
148423	52689,63281	51441,32422	2204,381592	7448,294434	11322,47363	8233,486328	6701,651855	-50,094822	23,728735	CV	H11	SC3	SLAM-HSC	48h	P+ILs	TT22	H11_TT22	H11CV48hSLAM-HSCTT22
149905	80285,73438	71119,16406	4207,941895	3520,8876950000003	9723,114258	2354,070557	46903,96094	135,342453	23,909887	CV	H10	SC3	ST-HSC	48h	P+ILs	TT22	H10_TT22	H10CV48hST-HSCTT22
160667	87720,85156	83303,57031	3153,887695	3839,844971	12122,69629	1910,9937739999998	51376,85547	489,896271	24,22855	CV	H9	SC3	ST-HSC	48h	P+ILs	TT22	H9_TT22	H9CV48hST-HSCTT22
135064	64395,66406	59884,37109	3615,6523439999996	2667,494629	9637,858398	-197,885818	7264,962401999999	2156,804443	24,440351	CV	H8	SC3	MPP	48h	P+ILs	TT22	H8_TT22	H8CV48hMPPTT22
138416	77629,65625	78687,5625	356,955841	5762,598145	9730,792969	17134,98438	9439,301758	66,091736	24,783535	CV	H6	SC2	SLAM-HSC	48h	P	TT22	H6_TT22	H6CV48hSLAM-HSCTT22
128275	58722,93359	66217,55469	100,894379	2837,2814940000003	11754,49609	26789,10156	71819,14063	-49,183685	25,16011	CV	H5	SC2	SLAM-HSC	48h	P	TT22	H5_TT22	H5CV48hSLAM-HSCTT22
142192	76286,14063	73145,73438	1510,345215	3405,364014	11918,936520000001	-408,108856	34591,54297	565,137939	25,500823999999998	CV	H4	SC2	ST-HSC	48h	P	TT22	H4_TT22	H4CV48hST-HSCTT22
143818	76587,21094	55865,74219	3429,3164060000004	2111,990479	10998,77539	303,40768399999996	97225,96875	197,62252800000002	25,746751999999997	CV	H3	SC2	ST-HSC	48h	P	TT22	H3_TT22	H3CV48hST-HSCTT22
177233	89025,09375	93807,70313	7727,634276999999	3188,973389	10656,55273	787,231995	17432,125	1091,3126220000001	26,124517	CV	H2	SC2	MPP	48h	P	TT22	H2_TT22	H2CV48hMPPTT22
157210	70161,21094	57100,96094	1378,5039060000001	4006,3798829999996	23001,55664	2065,735107	8890,366211	2742,3286129999997	1,713397	VC	A1	SC2	MPP	48h	P	TT22	A1_TT22	A1VC48hMPPTT22
174515	86131,01563	81269,86719	2939,703125	6170,426758	31744,66602	-68,648186	2930,930908	1141,573975	2,216423	VC	A2	SC2	MPP	48h	P	TT22	A2_TT22	A2VC48hMPPTT22
151701	72998,17188	69034,28125	2560,462891	4487,909668	27065,589839999997	63,895897	9947,529297	267,539581	2,463603	VC	A3	SC2	ST-HSC	48h	P	TT22	A3_TT22	A3VC48hST-HSCTT22
148912	90187,72656	67847,85156	5449,929688	2225,1879879999997	24130,6875	1610,730225	47684,125	602,918457	2,873194	VC	A4	SC2	ST-HSC	48h	P	TT22	A4_TT22	A4VC48hST-HSCTT22
158717	78404,34375	60200,91406	-89,021355	3283,144531	27897,92188	11581,33984	23583,17383	-118,074699	3,256666	VC	A5	SC2	SLAM-HSC	48h	P	TT22	A5_TT22	A5VC48hSLAM-HSCTT22
217621	126333,9766	61816,93359	6713,195312999999	4712,821777	46573,6875	16699,08594	1760,468994	112,506927	3,572942	VC	A6	SC2	SLAM-HSC	48h	P	TT22	A6_TT22	A6VC48hSLAM-HSCTT22
160775	53989,11328	70766,92188	4272,029785	3846,6210939999996	25548,78906	893,334045	3375,594238	1522,079224	4,301064	VC	A7	SC3	MPP	48h	P+ILs	TT22	A7_TT22	A7VC48hMPPTT22
174796	95521,30469	51878,05078	1253,200195	3822,8732909999994	29107,42383	-783,098267	37601,49609	850,564026	5,058155	VC	A8	SC3	MPP	48h	P+ILs	TT22	A8_TT22	A8VC48hMPPTT22
153415	55589,66406	76336,125	3940,838379	4457,939941	23290,64063	-435,860443	1759,587036	421,07946799999996	5,586231	VC	A9	SC3	ST-HSC	48h	P+ILs	TT22	A9_TT22	A9VC48hST-HSCTT22
185891	100350,3281	65212,00391	8846,952148	6060,004395	31740,04102	-1360,00354	2073,207275	117,21765900000001	6,584803	VC	A10	SC3	ST-HSC	48h	P+ILs	TT22	A10_TT22	A10VC48hST-HSCTT22
191532	105971,8828	57893,50391	931,4897460000001	6235,380859000001	50260,85938	21833,89453	5981,625488000001	238,932709	7,195747	VC	A11	SC3	SLAM-HSC	48h	P+ILs	TT22	A11_TT22	A11VC48hSLAM-HSCTT22
158827	82848,99219	62132,28125	9995,047852	3576,571777	41885,57031	11065,58398	1849,8573	162,837433	7,6749089999999995	VC	A12	SC3	SLAM-HSC	48h	P+ILs	TT22	A12_TT22	A12VC48hSLAM-HSCTT22
162701	80580,85156	62766,55469	1081,970825	4397,407227000001	22330,99219	3471,505371	19629,65039	39,129707	7,927312	VC	B12	SC3	SLAM-HSC	48h	P+ILs	TT22	B12_TT22	B12VC48hSLAM-HSCTT22
200292	98441,5625	91444,36719	-183,289078	8298,71875	36688,78516	4381,20166	5304,655272999999	326,853882	8,520567	VC	B11	SC3	SLAM-HSC	48h	P+ILs	TT22	B11_TT22	B11VC48hSLAM-HSCTT22
157475	61895,47266	62501,18359	3619,054443	1947,321655	27616,9043	2598,276611	49180,14063	624,2292480000001	8,861892999999998	VC	B10	SC3	ST-HSC	48h	P+ILs	TT22	B10_TT22	B10VC48hST-HSCTT22
156751	75355,5625	67208,82031	7048,744629000001	6157,874022999999	34790,23438	2605,371338	22850,41016	140,616882	9,13994	VC	B9	SC3	ST-HSC	48h	P+ILs	TT22	B9_TT22	B9VC48hST-HSCTT22
128377	79691,92188	44009,77344	538,1884769999999	2763,525635	34704,30469	995,8879390000001	10506,5127	1123,287231	9,439594	VC	B8	SC3	MPP	48h	P+ILs	TT22	B8_TT22	B8VC48hMPPTT22
157932	70242,13281	71755,8125	4113,729004	5773,944336	26900,57617	-723,139709	3050,98584	18432,07227	9,696747	VC	B7	SC3	MPP	48h	P+ILs	TT22	B7_TT22	B7VC48hMPPTT22
199222	97201,58594	88588,36719	2783,207031	11820,05664	40530,27344	7588,689941	1531,539429	140,913803	10,045314999999999	VC	B6	SC2	SLAM-HSC	48h	P	TT22	B6_TT22	B6VC48hSLAM-HSCTT22
144598	49555,17188	52750,32422	1574,916748	4619,087402	27326,48438	12325,97363	4116,991211	4,663374	10,379873	VC	B5	SC2	SLAM-HSC	48h	P	TT22	B5_TT22	B5VC48hSLAM-HSCTT22
166798	81127,0625	56314,37109	1852,4511719999998	5325,054688	27132,86133	-626,4002690000001	29574,44922	355,177551	10,717994000000001	VC	B4	SC2	ST-HSC	48h	P	TT22	B4_TT22	B4VC48hST-HSCTT22
160255	106991,7188	58839,55469	5333,083496	3386,51709	35068,08594	965,412842	19120,95117	74,321472	11,028096000000001	VC	B3	SC2	ST-HSC	48h	P	TT22	B3_TT22	B3VC48hST-HSCTT22
151988	78933,89063	50920,10156	11075,092770000001	3663,2695310000004	29940,84375	-965,07843	1704,638916	752,228027	11,366098	VC	B2	SC2	MPP	48h	P	TT22	B2_TT22	B2VC48hMPPTT22
136148	67769,3125	41193,04297	2037,258179	3556,310547	27514,45117	64,829041	4547,211426	2024,060425	11,701962	VC	B1	SC2	MPP	48h	P	TT22	B1_TT22	B1VC48hMPPTT22
145893	73162,39063	41603,59375	6245,693359000001	3015,35791	34479,76563	1043,7677	12455,58496	1243,772827	11,974787	VC	C1	SC2	MPP	48h	P	TT22	C1_TT22	C1VC48hMPPTT22
198507	114256,6641	81247,25781	2911,198486	7836,791015999999	37988,40625	251,61738599999998	20330,89258	677,20575	12,264111999999999	VC	C2	SC2	MPP	48h	P	TT22	C2_TT22	C2VC48hMPPTT22
145985	80188,15625	44049,04297	947,0264890000001	5974,071289	34019,30859	413,34729	11624,39063	86,990608	12,477931	VC	C3	SC2	ST-HSC	48h	P	TT22	C3_TT22	C3VC48hST-HSCTT22
147686	157586,9531	30146,27148	2867,355225	2704,69043	24809,87109	-330,329681	8039,106934	501,62469500000003	12,756215	VC	C4	SC2	ST-HSC	48h	P	TT22	C4_TT22	C4VC48hST-HSCTT22
160388	69639,99219	61113,64453	105,433617	9936,995117	27754,07813	5798,046386999999	1145,005127	18,957069	13,065486	VC	C5	SC2	SLAM-HSC	48h	P	TT22	C5_TT22	C5VC48hSLAM-HSCTT22
134390	56176,33203	44157,33203	3624,545898	3318,196289	23608,84961	10180,14844	2021,852051	-65,703133	13,321569	VC	C6	SC2	SLAM-HSC	48h	P	TT22	C6_TT22	C6VC48hSLAM-HSCTT22
157393	73001,74219	54253,29297	2984,980957	2343,71582	22673,72656	-83,966148	30417,82813	2444,572998	13,628228	VC	C7	SC3	MPP	48h	P+ILs	TT22	C7_TT22	C7VC48hMPPTT22
141688	100265,8359	69816,11719	8157,008301000001	6706,42334	32425,40039	-459,12469500000003	728,669128	786,773132	13,969792000000002	VC	C8	SC3	MPP	48h	P+ILs	TT22	C8_TT22	C8VC48hMPPTT22
195150	115557,3359	89929,49219	8119,6875	10801,36133	41341,62891	-667,413086	4874,161621	365,727142	14,282863	VC	C9	SC3	ST-HSC	48h	P+ILs	TT22	C9_TT22	C9VC48hST-HSCTT22
165251	82991,79688	67819,29688	867,269897	5115,12207	31094,41992	-165,857056	30818,91797	360,18951400000003	14,555092000000002	VC	C10	SC3	ST-HSC	48h	P+ILs	TT22	C10_TT22	C10VC48hST-HSCTT22
154132	71271,48438	54972,05078	1690,7052	6600,369140999999	28102,87695	6000,585449	3723,984131	51,449581	14,961597	VC	C11	SC3	SLAM-HSC	48h	P+ILs	TT22	C11_TT22	C11VC48hSLAM-HSCTT22
148199	65119,18359	44542,89063	65,573471	3472,898926	24752,14258	3432,7910159999997	39331,25	-18,392917999999998	15,290101000000002	VC	C12	SC3	SLAM-HSC	48h	P+ILs	TT22	C12_TT22	C12VC48hSLAM-HSCTT22
177605	95844,98438	47189,45313	6764,402344	8810,089844	51582,57813	9428,988281	1176,43811	389,012146	15,62454	VC	D12	SC3	SLAM-HSC	48h	P+ILs	TT22	D12_TT22	D12VC48hSLAM-HSCTT22
206785	207909,6719	92104,8125	2921,746338	14761,20801	53402,51563	4134,05957	1171,651611	69,594963	16,070936	VC	D11	SC3	SLAM-HSC	48h	P+ILs	TT22	D11_TT22	D11VC48hSLAM-HSCTT22
192784	105754,1172	87049,69531	9620,706055	7166,728515999999	37111,03125	238,437073	3124,641846	257,952026	16,280956	VC	D10	SC3	ST-HSC	48h	P+ILs	TT22	D10_TT22	D10VC48hST-HSCTT22
158596	78113,98438	44302,51172	1007,537048	5221,567383	26226,79883	-22,945982	22452,73242	287,95074500000004	16,561258	VC	D9	SC3	ST-HSC	48h	P+ILs	TT22	D9_TT22	D9VC48hST-HSCTT22
185780	106249,1563	83065,57031	9114,925781	5451,439453	35856,47266	513,150452	3869,4350590000004	1902,281006	16,861862	VC	D8	SC3	MPP	48h	P+ILs	TT22	D8_TT22	D8VC48hMPPTT22
189337	116620,0078	75438,86719	1852,173218	4736,646484000001	35369,30859	-333,95068399999997	35306,32422	1820,1936039999998	17,151545000000002	VC	D7	SC3	MPP	48h	P+ILs	TT22	D7_TT22	D7VC48hMPPTT22
173136	99769,60156	78098,51563	1298,272827	4407,208008	41949,91797	16054,72656	49985,76563	289,199554	17,483610000000002	VC	D6	SC2	SLAM-HSC	48h	P	TT22	D6_TT22	D6VC48hSLAM-HSCTT22
192851	92476,09375	76937,07031	7959,010742	6304,669434	40795,81641	20428,45508	5789,249022999999	23,916079999999997	18,132545	VC	D5	SC2	SLAM-HSC	48h	P	TT22	D5_TT22	D5VC48hSLAM-HSCTT22
156871	76810,9375	42386,61328	8009,701172	4964,889647999999	35989,20703	-182,500565	1398,110596	156,29686	18,394327	VC	D4	SC2	ST-HSC	48h	P	TT22	D4_TT22	D4VC48hST-HSCTT22
152031	57849,47266	46686,08203	3717,404297	3252,205078	22706,85547	912,382568	5682,719727000001	611,079346	18,696119	VC	D3	SC2	ST-HSC	48h	P	TT22	D3_TT22	D3VC48hST-HSCTT22
164245	64615,8125	60810,19141	9139,994141	3399,907227	30973,04492	665,436951	11796,42773	944,248413	18,926203	VC	D2	SC2	MPP	48h	P	TT22	D2_TT22	D2VC48hMPPTT22
199642	124631,0859	88096,89063	4702,835938	8069,15625	40837,59375	-515,725403	3764,161621	8834,623047	19,229063	VC	D1	SC2	MPP	48h	P	TT22	D1_TT22	D1VC48hMPPTT22
173840	134617,5625	61596,78125	6489,076172	11412,750979999999	50992,67188	-170,050873	1443,874023	1736,2835690000002	19,501293	VC	E1	SC2	MPP	48h	P	TT22	E1_TT22	E1VC48hMPPTT22
212756	192941,8438	43772,96094	2952,752197	3047,630371	35718,96094	1745,236938	22369,23242	1484,757202	19,829559	VC	E2	SC2	MPP	48h	P	TT22	E2_TT22	E2VC48hMPPTT22
173596	81858,91406	69881,5625	7330,156738	5755,955566	26621,71289	-346,767548	562,916016	527,163879	20,113899	VC	E3	SC2	ST-HSC	48h	P	TT22	E3_TT22	E3VC48hST-HSCTT22
181721	109693,0156	70913,29688	483,368713	10418,63574	22156,00195	1560,8867189999999	6364,694336	-8,240333	20,47505	VC	E4	SC2	ST-HSC	48h	P	TT22	E4_TT22	E4VC48hST-HSCTT22
158784	75844,65625	56084,703129999994	8687,158203	6307,441895	31631,570310000003	2990,8122559999997	1209,983032	-24,787098	20,742058	VC	E5	SC2	SLAM-HSC	48h	P	TT22	E5_TT22	E5VC48hSLAM-HSCTT22
165908	75437,67188	44066,89063	1655,541626	2859,940674	24241,82227	22471,3125	26811,75	-69,356178	21,092051	VC	E6	SC2	SLAM-HSC	48h	P	TT22	E6_TT22	E6VC48hSLAM-HSCTT22
190939	111492,2969	89165,51563	7427,247559	4575,514647999999	28871,75	-100,247856	568,819519	4298,266602000001	21,37639	VC	E7	SC3	MPP	48h	P+ILs	TT22	E7_TT22	E7VC48hMPPTT22
178639	92665,30469	87707,76563	6569,497559	3711,4194340000004	39546,0625	2024,8065190000002	27730,35742	3662,368408	21,722107	VC	E8	SC3	MPP	48h	P+ILs	TT22	E8_TT22	E8VC48hMPPTT22
180614	83133,40625	76588,40625	6129,913086	2944,384277	47017,39063	1394,439331	2409,652832	-82,448212	22,078867000000002	VC	E9	SC3	ST-HSC	48h	P+ILs	TT22	E9_TT22	E9VC48hST-HSCTT22
135825	68916,47656	49198,17188	5313,927246	4309,047852000001	28644,29688	221,93725600000002	586,168579	452,28054800000007	22,553757	VC	E10	SC3	ST-HSC	48h	P+ILs	TT22	E10_TT22	E10VC48hST-HSCTT22
165921	64513,47266	47654,74219	6173,086914	5408,174316	32081,21875	10131,10547	1481,6459960000002	51,843647	22,823137	VC	E11	SC3	SLAM-HSC	48h	P+ILs	TT22	E11_TT22	E11VC48hSLAM-HSCTT22
155695	55696,76172	53295,34375	234,86482200000003	3689,8710939999996	27088,273439999997	12261,13965	4104,855957	-71,70661199999999	23,131339999999998	VC	E12	SC3	SLAM-HSC	48h	P+ILs	TT22	E12_TT22	E12VC48hSLAM-HSCTT22
152970	71540,42188	42693,63281	679,1275019999999	2870,009766	28926,53711	9814,147461	50955,41016	327,660492	23,479670000000002	VC	F12	SC3	SLAM-HSC	48h	P+ILs	TT22	F12_TT22	F12VC48hSLAM-HSCTT22
161742	70131,46094	62570,203129999994	742,436035	4203,206055	28647,4043	9946,423828	28281,10547	34,597301	23,769827	VC	F11	SC3	SLAM-HSC	48h	P+ILs	TT22	F11_TT22	F11VC48hSLAM-HSCTT22
145538	55551,58203	49312,41406	4935,461426	5348,169922	25518,39453	1082,7402339999999	2636,154785	15,912170000000001	24,017717	VC	F10	SC3	ST-HSC	48h	P+ILs	TT22	F10_TT22	F10VC48hST-HSCTT22
145161	73050,53125	70361,13281	6726,997559	4186,195313	24678,64648	926,815308	10787,64844	311,122253	24,297548000000003	VC	F9	SC3	ST-HSC	48h	P+ILs	TT22	F9_TT22	F9VC48hST-HSCTT22
153319	74900,98438	48601,98047	372,82122799999996	2755,400146	30522,76172	787,019348	13901,93652	1311,416992	24,495102	VC	F8	SC3	MPP	48h	P+ILs	TT22	F8_TT22	F8VC48hMPPTT22
176505	109123,0078	94951,29688	5304,421875	6553,23584	35950,35547	1304,695068	14222,862309999999	2527,841797	24,80271	VC	F7	SC3	MPP	48h	P+ILs	TT22	F7_TT22	F7VC48hMPPTT22
178993	79494,38281	72750,65625	10854,39844	4637,989258	37035,60938	10900,8584	3196,706299	91,020638	25,117918	VC	F6	SC2	SLAM-HSC	48h	P	TT22	F6_TT22	F6VC48hSLAM-HSCTT22
159605	79593,15625	52093,44141	3838,476318	6217,397461	33566,99219	9663,227539	9046,841797	10,738128	25,493315	VC	F5	SC2	SLAM-HSC	48h	P	TT22	F5_TT22	F5VC48hSLAM-HSCTT22
146363	63055,72266	50851,08203	1571,195923	4559,621582	24436,9043	505,69787599999995	3141,908447	127,170822	25,919645000000003	VC	F4	SC2	ST-HSC	48h	P	TT22	F4_TT22	F4VC48hST-HSCTT22
126625	57942,29297	59597,58203	6839,450684	5280,370605	28113,08398	1996,030029	8982,19043	288,959564	26,317010999999997	VC	F3	SC2	ST-HSC	48h	P	TT22	F3_TT22	F3VC48hST-HSCTT22
179561	91575,26563	64920,453129999994	3419,4589840000003	5494,544434	33694,26563	287,433533	7128,344238	1862,761353	26,575585999999998	VC	F2	SC2	MPP	48h	P	TT22	F2_TT22	F2VC48hMPPTT22
151992	76850,20313	59937,921879999994	2081,85083	3099,712402	27192,39258	989,39801	40732,00391	1333,764648	26,879990000000003	VC	F1	SC2	MPP	48h	P	TT22	F1_TT22	F1VC48hMPPTT22
179640	91470,54688	79593,15625	6631,535156	2247,818115	42002,55078	1348,751465	15815,44043	3917,4670409999994	27,115892	VC	G1	SC2	MPP	48h	P	TT22	G1_TT22	G1VC48hMPPTT22
167039	93407,86719	57093,82422	3290,567139	2871,046143	30723,01172	669,594116	19121,82422	1643,6485599999999	27,385509000000003	VC	G2	SC2	MPP	48h	P	TT22	G2_TT22	G2VC48hMPPTT22
133659	79525,32031	42605,57031	173,151825	6508,218261999999	26528,0293	-468,622986	5446,057129	282,112122	27,600752000000004	VC	G3	SC2	ST-HSC	48h	P	TT22	G3_TT22	G3VC48hST-HSCTT22
180204	92095,29688	68855,78125	1748,297241	9500,482422	30074,05078	-494,54229699999996	1225,314697	143,122513	28,015090999999998	VC	G4	SC2	ST-HSC	48h	P	TT22	G4_TT22	G4VC48hST-HSCTT22
179818	126998,0	80054,875	8275,492188	9251,344727	51047,82813	9227,864258	939,835938	361,28945899999997	28,387878000000004	VC	G5	SC2	SLAM-HSC	48h	P	TT22	G5_TT22	G5VC48hSLAM-HSCTT22
167727	68797,47656	67076,73438	729,3486330000001	6103,690918	26664,86523	33235,68359	3864,3232420000004	-175,963699	28,690859000000003	VC	G6	SC2	SLAM-HSC	48h	P	TT22	G6_TT22	G6VC48hSLAM-HSCTT22
175052	147712,3281	68329,80469	3687,7707520000004	3528,514893	29699,13672	801,305359	88992,26563	1378,600342	28,912036999999998	VC	G7	SC3	MPP	48h	P+ILs	TT22	G7_TT22	G7VC48hMPPTT22
210235	135129,2656	92424,92188	8040,943359000001	7930,756348000001	50221,92969	1541,804077	5339,67627	1290,2602539999998	29,275089	VC	G8	SC3	MPP	48h	P+ILs	TT22	G8_TT22	G8VC48hMPPTT22
155197	63144,97266	58031,54297	3004,402832	8032,285156	22187,10156	240,54911800000002	856,191406	47,240509	29,562278999999997	VC	G9	SC3	ST-HSC	48h	P+ILs	TT22	G9_TT22	G9VC48hST-HSCTT22
185620	94464,58594	60832,80469	5847,065918	6629,251953	38341,79297	228,207565	2686,5629879999997	399,456848	29,978161	VC	G10	SC3	ST-HSC	48h	P+ILs	TT22	G10_TT22	G10VC48hST-HSCTT22
185972	66518,625	47463,15234	4061,565186	4399,62207	33100,91797	19301,61133	1495,971436	-14,596858	30,268082	VC	G11	SC3	SLAM-HSC	48h	P+ILs	TT22	G11_TT22	G11VC48hSLAM-HSCTT22
181228	83067,95313	68856,97656	330,598907	3703,1376950000003	23365,50586	8290,675781	29252,14258	-264,19381699999997	30,527490999999998	VC	G12	SC3	SLAM-HSC	48h	P+ILs	TT22	G12_TT22	G12VC48hSLAM-HSCTT22
158630	98461,79688	60419,87109	-8,900149	2693,591309	29689,5918	11176,01758	99440,64844	141,18141200000002	30,873325	VC	H12	SC3	SLAM-HSC	48h	P+ILs	TT22	H12_TT22	H12VC48hSLAM-HSCTT22
195989	67389,70313	79878,75	139,741135	7609,791015999999	33013,16016	22230,34766	26367,29883	-130,48812900000001	31,331833000000003	VC	H11	SC3	SLAM-HSC	48h	P+ILs	TT22	H11_TT22	H11VC48hSLAM-HSCTT22
156616	76282,57031	57500,80469	6305,234863000001	5018,818359000001	28069,79102	-1290,538818	1262,778076	540,290466	31,598719	VC	H10	SC3	ST-HSC	48h	P+ILs	TT22	H10_TT22	H10VC48hST-HSCTT22
179519	83064,38281	42889,98047	1320,6051029999999	4047,6376950000003	22989,23633	-40,424904	8589,075195	354,968719	31,874391999999997	VC	H9	SC3	ST-HSC	48h	P+ILs	TT22	H9_TT22	H9VC48hST-HSCTT22
138188	70144,55469	51369,92188	1996,676514	2112,895996	36103,67188	1576,561401	46167,44141	2446,615967	32,090942	VC	H8	SC3	MPP	48h	P+ILs	TT22	H8_TT22	H8VC48hMPPTT22
162073	59353,63281	61621,77344	2007,437866	4920,320801	30347,210939999997	6629,021484000001	601,317322	114,098633	32,350704	VC	H6	SC2	SLAM-HSC	48h	P	TT22	H6_TT22	H6VC48hSLAM-HSCTT22
153681	79988,23438	49119,63281	1010,5025019999999	3337,978516	25255,95898	6184,910156	41357,15234	-259,257477	32,804699	VC	H5	SC2	SLAM-HSC	48h	P	TT22	H5_TT22	H5VC48hSLAM-HSCTT22
143171	65260,79297	49406,42188	2059,277832	10303,17285	29875,44336	825,626587	525,7518309999999	48,080402	33,065769	VC	H4	SC2	ST-HSC	48h	P	TT22	H4_TT22	H4VC48hST-HSCTT22
176062	97130,1875	80709,375	8469,452148	9810,421875	30745,38086	714,508606	539,778625	399,5159	33,459808	VC	H3	SC2	ST-HSC	48h	P	TT22	H3_TT22	H3VC48hST-HSCTT22
150356	57916,11328	54621,00391	3373,3232420000004	2066,979736	22798,95898	1048,200439	33616,01953	1120,1557619999999	33,713398	VC	H2	SC2	MPP	48h	P	TT22	H2_TT22	H2VC48hMPPTT22
172527	89479,67188	70,21000699999999	5783,124022999999	3643,467773	46930,94141	430,692841	3845,809814	1871,764771	3,820965	Vi	A1	SC2	MPP	48h	P	TT22	A1_TT22	A1Vi48hMPPTT22
176390	83423,76563	7,14	4769,200684	3532,424561	48671,08984	-193,939987	2920,736328	3048,018066	4,140864	Vi	A2	SC2	MPP	48h	P	TT22	A2_TT22	A2Vi48hMPPTT22
192539	69460,30469	-5,95	4268,024902	9871,53125	50675,79297	342,89035	2041,258789	-16,142231	4,613872	Vi	A3	SC2	ST-HSC	48h	P	TT22	A3_TT22	A3Vi48hST-HSCTT22
164662	70977,55469	8,33	5975,629883	5719,045897999999	35064,32813	1425,362183	762,1712650000001	116,988335	5,6047720000000005	Vi	A4	SC2	ST-HSC	48h	P	TT22	A4_TT22	A4Vi48hST-HSCTT22
206996	160245,4063	-8,33	10413,11914	4976,408691	50166,58984	3418,136475	10271,91113	525,476013	6,364508	Vi	A5	SC2	SLAM-HSC	48h	P	TT22	A5_TT22	A5Vi48hSLAM-HSCTT22
153392	61747,91406	45,220001	1786,6313480000001	4102,311035	39864,42578	15654,125	4783,208008	-47,963413	7,024210000000001	Vi	A6	SC2	SLAM-HSC	48h	P	TT22	A6_TT22	A6Vi48hSLAM-HSCTT22
190516	84292,46094	27,370001000000002	10486,7832	4589,502441	45159,30859	743,1853639999999	3330,865479	1092,77478	7,503127	Vi	A7	SC3	MPP	48h	P+ILs	TT22	A7_TT22	A7Vi48hMPPTT22
129187	72742,32031	-13,09	3596,518311	4261,742188	38781,06641	1724,765503	1601,7811279999999	1302,9311519999999	7,938609	Vi	A8	SC3	MPP	48h	P+ILs	TT22	A8_TT22	A8Vi48hMPPTT22
165211	76907,32031	40,460003	4154,235352000001	4751,36084	41992,36719	-298,536743	1023,443359	640,43335	8,252807	Vi	A9	SC3	ST-HSC	48h	P+ILs	TT22	A9_TT22	A9Vi48hST-HSCTT22
145136	75955,32031	14,280001	1499,7971189999998	6455,695801	35076,42188	893,5770869999999	1924,912964	225,462646	8,613859	Vi	A10	SC3	ST-HSC	48h	P+ILs	TT22	A10_TT22	A10Vi48hST-HSCTT22
164210	67188,59375	-10,710001	1019,253784	5362,439453	36084,48047	16454,26953	18445,44336	107,947624	9,007773	Vi	A11	SC3	SLAM-HSC	48h	P+ILs	TT22	A11_TT22	A11Vi48hSLAM-HSCTT22
171444	62604,71484	5,95	4680,369629	5520,26709	45326,11328	8224,919922	2875,928955	-63,987373	9,525356	Vi	A12	SC3	SLAM-HSC	48h	P+ILs	TT22	A12_TT22	A12Vi48hSLAM-HSCTT22
163532	68134,64063	-2,38	-637,0943599999999	3731,329102	47768,05859	17277,55469	1048,81311	-29,574707	10,019406	Vi	B12	SC3	SLAM-HSC	48h	P+ILs	TT22	B12_TT22	B12Vi48hSLAM-HSCTT22
174205	96619,67188	-11,900001	137,266022	5048,607422	44330,52344	38590,61328	35080,29688	-119,59935	10,275036	Vi	B11	SC3	SLAM-HSC	48h	P+ILs	TT22	B11_TT22	B11Vi48hSLAM-HSCTT22
166266	89946,15625	-29,750002000000002	1579,9123539999998	4218,04834	41427,44141	2578,313721	67461,50781	432,740143	10,475621	Vi	B10	SC3	ST-HSC	48h	P+ILs	TT22	B10_TT22	B10Vi48hST-HSCTT22
152073	72662,59375	-5,95	680,727844	4285,08252	34459,45703	662,7442629999999	12803,98145	263,320587	10,704713	Vi	B9	SC3	ST-HSC	48h	P+ILs	TT22	B9_TT22	B9Vi48hST-HSCTT22
154757	66640,0	10,710001	5417,179688	3056,618408	35693,71094	-128,30545	9734,347656	778,442505	10,927482000000001	Vi	B8	SC3	MPP	48h	P+ILs	TT22	B8_TT22	B8Vi48hMPPTT22
166144	85132,60156	-21,420002	6880,404297	2941,56665	43070,93359	319,789429	26383,86133	1627,927368	11,160202	Vi	B7	SC3	MPP	48h	P+ILs	TT22	B7_TT22	B7Vi48hMPPTT22
137522	73182,625	97,58000200000001	453,587585	2446,006104	36453,14844	9818,757813	34073,25391	-13,169284	11,518663	Vi	B6	SC2	SLAM-HSC	48h	P	TT22	B6_TT22	B6Vi48hSLAM-HSCTT22
175351	88788,28125	2,38	2451,316162	6605,367676	47122,75391	15665,25879	23551,6875	71,534973	11,80052	Vi	B5	SC2	SLAM-HSC	48h	P	TT22	B5_TT22	B5Vi48hSLAM-HSCTT22
151662	65797,48438	-39,27	2022,371338	3908,814697	35259,33594	366,478241	796,028442	196,49708600000002	12,025361	Vi	B4	SC2	ST-HSC	48h	P	TT22	B4_TT22	B4Vi48hST-HSCTT22
162296	55097,00391	-7,14	9074,583984	3765,083496	35168,77344	1054,811035	16522,06445	597,155029	12,233618	Vi	B3	SC2	ST-HSC	48h	P	TT22	B3_TT22	B3Vi48hST-HSCTT22
149368	72555,49219	-13,09	2833,98584	1996,276855	34733,12109	1088,700439	23775,75391	1486,8222660000001	12,505832	Vi	B2	SC2	MPP	48h	P	TT22	B2_TT22	B2Vi48hMPPTT22
162902	90152,02344	-24,990002	25,988379000000002	3313,177002	35380,14063	1247,793823	2462,524658	988,187256	12,79847	Vi	B1	SC2	MPP	48h	P	TT22	B1_TT22	B1Vi48hMPPTT22
140511	103319,375	-2,38	2813,8752440000003	2920,559326	61842,953129999994	243,18672200000003	3236,400879	2153,979248	13,105618	Vi	C1	SC2	MPP	48h	P	TT22	C1_TT22	C1Vi48hMPPTT22
175130	88766,86719	2,38	6577,06543	3871,5573729999996	33786,26172	1923,984863	32842,96094	4464,837890999999	13,356686999999999	Vi	C2	SC2	MPP	48h	P	TT22	C2_TT22	C2Vi48hMPPTT22
119563	102462,5781	34,510002	7449,771973000001	4848,220215	54491,51953	2358,389648	2407,66626	8,221630000000001	13,544625	Vi	C3	SC2	ST-HSC	48h	P	TT22	C3_TT22	C3Vi48hST-HSCTT22
166430	81335,3125	-13,09	5785,062988000001	4401,148926	46805,63281	1331,69104	18315,94141	373,955383	13,793516	Vi	C4	SC2	ST-HSC	48h	P	TT22	C4_TT22	C4Vi48hST-HSCTT22
141534	61589,64453	-32,130001	5976,509765999999	5576,144531	37538,92969	7797,946776999999	1457,901855	41,721142	13,989435999999998	Vi	C5	SC2	SLAM-HSC	48h	P	TT22	C5_TT22	C5Vi48hSLAM-HSCTT22
160330	70182,63281	101,150002	1759,25061	4270,188477000001	45664,02734	6042,707031	14174,607419999998	251,74005099999997	14,265281	Vi	C6	SC2	SLAM-HSC	48h	P	TT22	C6_TT22	C6Vi48hSLAM-HSCTT22
145477	65382,171879999994	11,900001	2954,780029	2465,484375	32624,70898	1837,2280269999999	48222,92578	1093,931885	14,472396	Vi	C7	SC3	MPP	48h	P+ILs	TT22	C7_TT22	C7Vi48hMPPTT22
177495	164390,1719	-16,66	1864,407959	4648,335449	46066,22266	1336,745483	5921,359375	1139,992432	14,701901999999999	Vi	C8	SC3	MPP	48h	P+ILs	TT22	C8_TT22	C8Vi48hMPPTT22
149154	62934,34375	7,14	438,808563	4132,589355	32453,628910000003	-301,269775	917,9793699999999	227,54864500000002	14,883932000000001	Vi	C9	SC3	ST-HSC	48h	P+ILs	TT22	C9_TT22	C9Vi48hST-HSCTT22
154328	68526,15625	4,76	-53,92683	3454,424072	37056,51172	302,85455299999995	30063,316410000003	552,115662	15,134274	Vi	C10	SC3	ST-HSC	48h	P+ILs	TT22	C10_TT22	C10Vi48hST-HSCTT22
125192	78595,9375	-17,85	5295,473633	4326,087402	55015,37109	19756,88867	2736,775146	7,5010639999999995	15,31589	Vi	C11	SC3	SLAM-HSC	48h	P+ILs	TT22	C11_TT22	C11Vi48hSLAM-HSCTT22
185255	111723,1563	-16,66	5332,073242	7662,748535	47959,98438	8245,192383	5888,050293	98,366493	15,682437	Vi	C12	SC3	SLAM-HSC	48h	P+ILs	TT22	C12_TT22	C12Vi48hSLAM-HSCTT22
145732	66397,24219	-29,750002000000002	-427,91363499999994	3269,22998	42555,86719	13807,69043	12261,50879	-44,435196000000005	15,992176999999998	Vi	D12	SC3	SLAM-HSC	48h	P+ILs	TT22	D12_TT22	D12Vi48hSLAM-HSCTT22
142938	157490,5625	0,0	1203,001953	4180,442383	34046,93359	8384,866211	18912,38672	354,84042400000004	16,480839000000003	Vi	D11	SC3	SLAM-HSC	48h	P+ILs	TT22	D11_TT22	D11Vi48hSLAM-HSCTT22
151848	72069,97656	-21,420002	373,92236299999996	4860,228027	39150,08203	1253,108643	6825,85498	-76,326233	16,849977	Vi	D10	SC3	ST-HSC	48h	P+ILs	TT22	D10_TT22	D10Vi48hST-HSCTT22
163578	104982,9922	19,040001	1899,373657	3252,311768	37947,47266	427,476563	79141,53125	484,253937	17,120119	Vi	D9	SC3	ST-HSC	48h	P+ILs	TT22	D9_TT22	D9Vi48hST-HSCTT22
102718	49794,36328	-29,750002000000002	5828,017578	2259,740479	35054,66797	221,47355699999997	10373,64941	1869,579346	17,345789	Vi	D8	SC3	MPP	48h	P+ILs	TT22	D8_TT22	D8Vi48hMPPTT22
179060	140825,7969	4,76	8161,425293000001	4892,214844	60260,38281	493,367889	5459,000977000001	3719,104736	17,597065	Vi	D7	SC3	MPP	48h	P+ILs	TT22	D7_TT22	D7Vi48hMPPTT22
142479	75091,38281	13,09	302,094788	3032,665039	31627,89063	5410,631348	11177,49512	-14,946315	17,898409	Vi	D6	SC2	SLAM-HSC	48h	P	TT22	D6_TT22	D6Vi48hSLAM-HSCTT22
167704	81491,20313	26,18	990,239868	5409,736816	48286,24609	3438,969238	25811,96875	87,42907	18,240597	Vi	D5	SC2	SLAM-HSC	48h	P	TT22	D5_TT22	D5Vi48hSLAM-HSCTT22
158051	76279,0	9,52	1527,950073	4706,145508	40301,36328	1730,369873	1426,778687	26,715145	18,516232000000002	Vi	D4	SC2	ST-HSC	48h	P	TT22	D4_TT22	D4Vi48hST-HSCTT22
125979	57691,203129999994	8,33	3,419575	2258,3232420000004	56655,63281	-517,702209	58156,27344	355,56546000000003	18,821621	Vi	D3	SC2	ST-HSC	48h	P	TT22	D3_TT22	D3Vi48hST-HSCTT22
157504	75792,29688	7,14	916,529419	4099,830566	38135,92969	188,77531399999998	2604,166504	1274,409302	19,033091	Vi	D2	SC2	MPP	48h	P	TT22	D2_TT22	D2Vi48hMPPTT22
141679	64185,03125	-2,38	8906,898438	3941,467529	40016,01953	-542,416809	1643,7344970000001	2241,657471	19,286127	Vi	D1	SC2	MPP	48h	P	TT22	D1_TT22	D1Vi48hMPPTT22
218135	121571,5938	-14,280001	2891,355469	4887,875977000001	61188,91797	936,185608	17630,21875	2221,6877440000003	19,568811	Vi	E1	SC2	MPP	48h	P	TT22	E1_TT22	E1Vi48hMPPTT22
151915	66493,63281	4,76	3264,700928	3681,2631840000004	31563,98828	527,911072	694,245605	933,156189	19,795416	Vi	E2	SC2	MPP	48h	P	TT22	E2_TT22	E2Vi48hMPPTT22
180520	133616,7813	-27,370001000000002	10944,95703	7782,962890999999	50361,29688	1104,7266849999999	1694,527344	108,859077	19,971951999999998	Vi	E3	SC2	ST-HSC	48h	P	TT22	E3_TT22	E3Vi48hST-HSCTT22
163579	74408,32031	34,510002	3983,608398	6025,541015999999	35141,11719	426,747986	1612,801025	478,34521500000005	20,311339999999998	Vi	E4	SC2	ST-HSC	48h	P	TT22	E4_TT22	E4Vi48hST-HSCTT22
149075	165438,5625	107,10000600000001	5586,137207	4038,451172	53742,60156	6146,071777	478,829071	241,53437799999998	20,541985999999998	Vi	E5	SC2	SLAM-HSC	48h	P	TT22	E5_TT22	E5Vi48hSLAM-HSCTT22
88202	100572,8516	-42,840004	-457,07678200000004	2733,6567379999997	35201,89063	4668,239258	13892,00781	-92,436966	20,858051	Vi	E6	SC2	SLAM-HSC	48h	P	TT22	E6_TT22	E6Vi48hSLAM-HSCTT22
167317	91483,63281	3,57	799,778992	2039,218262	32790,09375	-639,074341	12418,07227	680,272644	21,043915	Vi	E7	SC3	MPP	48h	P+ILs	TT22	E7_TT22	E7Vi48hMPPTT22
149516	64796,69141	-26,18	5606,366699	4361,433105	32065,914060000003	975,4927369999999	6940,995605	860,945923	21,346918	Vi	E8	SC3	MPP	48h	P+ILs	TT22	E8_TT22	E8Vi48hMPPTT22
98363	76928,74219	-4,76	2669,723389	2520,2138670000004	38739,48438	907,1741939999999	21527,65039	327,761993	21,580883	Vi	E9	SC3	ST-HSC	48h	P+ILs	TT22	E9_TT22	E9Vi48hST-HSCTT22
248152	124446,6328	36,890003	6347,26416	5658,439941	44127,18359	1350,9316410000001	704,7219240000001	364,31131	21,820444000000002	Vi	E10	SC3	ST-HSC	48h	P+ILs	TT22	E10_TT22	E10Vi48hST-HSCTT22
142052	92599,85156	-8,33	9033,484375	2433,623047	54158,86719	3172,32251	43957,69141	392,089905	21,999987	Vi	E11	SC3	SLAM-HSC	48h	P+ILs	TT22	E11_TT22	E11Vi48hSLAM-HSCTT22
175952	80064,39063	54,740002000000004	617,423767	3273,7138670000004	65820,6875	22572,82031	721,1262820000001	-39,793205	22,488955999999998	Vi	F12	SC3	SLAM-HSC	48h	P+ILs	TT22	F12_TT22	F12Vi48hSLAM-HSCTT22
159433	63507,921879999994	-20,230001	483,02120999999994	6594,791504	32835,41016	3013,025391	3923,0905759999996	-8,443483	22,831768	Vi	F11	SC3	SLAM-HSC	48h	P+ILs	TT22	F11_TT22	F11Vi48hSLAM-HSCTT22
168094	79732,38281	-10,710001	3942,023193	5796,654297	42777,33203	313,89856000000003	7742,474120999999	386,89092999999997	23,010479	Vi	F10	SC3	ST-HSC	48h	P+ILs	TT22	F10_TT22	F10Vi48hST-HSCTT22
176652	75710,1875	-13,09	5841,881836	4096,342772999999	41430,82031	379,277557	27616,29688	614,032471	23,235632	Vi	F9	SC3	ST-HSC	48h	P+ILs	TT22	F9_TT22	F9Vi48hST-HSCTT22
151153	77392,84375	-11,900001	6075,781738000001	3731,883057	40694,39844	1144,012451	15385,03125	1677,3786619999998	23,443993	Vi	F8	SC3	MPP	48h	P+ILs	TT22	F8_TT22	F8Vi48hMPPTT22
160749	84234,15625	16,66	5761,75	3844,2155759999996	45966,40625	263,06588700000003	5317,05127	2922,2033690000003	23,697548	Vi	F7	SC3	MPP	48h	P+ILs	TT22	F7_TT22	F7Vi48hMPPTT22
170513	67356,38281	11,900001	9208,873047	4492,362305	45866,92578	8324,469727	5423,533203	-123,22249599999999	24,038906	Vi	F6	SC2	SLAM-HSC	48h	P	TT22	F6_TT22	F6Vi48hSLAM-HSCTT22
142715	60741,171879999994	27,370001000000002	1885,491455	6463,892578	32583,57227	3033,43457	1421,945557	222,906631	24,265924	Vi	F5	SC2	SLAM-HSC	48h	P	TT22	F5_TT22	F5Vi48hSLAM-HSCTT22
135893	70500,36719	40,460003	6367,032715	3041,243896	66525,38281	969,218567	537,4367070000001	395,994141	24,512121	Vi	F4	SC2	ST-HSC	48h	P	TT22	F4_TT22	F4Vi48hST-HSCTT22
119141	83729,59375	29,750002000000002	286,834686	3035,065918	56459,0625	-318,22805800000003	13039,749020000001	195,86496	24,872551	Vi	F3	SC2	ST-HSC	48h	P	TT22	F3_TT22	F3Vi48hST-HSCTT22
192788	107278,5078	26,18	4502,763672	4514,967772999999	43182,46875	1828,641113	35669,76953	4211,128418	25,074898	Vi	F2	SC2	MPP	48h	P	TT22	F2_TT22	F2Vi48hMPPTT22
149399	73619,35156	1,19	8164,93457	2368,548096	47290,99219	541,876648	24369,24023	1471,735596	25,350534	Vi	F1	SC2	MPP	48h	P	TT22	F1_TT22	F1Vi48hMPPTT22
182016	88665,71094	9,52	1440,054932	2862,288086	48139,69922	445,295807	42529,64453	2763,584473	25,557133	Vi	G1	SC2	MPP	48h	P	TT22	G1_TT22	G1Vi48hMPPTT22
156144	77615,375	36,890003	1595,0584720000002	4030,172607	32209,88867	1061,177124	15835,47168	877,7201539999999	25,908545	Vi	G2	SC2	MPP	48h	P	TT22	G2_TT22	G2Vi48hMPPTT22
160302	84301,98438	-26,18	7051,82959	4763,919922	47105,78125	527,228821	876,923706	153,327423	26,134424	Vi	G3	SC2	ST-HSC	48h	P	TT22	G3_TT22	G3Vi48hST-HSCTT22
168324	61668,18359	4,76	2791,697754	6699,313965	38942,50391	-646,0929570000001	921,355835	422,98001100000005	26,388498	Vi	G4	SC2	ST-HSC	48h	P	TT22	G4_TT22	G4Vi48hST-HSCTT22
162189	74006,10156	-16,66	4648,541504	3203,3747559999997	40055,42188	607,76532	4753,960449	1642,4626460000002	26,974391999999998	Vi	G7	SC3	MPP	48h	P+ILs	TT22	G7_TT22	G7Vi48hMPPTT22
143256	62584,484379999994	3,57	4219,910156	2130,100098	39642,09766	-19,369322	10985,28125	2050,4377440000003	27,265890000000002	Vi	G8	SC3	MPP	48h	P+ILs	TT22	G8_TT22	G8Vi48hMPPTT22
153544	62653,50391	20,230001	5151,238281	2433,522461	54915,953129999994	404,844025	17557,91406	-20,006407	27,613879999999998	Vi	G9	SC3	ST-HSC	48h	P+ILs	TT22	G9_TT22	G9Vi48hST-HSCTT22
144817	72277,03125	7,14	-509,024506	10063,27441	45352,63281	2761,506592	1062,88208	151,922134	27,816227	Vi	G10	SC3	ST-HSC	48h	P+ILs	TT22	G10_TT22	G10Vi48hST-HSCTT22
195776	85061,20313	0,0	7356,640137	5160,223145	51783,28125	6476,695313	3591,319092	6,8594610000000005	28,045837	Vi	G11	SC3	SLAM-HSC	48h	P+ILs	TT22	G11_TT22	G11Vi48hSLAM-HSCTT22
209483	95090,52344	5,95	3627,297852	10327,29102	60274,00391	40487,83594	4987,923828	-101,26442	28,31567	Vi	G12	SC3	SLAM-HSC	48h	P+ILs	TT22	G12_TT22	G12Vi48hSLAM-HSCTT22
203421	109460,9688	-7,14	5871,440918	8912,337891	65922,57031	8638,615234	2131,537598	72,327904	28,61577	Vi	H12	SC3	SLAM-HSC	48h	P+ILs	TT22	H12_TT22	H12Vi48hSLAM-HSCTT22
183386	93273,39063	-13,09	2076,094727	6170,321289	50901,33594	7195,616698999999	6739,489258	144,42276	28,876064000000003	Vi	H11	SC3	SLAM-HSC	48h	P+ILs	TT22	H11_TT22	H11Vi48hSLAM-HSCTT22
190574	87103,24219	-23,800001	2791,952393	6944,379883	38710,30078	139,373062	482,76129199999997	198,895447	29,122778000000004	Vi	H10	SC3	ST-HSC	48h	P+ILs	TT22	H10_TT22	H10Vi48hST-HSCTT22
94266	115236,0391	-2,38	5038,208496	2663,518555	42424,23438	370,149292	1479,003296	559,711914	29,33342	Vi	H9	SC3	ST-HSC	48h	P+ILs	TT22	H9_TT22	H9Vi48hST-HSCTT22
134080	49317,17188	-11,900001	4165,358397999999	2555,179932	32717,1582	-72,74335500000001	23424,83789	2100,854248	29,520113000000002	Vi	H8	SC3	MPP	48h	P+ILs	TT22	H8_TT22	H8Vi48hMPPTT22
176440	84598,29688	-38,080002	-58,547665	6871,073242	42646,08594	5365,501465	24928,11523	428,68624900000003	29,777195000000003	Vi	H6	SC2	SLAM-HSC	48h	P	TT22	H6_TT22	H6Vi48hSLAM-HSCTT22
235893	101071,4688	-16,66	6453,020508	3486,086914	44500,43359	15058,09082	614,3895259999999	33,229321	30,020695	Vi	H5	SC2	SLAM-HSC	48h	P	TT22	H5_TT22	H5Vi48hSLAM-HSCTT22
191371	123992,0547	28,560001	6134,744140999999	9720,520508	48996,22656	-455,331238	728,322571	451,220062	30,316647999999997	Vi	H4	SC2	ST-HSC	48h	P	TT22	H4_TT22	H4Vi48hST-HSCTT22
139512	58388,54297	-27,370001000000002	4508,030761999999	2011,2678219999998	41252,49609	-580,444824	18520,86328	246,556473	30,521069	Vi	H3	SC2	ST-HSC	48h	P	TT22	H3_TT22	H3Vi48hST-HSCTT22
163822	66302,04688	-19,040001	8419,630859	2998,597412	41064,88672	555,0115969999999	16591,03711	901,7472529999999	30,820963	Vi	H2	SC2	MPP	48h	P	TT22	H2_TT22	H2Vi48hMPPTT22
127031	71986,67188	77004,90625	1317,350586	4081,471436	0,15024	-207,439072	15661,21387	1392,747314	1,40629	CF	A1	SC2	MPP	24h	P	TT21	A1_TT21	A1CF24hMPPTT21
170237	110141,6484	97287,26563	2691,152344	2306,263428	-16,610975	-804,818176	20897,19531	4918,725586	1,540462	CF	A2	SC2	MPP	24h	P	TT21	A2_TT21	A2CF24hMPPTT21
138630	69938,67969	89827,15625	1088,0935060000002	2498,098877	11,369491	2097,506348	26043,98438	-31,800596000000002	1,666095	CF	A3	SC2	ST-HSC	24h	P	TT21	A3_TT21	A3CF24hST-HSCTT21
142479	74781,98438	87362,66406	509,86795	4748,647461	-4,426771	117,723724	2321,0463870000003	94,51918	1,8327099999999998	CF	A4	SC2	ST-HSC	24h	P	TT21	A4_TT21	A4CF24hST-HSCTT21
152572	90574,47656	104105,9688	833,466187	6070,34375	-95,739166	48669,94922	1305,3905029999999	-214,877731	2,1112610000000003	CF	A5	SC2	SLAM-HSC	24h	P	TT21	A5_TT21	A5CF24hSLAM-HSCTT21
161345	74079,88281	133622,7188	5527,344727000001	5415,01416	-30,205633000000002	10566,66992	1200,184082	-24,712877	2,572433	CF	A6	SC2	SLAM-HSC	24h	P	TT21	A6_TT21	A6CF24hSLAM-HSCTT21
210767	130161,0156	75716,13281	3173,790283	10619,1084	-26,156921	-563,5655519999999	2817,806885	6628,351563	2,788624	CF	A7	SC3	MPP	24h	P+ILs	TT21	A7_TT21	A7CF24hMPPTT21
130148	93694,65625	91324,17188	2345,3354489999997	4622,182129	-13,031854	-1382,043335	1009,215942	1066,3946529999998	3,127064	CF	A8	SC3	MPP	24h	P+ILs	TT21	A8_TT21	A8CF24hMPPTT21
133757	62422,64453	78531,67188	1677,336304	5465,831543	-10,14372	333,969025	776,079346	582,64093	3,268756	CF	A9	SC3	ST-HSC	24h	P+ILs	TT21	A9_TT21	A9CF24hST-HSCTT21
163691	110630,7344	130440,6641	616,204163	7483,407715	-24,680557	2016,0953370000002	1203,967529	148,618973	3,445039	CF	A10	SC3	ST-HSC	24h	P+ILs	TT21	A10_TT21	A10CF24hST-HSCTT21
112269	167666,25	104416,5547	528,757141	10173,0625	-58,423409	12760,28711	1590,688599	354,330231	3,709571	CF	A11	SC3	SLAM-HSC	24h	P+ILs	TT21	A11_TT21	A11CF24hSLAM-HSCTT21
132325	74498,76563	77530,88281	918,7799679999999	4837,387207	9,295703999999999	3484,618164	17960,35742	271,42965699999996	3,85497	CF	A12	SC3	SLAM-HSC	24h	P+ILs	TT21	A12_TT21	A12CF24hSLAM-HSCTT21
159408	88595,50781	142617,9375	365,37796000000003	2925,23999	-18,841759	4203,187011999999	7389,751465	-46,482071000000005	4,169454	CF	B12	SC3	SLAM-HSC	24h	P+ILs	TT21	B12_TT21	B12CF24hSLAM-HSCTT21
158319	82129,04688	108433,9922	-619,572754	1883,56311	-83,979568	51266,55078	23091,22461	-220,111679	4,451872	CF	B11	SC3	SLAM-HSC	24h	P+ILs	TT21	B11_TT21	B11CF24hSLAM-HSCTT21
131344	81645,90625	88146,875	263,949188	3410,839111	-0,077284	886,712158	13225,43945	193,69335900000002	4,57643	CF	B10	SC3	ST-HSC	24h	P+ILs	TT21	B10_TT21	B10CF24hST-HSCTT21
170213	112558,5391	131105,875	3980,400146	9734,253906	-10,866633	1394,8803710000002	4568,856934	130,52569599999998	4,745731	CF	B9	SC3	ST-HSC	24h	P+ILs	TT21	B9_TT21	B9CF24hST-HSCTT21
146262	64711,01172	78688,75	2778,416748	4150,992676	8,174774000000001	-364,00061	2382,806396	2043,6805420000003	4,840801	CF	B8	SC3	MPP	24h	P+ILs	TT21	B8_TT21	B8CF24hMPPTT21
145107	75406,73438	77532,07031	3129,181641	3914,900146	-8,675247	-881,6766970000001	3336,334961	1874,440552	4,997426	CF	B7	SC3	MPP	24h	P+ILs	TT21	B7_TT21	B7CF24hMPPTT21
158871	84235,34375	95358,27344	1532,096313	4536,425781	-11,315553999999999	6791,144043000001	6926,255370999999	98,48658	5,121125	CF	B6	SC2	SLAM-HSC	24h	P	TT21	B6_TT21	B6CF24hSLAM-HSCTT21
138380	82784,73438	99207,92188	-38,410583	5146,591797	-37,869068	25194,51953	16036,06641	-10,926697	5,313251999999999	CF	B5	SC2	SLAM-HSC	24h	P	TT21	B5_TT21	B5CF24hSLAM-HSCTT21
128379	70119,5625	79131,4375	2781,625977	2625,440918	11,630868	-225,873993	4600,847168	296,096954	5,441947	CF	B4	SC2	ST-HSC	24h	P	TT21	B4_TT21	B4CF24hST-HSCTT21
171218	106207,5078	124671,5469	2672,092285	4867,79834	-27,291542	307,049713	16567,31836	304,65078700000004	5,572897	CF	B3	SC2	ST-HSC	24h	P	TT21	B3_TT21	B3CF24hST-HSCTT21
135817	68333,375	71536,85156	626,211365	2978,322021	14,857439999999999	-185,392166	1475,938354	656,06543	5,672211	CF	B2	SC2	MPP	24h	P	TT21	B2_TT21	B2CF24hMPPTT21
177487	139520,3594	117660,0625	10570,93164	5500,581055	-6,782812	-1942,34668	7241,505370999999	4507,140136999999	5,901024	CF	B1	SC2	MPP	24h	P	TT21	B1_TT21	B1CF24hMPPTT21
124836	99005,625	127710,8047	1361,941895	4716,549316	-44,720024	378,789673	6223,712402	685,211426	6,0932059999999995	CF	C1	SC2	MPP	24h	P	TT21	C1_TT21	C1CF24hMPPTT21
171742	94383,66406	113625,9688	1991,4199219999998	7080,211914	4,163999	-198,670288	16681,83203	665,404175	6,216314	CF	C2	SC2	MPP	24h	P	TT21	C2_TT21	C2CF24hMPPTT21
144246	66369,875	72363,90625	1214,1832279999999	7339,34375	-9,831092	1317,403076	4072,148193	100,789513	6,337542	CF	C3	SC2	ST-HSC	24h	P	TT21	C3_TT21	C3CF24hST-HSCTT21
146630	78428,14063	99601,8125	178,013489	6346,751465	-11,390881	-118,35613300000001	9374,115234	170,390472	6,474883999999999	CF	C4	SC2	ST-HSC	24h	P	TT21	C4_TT21	C4CF24hST-HSCTT21
177900	93837,45313	113686,6563	4256,431152	7061,504395	-36,586926	9200,419922	13416,80957	-25,875717	6,572264	CF	C5	SC2	SLAM-HSC	24h	P	TT21	C5_TT21	C5CF24hSLAM-HSCTT21
154516	85519,35156	90601,84375	1142,220093	5778,994629	-16,704629999999998	5653,892578	12953,4082	-86,167389	6,744035	CF	C6	SC2	SLAM-HSC	24h	P	TT21	C6_TT21	C6CF24hSLAM-HSCTT21
137585	113600,9766	84975,52344	6976,299316	2473,0830079999996	-14,116142000000002	454,142334	7265,895995999999	3601,485352	6,986814	CF	C8	SC3	MPP	24h	P+ILs	TT21	C8_TT21	C8CF24hMPPTT21
151130	121664,4141	104311,8359	7109,455078	4995,456055	-21,72687	2866,438965	33760,58203	94,870766	7,095795	CF	C9	SC3	ST-HSC	24h	P+ILs	TT21	C9_TT21	C9CF24hST-HSCTT21
137014	70878,78125	103688,2734	359,911865	2500,998535	-24,03775	-6,975492	27742,22852	583,2655639999999	7,20091	CF	C10	SC3	ST-HSC	24h	P+ILs	TT21	C10_TT21	C10CF24hST-HSCTT21
124196	88353,9375	80345,23438	-557,7333980000001	5108,82373	-20,699718	9458,400391	7089,150879000001	312,44766200000004	7,352217	CF	C11	SC3	SLAM-HSC	24h	P+ILs	TT21	C11_TT21	C11CF24hSLAM-HSCTT21
154807	79085,02344	86849,77344	2878,78833	5698,794922	-21,151045	5144,784668	465,030273	12,279334	7,59231	CF	C12	SC3	SLAM-HSC	24h	P+ILs	TT21	C12_TT21	C12CF24hSLAM-HSCTT21
139948	63748,30469	82963,23438	410,609558	3382,8017579999996	-11,494811	7763,799316	1548,439941	121,596893	7,787392	CF	D12	SC3	SLAM-HSC	24h	P+ILs	TT21	D12_TT21	D12CF24hSLAM-HSCTT21
138513	72009,28125	79503,90625	358,835419	4229,981934	-8,694981	5088,174805	2470,7346190000003	-22,286392000000003	7,982636	CF	D11	SC3	SLAM-HSC	24h	P+ILs	TT21	D11_TT21	D11CF24hSLAM-HSCTT21
146871	88634,77344	135914,6719	1767,7165530000002	7985,484863	-17,043245000000002	596,913757	1492,0001220000001	92,221512	8,127766000000001	CF	D10	SC3	ST-HSC	24h	P+ILs	TT21	D10_TT21	D10CF24hST-HSCTT21
137663	73809,75	84754,1875	1695,113159	4419,437011999999	-16,740009	166,20240800000002	3284,942139	304,365143	8,260703	CF	D9	SC3	ST-HSC	24h	P+ILs	TT21	D9_TT21	D9CF24hST-HSCTT21
98307	67512,27344	71874,8125	1369,13623	2604,065186	-17,681074	278,57196	11563,405270000001	3145,280273	8,399495	CF	D8	SC3	MPP	24h	P+ILs	TT21	D8_TT21	D8CF24hMPPTT21
142445	67277,84375	91364,63281	4273,261719	6040,291504	-22,02467	296,700317	776,6767580000001	1713,450439	8,518199000000001	CF	D7	SC3	MPP	24h	P+ILs	TT21	D7_TT21	D7CF24hMPPTT21
130188	77295,26563	108182,9063	887,5010990000001	7126,075684	-5,509223	7390,815918000001	2115,6411129999997	209,883209	8,694696	CF	D6	SC2	SLAM-HSC	24h	P	TT21	D6_TT21	D6CF24hSLAM-HSCTT21
132890	77742,70313	75310,34375	919,046509	7231,347168000001	-32,001644	3469,359863	1538,330078	-51,007412	8,831930999999999	CF	D5	SC2	SLAM-HSC	24h	P	TT21	D5_TT21	D5CF24hSLAM-HSCTT21
145651	75968,41406	127270,5078	7774,898437999999	5427,334961	-16,203326999999998	1020,56427	4907,87207	528,87915	8,936347	CF	D4	SC2	ST-HSC	24h	P	TT21	D4_TT21	D4CF24hST-HSCTT21
122044	59346,49219	76868,05469	-223,024902	2930,820068	-12,243178	701,067688	4738,197754	434,644562	9,052204	CF	D3	SC2	ST-HSC	24h	P	TT21	D3_TT21	D3CF24hST-HSCTT21
138334	80098,90625	75155,64063	588,64093	3897,38916	0,72063	-145,457031	6394,006836	793,736938	9,163119	CF	D2	SC2	MPP	24h	P	TT21	D2_TT21	D2CF24hMPPTT21
133747	69148,52344	74948,58594	1945,22583	3211,168457	1,8656990000000002	-574,882263	6754,272461	921,918274	9,349232	CF	D1	SC2	MPP	24h	P	TT21	D1_TT21	D1CF24hMPPTT21
170713	137135,6094	149161,75	15709,48926	5763,8125	-5,266096	-280,550018	5743,532227000001	1076,073608	9,464336999999999	CF	E1	SC2	MPP	24h	P	TT21	E1_TT21	E1CF24hMPPTT21
150840	79303,98438	78779,19531	422,011566	1522,482178	-27,708502000000003	76,009361	25232,43945	831,797058	9,567302999999999	CF	E2	SC2	MPP	24h	P	TT21	E2_TT21	E2CF24hMPPTT21
152995	84177,03125	72695,91406	448,146912	3690,022705	-13,289001	-323,371552	16001,947269999999	99,517403	9,683643	CF	E3	SC2	ST-HSC	24h	P	TT21	E3_TT21	E3CF24hST-HSCTT21
139997	63886,34375	84181,79688	1086,963867	5045,396484000001	0,332915	-615,679443	1197,513306	68,226074	9,814862	CF	E4	SC2	ST-HSC	24h	P	TT21	E4_TT21	E4CF24hST-HSCTT21
151815	69284,17969	67797,875	206,635391	7574,800781	-26,900621	18498,28906	546,8703	-201,69747900000002	9,974816	CF	E5	SC2	SLAM-HSC	24h	P	TT21	E5_TT21	E5CF24hSLAM-HSCTT21
136693	77823,625	89529,65625	94,375946	6417,957031	-36,201640999999995	4469,425781	2924,5263670000004	-30,910746000000003	10,091426	CF	E6	SC2	SLAM-HSC	24h	P	TT21	E6_TT21	E6CF24hSLAM-HSCTT21
147633	76248,0625	86883,09375	965,358826	1846,915039	37,843346000000004	439,944946	17923,72461	1626,68689	10,195305000000001	CF	E7	SC3	MPP	24h	P+ILs	TT21	E7_TT21	E7CF24hMPPTT21
137267	68270,30469	87174,64063	6930,086914	2924,092285	-26,633188	1474,8967289999998	1519,545898	1061,61084	10,340542999999998	CF	E8	SC3	MPP	24h	P+ILs	TT21	E8_TT21	E8CF24hMPPTT21
147897	71762,95313	82125,47656	-538,2843019999999	6208,07373	-6,939857000000001	1972,2363280000002	1513,407104	301,422791	10,458172	CF	E9	SC3	ST-HSC	24h	P+ILs	TT21	E9_TT21	E9CF24hST-HSCTT21
114813	159747,9844	66645,95313	2208,180908	6861,012206999999	-15,90011	44,569519	6639,878906	509,283142	10,581602	CF	E10	SC3	ST-HSC	24h	P+ILs	TT21	E10_TT21	E10CF24hST-HSCTT21
150348	75868,45313	100715,6563	1008,785034	4533,14209	-36,355709000000004	13512,21094	21415,03516	-60,337002000000005	10,675759	CF	E11	SC3	SLAM-HSC	24h	P+ILs	TT21	E11_TT21	E11CF24hSLAM-HSCTT21
141519	65276,26172	73584,84375	781,966553	4454,484375	-71,07126600000001	45839,79297	2787,865234	-293,34368900000004	10,795805999999999	CF	E12	SC3	SLAM-HSC	24h	P+ILs	TT21	E12_TT21	E12CF24hSLAM-HSCTT21
165906	116972,2422	82701,4375	-223,88882400000003	1573,026489	-33,208721000000004	23536,32031	22488,32227	159,896622	10,965214	CF	F12	SC3	SLAM-HSC	24h	P+ILs	TT21	F12_TT21	F12CF24hSLAM-HSCTT21
115857	76627,67188	83266,6875	53,262459	8246,288086	-30,775459	7380,816406	4313,449219	245,856644	11,124309	CF	F11	SC3	SLAM-HSC	24h	P+ILs	TT21	F11_TT21	F11CF24hSLAM-HSCTT21
158499	73810,94531	111768,375	2489,529297	2908,652588	-21,215881	11,414537	960,444824	612,960388	11,264389999999999	CF	F10	SC3	ST-HSC	24h	P+ILs	TT21	F10_TT21	F10CF24hST-HSCTT21
138430	74348,82031	92204,77344	644,964783	5215,124022999999	-15,649426	1832,7124019999999	7768,175293000001	101,628922	11,410916	CF	F9	SC3	ST-HSC	24h	P+ILs	TT21	F9_TT21	F9CF24hST-HSCTT21
176867	106703,7344	129392,2734	2489,866455	6306,035156	20,914645999999998	235,49385099999998	983,687561	1202,4257810000001	11,547775	CF	F8	SC3	MPP	24h	P+ILs	TT21	F8_TT21	F8CF24hMPPTT21
161049	94796,59375	137412,875	3857,084229	5379,51709	-37,73568	371,121124	13105,71875	14238,58887	11,695375	CF	F7	SC3	MPP	24h	P+ILs	TT21	F7_TT21	F7CF24hMPPTT21
151978	89019,14063	111007,9688	-6,054380999999999	4774,933105	-58,650684	29653,46289	19469,0625	169,605865	11,860648	CF	F6	SC2	SLAM-HSC	24h	P	TT21	F6_TT21	F6CF24hSLAM-HSCTT21
180497	96511,38281	84985,04688	1728,154907	7187,005859000001	-21,393015	4581,301758	8635,348633	138,845032	11,983058	CF	F5	SC2	SLAM-HSC	24h	P	TT21	F5_TT21	F5CF24hSLAM-HSCTT21
110572	93639,91406	86319,03125	1134,7186279999999	5427,106934	-11,672153999999999	42,932396000000004	2720,029541	358,654083	12,124212	CF	F4	SC2	ST-HSC	24h	P	TT21	F4_TT21	F4CF24hST-HSCTT21
141774	74234,58594	79099,30469	1343,544678	5767,988281	-4,372330000000001	1507,0428470000002	2745,872803	30,712645000000002	12,240283999999999	CF	F3	SC2	ST-HSC	24h	P	TT21	F3_TT21	F3CF24hST-HSCTT21
143374	74085,83594	91654,99219	6185,658203	2869,858643	-4,871253	621,825439	6763,787109000001	2925,416016	12,360975999999999	CF	F2	SC2	MPP	24h	P	TT21	F2_TT21	F2CF24hMPPTT21
168967	110711,6563	124435,9297	3498,946533	3739,435303	-5,185868	-886,136292	1013,377075	1627,807983	12,481183	CF	F1	SC2	MPP	24h	P	TT21	F1_TT21	F1CF24hMPPTT21
143670	138079,2813	129830,1953	4999,239258	3147,353271	-25,664715	15,470286999999999	25691,73828	808,5096440000001	12,586835	CF	G1	SC2	MPP	24h	P	TT21	G1_TT21	G1CF24hMPPTT21
150356	72981,51563	81902,94531	1987,447998	5055,620117	-28,554565000000004	-1096,611084	1062,3630369999998	854,765869	12,727936999999999	CF	G2	SC2	MPP	24h	P	TT21	G2_TT21	G2CF24hMPPTT21
153664	77931,91406	79077,88281	1027,35376	5207,366211	-15,773303	1649,5584720000002	1240,026489	337,05725099999995	12,838154	CF	G3	SC2	ST-HSC	24h	P	TT21	G3_TT21	G3CF24hST-HSCTT21
148166	61950,21484	93476,88281	1256,938477	4161,775390999999	-28,791596999999996	2367,48291	16733,4043	-88,925087	12,959006	CF	G4	SC2	ST-HSC	24h	P	TT21	G4_TT21	G4CF24hST-HSCTT21
130033	76432,51563	86579,64063	224,215393	7505,975586	-12,596164	3325,397705	4359,136719	70,180992	13,075078	CF	G5	SC2	SLAM-HSC	24h	P	TT21	G5_TT21	G5CF24hSLAM-HSCTT21
136942	97020,70313	101435,6016	5384,293457	6108,515625	4,06465	3548,685303	584,855591	303,135529	13,205276000000001	CF	G6	SC2	SLAM-HSC	24h	P	TT21	G6_TT21	G6CF24hSLAM-HSCTT21
151163	116022,625	120424,4375	3294,328125	5673,702147999999	-24,161514	-280,737732	5052,82666	738,779907	13,339932000000001	CF	G7	SC3	MPP	24h	P+ILs	TT21	G7_TT21	G7CF24hMPPTT21
133228	58463,51172	81567,36719	839,863464	2511,503906	-2,180597	620,5157469999999	4856,696289	971,914307	13,47287	CF	G8	SC3	MPP	24h	P+ILs	TT21	G8_TT21	G8CF24hMPPTT21
129875	82060,02344	70826,42188	135,079514	4728,333008	28,179146000000003	1836,2131350000002	22407,71289	89,500969	13,576212	CF	G9	SC3	ST-HSC	24h	P+ILs	TT21	G9_TT21	G9CF24hST-HSCTT21
151131	79909,69531	108218,6016	-213,27415499999998	8266,481445	16,890079	1524,280273	1574,587769	-35,890353999999995	13,725853	CF	G10	SC3	ST-HSC	24h	P+ILs	TT21	G10_TT21	G10CF24hST-HSCTT21
146798	86584,40625	90566,14063	-31,892078	5697,132813	-67,90212199999999	36752,99609	6109,535645	-191,380493	13,876515	CF	G11	SC3	SLAM-HSC	24h	P+ILs	TT21	G11_TT21	G11CF24hSLAM-HSCTT21
144572	91084,98438	72073,54688	-246,584854	1919,331665	-25,699472	16443,22461	31199,7793	255,696808	14,079923	CF	G12	SC3	SLAM-HSC	24h	P+ILs	TT21	G12_TT21	G12CF24hSLAM-HSCTT21
147434	110221,375	79204,02344	-237,972153	3763,565918	-34,092724	10336,45313	18598,61719	250,95623799999998	14,278443	CF	H12	SC3	SLAM-HSC	24h	P+ILs	TT21	H12_TT21	H12CF24hSLAM-HSCTT21
167100	92734,32813	101082,1719	971,3683470000001	3547,12915	18,484201000000002	8759,272461	4827,131836	66,868484	14,453007999999999	CF	H11	SC3	SLAM-HSC	24h	P+ILs	TT21	H11_TT21	H11CF24hSLAM-HSCTT21
141574	72024,75	90791,05469	617,130188	5494,533203	2,742353	281,69485499999996	3471,777832	208,526474	14,562902	CF	H10	SC3	ST-HSC	24h	P+ILs	TT21	H10_TT21	H10CF24hST-HSCTT21
128898	66844,67969	130399,0156	4443,90625	4029,492432	-20,352057000000002	-1045,087158	3712,2529299999997	479,525909	14,705777	CF	H9	SC3	ST-HSC	24h	P+ILs	TT21	H9_TT21	H9CF24hST-HSCTT21
137766	62272,703129999994	84211,54688	2296,033203	5793,708008	-44,10553	9192,194336	2379,284912	19,429783	14,959404999999999	CF	H6	SC2	SLAM-HSC	24h	P	TT21	H6_TT21	H6CF24hSLAM-HSCTT21
145735	65635,64063	87863,65625	1619,094604	5804,162109000001	-22,114931	5627,617188	645,114624	84,591965	15,091859	CF	H5	SC2	SLAM-HSC	24h	P	TT21	H5_TT21	H5CF24hSLAM-HSCTT21
131981	94988,1875	106817,9766	28,348743	4614,935547	-2,453755	145,91578700000002	5935,209473	445,141296	15,205514	CF	H4	SC2	ST-HSC	24h	P	TT21	H4_TT21	H4CF24hST-HSCTT21
132826	71394,05469	69330,59375	1261,940918	3596,7536619999996	-16,642382	496,14856	7959,643066	404,80523700000003	15,313260000000001	CF	H3	SC2	ST-HSC	24h	P	TT21	H3_TT21	H3CF24hST-HSCTT21
152501	95311,86719	93046,10156	7671,230956999999	8728,621094	-31,773668	438,90658600000006	4261,709961	7002,377441	15,406289000000001	CF	H2	SC2	MPP	24h	P	TT21	H2_TT21	H2CF24hMPPTT21
167819	100975,0781	120623,1641	10898,63672	4082,842529	8096,344727	-665,3294070000001	6474,618164	3291,337402	174,16214	CV	A1	SC2	MPP	24h	P	TT21	A1_TT21	A1CV24hMPPTT21
160268	74747,47656	84792,26563	19001,10547	5612,251465	9025,887695	-1043,262207	605,996338	1819,399048	174,97435	CV	A2	SC2	MPP	24h	P	TT21	A2_TT21	A2CV24hMPPTT21
139993	90813,66406	45453,24219	672,039307	3862,814697	13107,0957	1665,261108	41717,62891	226,78828399999998	176,25749199999998	CV	A3	SC2	ST-HSC	24h	P	TT21	A3_TT21	A3CV24hST-HSCTT21
160279	80106,04688	82527,69531	223,845734	5687,081543	8623,664063	-17,795029	6978,999512	264,913849	177,672195	CV	A4	SC2	ST-HSC	24h	P	TT21	A4_TT21	A4CV24hST-HSCTT21
163497	88853,73438	77402,36719	599,327454	3091,357422	7823,959473000001	22688,66797	24324,55859	-187,553528	178,64033500000002	CV	A5	SC2	SLAM-HSC	24h	P	TT21	A5_TT21	A5CV24hSLAM-HSCTT21
167016	92915,20313	120520,8281	18502,58789	8169,746094	14101,44043	13823,173830000002	683,548523	134,935013	179,895981	CV	A6	SC2	SLAM-HSC	24h	P	TT21	A6_TT21	A6CV24hSLAM-HSCTT21
160016	64663,41406	75870,83594	3044,971924	2309,26001	7619,495605	-266,988831	7775,366698999999	1947,416748	181,328751	CV	A7	SC3	MPP	24h	P+ILs	TT21	A7_TT21	A7CV24hMPPTT21
142890	61755,05469	70442,05469	1782,378784	2230,0078129999997	8072,72168	-104,87139099999999	739,867615	2055,064453	182,226578	CV	A8	SC3	MPP	24h	P+ILs	TT21	A8_TT21	A8CV24hMPPTT21
135499	83367,83594	67362,33594	520,188965	6767,680664	8100,513184	831,453979	2113,706299	62,687740000000005	183,361649	CV	A9	SC3	ST-HSC	24h	P+ILs	TT21	A9_TT21	A9CV24hST-HSCTT21
145734	101645,0469	118115,8359	-64,281937	5334,954102000001	9065,316406	739,470215	2456,8596190000003	284,534851	184,34393300000002	CV	A10	SC3	ST-HSC	24h	P+ILs	TT21	A10_TT21	A10CV24hST-HSCTT21
154580	68192,95313	94315,83594	219,715836	1719,098145	7456,409668000001	6910,797852	26026,00586	-355,06683300000003	185,40948500000002	CV	A11	SC3	SLAM-HSC	24h	P+ILs	TT21	A11_TT21	A11CV24hSLAM-HSCTT21
116914	118578,7422	110179,7266	-344,902832	9087,285156	10350,50586	7327,62793	4251,488281	382,722412	187,581818	CV	A12	SC3	SLAM-HSC	24h	P+ILs	TT21	A12_TT21	A12CV24hSLAM-HSCTT21
169744	93600,64063	112376,4688	15523,802730000001	3224,1879879999997	11801,38184	7462,631836	769,137085	44,85463	188,87162800000002	CV	B12	SC3	SLAM-HSC	24h	P+ILs	TT21	B12_TT21	B12CV24hSLAM-HSCTT21
156757	70077,91406	89580,82813	72,41147600000001	2982,095947	7079,560547	22328,98828	16149,6416	-105,282227	189,84526100000002	CV	B11	SC3	SLAM-HSC	24h	P+ILs	TT21	B11_TT21	B11CV24hSLAM-HSCTT21
125811	85714,51563	80801,0	1955,320313	4203,927734000001	9713,890625	-483,628021	2688,934082	325,637848	191,009781	CV	B10	SC3	ST-HSC	24h	P+ILs	TT21	B10_TT21	B10CV24hST-HSCTT21
145813	85774,01563	97927,48438	14583,56738	7179,4375	10374,39844	135,751755	1853,942627	290,167877	192,341629	CV	B9	SC3	ST-HSC	24h	P+ILs	TT21	B9_TT21	B9CV24hST-HSCTT21
149913	141818,25	99459,01563	2078,269287	6512,402344	15021,791019999999	-246,408737	9560,254883	2617,753906	193,29759199999998	CV	B8	SC3	MPP	24h	P+ILs	TT21	B8_TT21	B8CV24hMPPTT21
138491	73889,48438	77466,625	2328,413818	2786,82373	7508,521973000001	-436,96536299999997	2245,813965	864,8208619999999	194,549301	CV	B7	SC3	MPP	24h	P+ILs	TT21	B7_TT21	B7CV24hMPPTT21
164080	85605,03125	62926,01172	-510,38549800000004	3711,819824	7014,89502	58512,71484	48683,12891	-55,30905500000001	195,514694	CV	B6	SC2	SLAM-HSC	24h	P	TT21	B6_TT21	B6CV24hSLAM-HSCTT21
111733	68439,28125	96823,16406	893,119507	5587,98291	6618,555664	32551,13477	8216,311523	-55,723690000000005	196,811981	CV	B5	SC2	SLAM-HSC	24h	P	TT21	B5_TT21	B5CV24hSLAM-HSCTT21
162630	108668,4219	117738,6094	418,655273	8334,297852	11272,93066	-716,572754	3370,193604	352,907288	197,489471	CV	B4	SC2	ST-HSC	24h	P	TT21	B4_TT21	B4CV24hST-HSCTT21
132119	104341,5859	71530,90625	1392,121704	7084,932617	10928,469729999999	305,126709	847,136169	555,087341	198,724701	CV	B3	SC2	ST-HSC	24h	P	TT21	B3_TT21	B3CV24hST-HSCTT21
176569	127901,2031	95840,22656	1883,9475100000002	5820,539551	12480,80176	-436,796051	13026,16309	835,177673	199,552628	CV	B2	SC2	MPP	24h	P	TT21	B2_TT21	B2CV24hMPPTT21
152134	79768,08594	74081,07031	3792,221436	2726,58252	7887,924316	-588,022644	16071,54004	1006,071716	200,333038	CV	B1	SC2	MPP	24h	P	TT21	B1_TT21	B1CV24hMPPTT21
164096	91228,97656	90156,78125	7581,138184	3271,785889	9033,139648	3257,1323239999997	9027,572266	1896,5678710000002	201,72653200000002	CV	C1	SC2	MPP	24h	P	TT21	C1_TT21	C1CV24hMPPTT21
167433	115275,3047	127130,0859	4939,552734000001	2301,526855	13784,3584	361,309326	3689,352051	3534,338135	202,71353100000002	CV	C2	SC2	MPP	24h	P	TT21	C2_TT21	C2CV24hMPPTT21
141674	57801,87109	84030,66406	4260,98291	6011,476563	6824,057617	1479,631836	1190,369263	77,55594599999999	203,347427	CV	C3	SC2	ST-HSC	24h	P	TT21	C3_TT21	C3CV24hST-HSCTT21
167815	103144,4453	81544,75781	-581,561951	8160,351562999999	8907,868164	1903,8448489999998	5972,427734000001	47,5774	204,44400000000002	CV	C4	SC2	ST-HSC	24h	P	TT21	C4_TT21	C4CV24hST-HSCTT21
164688	79906,125	83947,36719	1189,085327	3930,122314	8558,347656	17631,41211	27512,433589999997	46,573128000000004	205,53038	CV	C5	SC2	SLAM-HSC	24h	P	TT21	C5_TT21	C5CV24hSLAM-HSCTT21
149687	83866,44531	75292,49219	340,091248	4190,848145	11314,17188	7611,248047	3656,176025	67,28208199999999	206,4608	CV	C6	SC2	SLAM-HSC	24h	P	TT21	C6_TT21	C6CV24hSLAM-HSCTT21
118927	69684,02344	65310,77344	2682,64502	2056,0939940000003	7291,32666	-543,935181	19421,09766	2095,4528809999997	207,135559	CV	C7	SC3	MPP	24h	P+ILs	TT21	C7_TT21	C7CV24hMPPTT21
168651	104207,1172	99094,875	7061,717773	3303,4326170000004	10799,77051	-344,954224	1189,854492	3135,702393	208,016525	CV	C8	SC3	MPP	24h	P+ILs	TT21	C8_TT21	C8CV24hMPPTT21
157592	75432,91406	76382,53125	1320,352295	4944,601563	7583,350586	-33,934307000000004	534,538818	93,653015	209,00233500000002	CV	C9	SC3	ST-HSC	24h	P+ILs	TT21	C9_TT21	C9CV24hST-HSCTT21
150531	70096,95313	75804,19531	72,991348	4784,197265999999	6841,160156	1282,9335939999999	15440,2666	72,791573	210,023102	CV	C10	SC3	ST-HSC	24h	P+ILs	TT21	C10_TT21	C10CV24hST-HSCTT21
108318	80285,73438	47798,73047	1047,9160160000001	4794,166015999999	8135,763184	10157,43555	12714,39551	156,806015	211,44331400000002	CV	C11	SC3	SLAM-HSC	24h	P+ILs	TT21	C11_TT21	C11CV24hSLAM-HSCTT21
148744	92304,73438	67916,875	-100,430763	3529,108643	7458,811523	10143,1377	15261,58984	-248,23799100000002	212,776321	CV	C12	SC3	SLAM-HSC	24h	P+ILs	TT21	C12_TT21	C12CV24hSLAM-HSCTT21
139526	66209,22656	72391,27344	658,105774	4297,109863000001	7025,0	4829,04834	2002,788818	109,353775	213,721298	CV	D12	SC3	SLAM-HSC	24h	P+ILs	TT21	D12_TT21	D12CV24hSLAM-HSCTT21
130458	62833,19141	89679,59375	263,899689	7066,897948999999	7782,200684	9777,686523	1516,497925	-7,138725999999999	214,561401	CV	D11	SC3	SLAM-HSC	24h	P+ILs	TT21	D11_TT21	D11CV24hSLAM-HSCTT21
149869	83792,66406	65578,52344	121,48876200000001	6880,748047	8779,97168	117,79393	14810,00879	251,941696	215,243607	CV	D10	SC3	ST-HSC	24h	P+ILs	TT21	D10_TT21	D10CV24hST-HSCTT21
225440	114857,6172	111637,4766	7407,484375	2690,6801760000003	11923,33203	2221,279785	3229,785889	77,87015500000001	216,243973	CV	D9	SC3	ST-HSC	24h	P+ILs	TT21	D9_TT21	D9CV24hST-HSCTT21
163493	81537,61719	93469,74219	14669,737309999999	3714,702637	10676,53711	-1807,93103	1764,110352	3948,652832	217,494904	CV	D8	SC3	MPP	24h	P+ILs	TT21	D8_TT21	D8CV24hMPPTT21
138261	84735,14063	66000,97656	5569,323242	5094,371094	9424,750977	170,84274299999998	2876,024902	625,378235	219,17865	CV	D7	SC3	MPP	24h	P+ILs	TT21	D7_TT21	D7CV24hMPPTT21
153115	77347,625	70202,86719	-699,586365	3621,2612299999996	7562,530273	5623,621582	14753,90137	106,099236	220,27796899999998	CV	D6	SC2	SLAM-HSC	24h	P	TT21	D6_TT21	D6CV24hSLAM-HSCTT21
141457	76966,82031	74730,8125	417,648438	3924,273193	8143,863281	5292,617676	18749,58398	7,210382000000001	222,262161	CV	D5	SC2	SLAM-HSC	24h	P	TT21	D5_TT21	D5CV24hSLAM-HSCTT21
165267	160863,0156	99788,64844	2872,335693	8857,695313	10522,54199	1753,297729	8049,269531	170,005157	223,628571	CV	D4	SC2	ST-HSC	24h	P	TT21	D4_TT21	D4CV24hST-HSCTT21
151454	81372,20313	69869,66406	1953,718018	4312,157715	7443,510254000001	130,86636399999998	2262,419434	595,007874	224,53701800000002	CV	D3	SC2	ST-HSC	24h	P	TT21	D3_TT21	D3CV24hST-HSCTT21
148786	92768,83594	98680,75781	19699,625	2070,627197	8189,268555	511,406097	23506,03711	4405,842285	225,48945600000002	CV	D2	SC2	MPP	24h	P	TT21	D2_TT21	D2CV24hMPPTT21
142568	84005,67188	69350,82031	752,354797	1960,61792	8449,924805	376,781433	21324,13477	1134,4884029999998	226,30246	CV	D1	SC2	MPP	24h	P	TT21	D1_TT21	D1CV24hMPPTT21
140377	59400,04297	61615,82422	7712,630859000001	2436,587891	7731,953613	778,178528	1678,9234620000002	1591,3984380000002	227,44026200000002	CV	E1	SC2	MPP	24h	P	TT21	E1_TT21	E1CV24hMPPTT21
168433	103969,1172	111666,0391	13633,423830000002	3190,099121	9707,507813	-366,70263700000004	4883,084961	3400,949707	228,696304	CV	E2	SC2	MPP	24h	P	TT21	E2_TT21	E2CV24hMPPTT21
124986	59052,5625	75322,24219	3576,804688	4061,053467	6845,898437999999	683,902954	492,169342	617,882019	229,72451800000002	CV	E3	SC2	ST-HSC	24h	P	TT21	E3_TT21	E3CV24hST-HSCTT21
133327	80198,86719	70407,54688	66,35791800000001	5469,186035	8756,208984	422,427612	928,227783	354,86087000000003	231,04418900000002	CV	E4	SC2	ST-HSC	24h	P	TT21	E4_TT21	E4CV24hST-HSCTT21
152279	66449,60156	67759,79688	-224,98194900000001	3718,539795	7754,827148	4230,0	6507,628906	-122,329254	232,12544300000002	CV	E5	SC2	SLAM-HSC	24h	P	TT21	E5_TT21	E5CV24hSLAM-HSCTT21
177626	109745,375	107265,4141	563,526917	6756,168456999999	12153,40039	4197,190918	2885,2416989999997	162,834488	234,465485	CV	E6	SC2	SLAM-HSC	24h	P	TT21	E6_TT21	E6CV24hSLAM-HSCTT21
127064	78409,10156	100901,2969	2123,412109	3770,1354979999996	7203,887695	113,00286100000001	2890,441895	9351,599609	235,59387200000003	CV	E7	SC3	MPP	24h	P+ILs	TT21	E7_TT21	E7CV24hMPPTT21
139409	66455,55469	66328,22656	1567,362427	3667,608398	6583,224609000001	-2,73923	17937,36719	1392,972168	236,47718799999998	CV	E8	SC3	MPP	24h	P+ILs	TT21	E8_TT21	E8CV24hMPPTT21
145156	68732,02344	58370,69141	1225,478149	2478,573486	6765,339355	1970,890259	28734,60547	49,256832	238,087875	CV	E9	SC3	ST-HSC	24h	P+ILs	TT21	E9_TT21	E9CV24hST-HSCTT21
136362	73865,67969	78212,75	2375,791016	3385,977051	7141,682617	-732,329651	1839,9511719999998	270,122711	239,2202	CV	E10	SC3	ST-HSC	24h	P+ILs	TT21	E10_TT21	E10CV24hST-HSCTT21
113692	65837,94531	50241,80078	254,712433	2926,544678	9504,983398	5733,887695	939,3235470000001	466,582275	240,092117	CV	E11	SC3	SLAM-HSC	24h	P+ILs	TT21	E11_TT21	E11CV24hSLAM-HSCTT21
137551	91086,17188	68899,8125	89,20742800000001	3452,0751950000003	7577,953613	5011,70459	8711,152344	104,62509200000001	241,295517	CV	E12	SC3	SLAM-HSC	24h	P+ILs	TT21	E12_TT21	E12CV24hSLAM-HSCTT21
112072	52900,26172	50411,97266	1533,227295	6859,220215	6587,87793	10677,62793	1035,5532230000001	23,441520999999998	242,91760299999999	CV	F12	SC3	SLAM-HSC	24h	P+ILs	TT21	F12_TT21	F12CV24hSLAM-HSCTT21
179306	92299,97656	86424,94531	1961,769043	2908,803223	11195,374020000001	5422,938477000001	527,674622	366,83203100000003	244,190903	CV	F11	SC3	SLAM-HSC	24h	P+ILs	TT21	F11_TT21	F11CV24hSLAM-HSCTT21
107930	65753,45313	71845,0625	511,504242	2886,95752	9321,685547	3143,229736	9688,669922	248,605835	245,25408900000002	CV	F10	SC3	ST-HSC	24h	P+ILs	TT21	F10_TT21	F10CV24hST-HSCTT21
160114	102260,2734	108958,7891	1294,8480220000001	4499,075195	9300,582031	1024,5720210000002	7134,946289	269,546204	246,110306	CV	F9	SC3	ST-HSC	24h	P+ILs	TT21	F9_TT21	F9CV24hST-HSCTT21
148084	96606,58594	83445,1875	3841,02417	2233,6403809999997	8859,117188	-682,092041	5293,050293	895,527527	247,02661099999997	CV	F8	SC3	MPP	24h	P+ILs	TT21	F8_TT21	F8CV24hMPPTT21
143640	70437,29688	71578,5	349,446411	5271,39502	7265,629883	720,259277	3491,687012	711,333679	248,014786	CV	F7	SC3	MPP	24h	P+ILs	TT21	F7_TT21	F7CV24hMPPTT21
143652	81612,58594	83822,41406	608,282776	5538,343261999999	8366,311523	17756,75781	16663,71875	-145,4095	249,09446699999998	CV	F6	SC2	SLAM-HSC	24h	P	TT21	F6_TT21	F6CV24hSLAM-HSCTT21
135731	90901,72656	71715,35156	637,2238769999999	5974,523438	11172,32617	4638,14502	727,5125730000001	273,66796899999997	250,244064	CV	F5	SC2	SLAM-HSC	24h	P	TT21	F5_TT21	F5CV24hSLAM-HSCTT21
127894	64916,88281	76417,04688	1277,662476	5595,850586	8099,82959	-93,355331	1208,3842769999999	283,615936	251,00796499999998	CV	F4	SC2	ST-HSC	24h	P	TT21	F4_TT21	F4CV24hST-HSCTT21
137001	65544,01563	58600,36328	1518,727173	4401,334473	7108,877441	224,437561	1712,857666	125,31201200000001	251,855545	CV	F3	SC2	ST-HSC	24h	P	TT21	F3_TT21	F3CV24hST-HSCTT21
140844	120264,9766	115819,1328	28896,79883	6259,416015999999	15068,75781	2149,605957	516,384521	1020,8935550000001	252,665405	CV	F2	SC2	MPP	24h	P	TT21	F2_TT21	F2CV24hMPPTT21
148073	75858,9375	59264,38281	703,787903	3155,523682	8191,952637	1022,5421140000001	7569,222168000001	1671,202271	254,380966	CV	F1	SC2	MPP	24h	P	TT21	F1_TT21	F1CV24hMPPTT21
142256	69672,125	81875,57031	2400,753662	3346,96582	6603,602051	-31,904444	5558,228515999999	893,885071	255,841629	CV	G1	SC2	MPP	24h	P	TT21	G1_TT21	G1CV24hMPPTT21
141493	83238,125	89837,86719	20436,53711	3756,5954590000006	8042,020508	100,746574	9798,166992	3204,847412	256,709625	CV	G2	SC2	MPP	24h	P	TT21	G2_TT21	G2CV24hMPPTT21
128236	83336,89063	72065,21094	-53,329166	6749,273437999999	8268,716797	1072,022583	2718,135986	69,645912	257,576813	CV	G3	SC2	ST-HSC	24h	P	TT21	G3_TT21	G3CV24hST-HSCTT21
133256	77739,13281	84485,24219	946,401917	3033,691162	7205,364258	110,42694099999999	19361,37109	295,416138	258,68987999999996	CV	G4	SC2	ST-HSC	24h	P	TT21	G4_TT21	G4CV24hST-HSCTT21
157910	96672,03125	86564,17188	484,641846	3393,4555659999996	10850,09082	44794,22266	7654,486816	68,633087	259,887787	CV	G5	SC2	SLAM-HSC	24h	P	TT21	G5_TT21	G5CV24hSLAM-HSCTT21
122956	87836,28125	72204,44531	425,871094	2057,358643	9892,250977	27260,621089999997	25772,16602	250,61488300000002	261,859039	CV	G6	SC2	SLAM-HSC	24h	P	TT21	G6_TT21	G6CV24hSLAM-HSCTT21
112368	68881,96094	68755,82031	2872,054932	3881,4406740000004	7577,488281	-788,246277	10515,97559	1234,301758	262,842896	CV	G7	SC3	MPP	24h	P+ILs	TT21	G7_TT21	G7CV24hMPPTT21
133607	70289,73438	64508,71484	3170,457031	2883,115723	7924,248535	506,930481	8220,166016	1397,482788	265,503815	CV	G8	SC3	MPP	24h	P+ILs	TT21	G8_TT21	G8CV24hMPPTT21
146882	56764,19141	66009,30469	500,007935	8934,728516	6967,969727	-52,345631	2147,150391	36,551517	266,554443	CV	G9	SC3	ST-HSC	24h	P+ILs	TT21	G9_TT21	G9CV24hST-HSCTT21
135428	77968,80469	49620,62109	1939,623779	4427,944336	7705,378418000001	695,700806	660,229736	162,59973100000002	267,993896	CV	G10	SC3	ST-HSC	24h	P+ILs	TT21	G10_TT21	G10CV24hST-HSCTT21
169689	78894,625	81097,3125	221,05462599999998	4435,706543	7718,290526999999	5980,823242	22355,7168	-154,602646	268,745239	CV	G11	SC3	SLAM-HSC	24h	P+ILs	TT21	G11_TT21	G11CV24hSLAM-HSCTT21
170458	99386,42188	119860,375	-775,776428	6345,446777	13007,11719	16599,7832	4529,183105	173,423996	270,54681400000004	CV	G12	SC3	SLAM-HSC	24h	P+ILs	TT21	G12_TT21	G12CV24hSLAM-HSCTT21
150183	88754,96094	94230,15625	438,04089400000004	5425,264647999999	8776,189453	5263,939453	3318,840088	-100,495636	271,89788799999997	CV	H12	SC3	SLAM-HSC	24h	P+ILs	TT21	H12_TT21	H12CV24hSLAM-HSCTT21
109747	125836,5547	96341,21094	4035,4179689999996	3498,374023	10074,02734	4823,399414	4163,357422	340,413116	273,719086	CV	H11	SC3	SLAM-HSC	24h	P+ILs	TT21	H11_TT21	H11CV24hSLAM-HSCTT21
144472	93363,83594	92145,27344	2700,672607	5472,177246	7254,216797	-418,924988	1338,563477	133,784988	274,58590699999996	CV	H10	SC3	ST-HSC	24h	P+ILs	TT21	H10_TT21	H10CV24hST-HSCTT21
170882	87110,38281	96110,35156	14329,08984	6446,763184	9176,3125	519,4228519999999	571,966309	362,038116	276,170685	CV	H9	SC3	ST-HSC	24h	P+ILs	TT21	H9_TT21	H9CV24hST-HSCTT21
162017	68455,94531	61052,953129999994	9451,445313	2215,557129	7919,435059	784,778015	1688,5867920000003	4491,689453	277,379578	CV	H8	SC3	MPP	24h	P+ILs	TT21	H8_TT21	H8CV24hMPPTT21
130503	85983,45313	47478,62109	109,524437	5835,03418	13221,33887	3484,715332	3710,092529	462,69967699999995	278,850433	CV	H6	SC2	SLAM-HSC	24h	P	TT21	H6_TT21	H6CV24hSLAM-HSCTT21
134239	81744,67188	53394,11328	1089,4724119999998	3187,8642579999996	13797,74805	9451,004883	19224,34766	264,872833	280,73294100000004	CV	H5	SC2	SLAM-HSC	24h	P	TT21	H5_TT21	H5CV24hSLAM-HSCTT21
137840	67456,34375	78580,46094	327,918121	6943,637695	7346,080566	1302,78186	7233,340331999999	28,818274	281,54003900000004	CV	H4	SC2	ST-HSC	24h	P	TT21	H4_TT21	H4CV24hST-HSCTT21
132734	70066,01563	74553,5	850,152405	7261,590331999999	7701,771484000001	232,99777200000003	1326,245117	243,080643	282,338104	CV	H3	SC2	ST-HSC	24h	P	TT21	H3_TT21	H3CV24hST-HSCTT21
125917	66528,14063	70293,30469	1181,369873	3057,623779	7714,142578	-303,099182	3156,030518	1540,1951900000001	283,16213999999997	CV	H2	SC2	MPP	24h	P	TT21	H2_TT21	H2CV24hMPPTT21
180239	138488,6406	24171,28125	1694,7561039999998	5763,669922	33795,92969	-853,367188	6460,846191	757,141846	0,942076	VC	A1	SC2	MPP	24h	P	TT21	A1_TT21	A1VC24hMPPTT21
159644	73023,16406	37989,5625	3142,720459	4224,776367	26142,9707	-371,826569	4352,286133	664,298523	1,108843	VC	A2	SC2	MPP	24h	P	TT21	A2_TT21	A2VC24hMPPTT21
140024	59012,10156	23176,44141	462,58313	2094,083496	22614,95508	1106,5	12071,28906	569,2968139999999	1,211718	VC	A3	SC2	ST-HSC	24h	P	TT21	A3_TT21	A3VC24hST-HSCTT21
224339	189866,8906	19519,57031	21004,71289	7554,11377	37170,59766	-138,811295	1930,433105	354,622345	1,354074	VC	A4	SC2	ST-HSC	24h	P	TT21	A4_TT21	A4VC24hST-HSCTT21
198676	121905,9844	22543,36133	6189,575195	5398,811522999999	33385,62891	5846,967772999999	1000,107422	277,5448	1,491422	VC	A5	SC2	SLAM-HSC	24h	P	TT21	A5_TT21	A5VC24hSLAM-HSCTT21
187452	100628,7813	22758,75195	42,718533	2569,134766	23378,77539	49161,03906	28333,402339999997	14,893682	1,8760759999999999	VC	A6	SC2	SLAM-HSC	24h	P	TT21	A6_TT21	A6VC24hSLAM-HSCTT21
213790	127875,0234	37238,67188	1576,662476	2725,95459	23141,13867	-69,701736	517,5947269999999	3229,376221	1,9860810000000002	VC	A7	SC3	MPP	24h	P+ILs	TT21	A7_TT21	A7VC24hMPPTT21
175631	73966,83594	31237,50195	1477,208862	5584,349609000001	19404,09766	560,35791	512,904358	2231,635986	2,087512	VC	A8	SC3	MPP	24h	P+ILs	TT21	A8_TT21	A8VC24hMPPTT21
171939	139416,8438	35082,39063	30,621140999999998	10787,61133	41355,23047	998,847717	1936,921143	593,77356	2,181363	VC	A9	SC3	ST-HSC	24h	P+ILs	TT21	A9_TT21	A9VC24hST-HSCTT21
149892	72736,375	28865,83203	2291,176514	5168,787109000001	24287,3125	-168,542358	830,409607	110,654495	2,299444	VC	A10	SC3	ST-HSC	24h	P+ILs	TT21	A10_TT21	A10VC24hST-HSCTT21
173830	76514,625	24705,5918	208,413681	5357,784668	24964,88477	13168,61328	3936,829102	101,58120699999999	2,606446	VC	A11	SC3	SLAM-HSC	24h	P+ILs	TT21	A11_TT21	A11VC24hSLAM-HSCTT21
158797	85521,73438	41665,47266	-609,660767	5461,158691	35823,34766	6812,219238	2421,83374	244,748001	2,926533	VC	A12	SC3	SLAM-HSC	24h	P+ILs	TT21	A12_TT21	A12VC24hSLAM-HSCTT21
156355	102092,4844	18861,5	905,996338	2842,885254	32117,66797	18996,6582	1293,88501	171,547607	3,079041	VC	B12	SC3	SLAM-HSC	24h	P+ILs	TT21	B12_TT21	B12VC24hSLAM-HSCTT21
215483	92683,15625	45110,52344	2239,764893	5608,580078	25202,67969	8039,676758	845,707153	-41,694117999999996	3,206191	VC	B11	SC3	SLAM-HSC	24h	P+ILs	TT21	B11_TT21	B11VC24hSLAM-HSCTT21
194281	82165,9375	32476,29102	24436,33789	4935,874022999999	22151,5918	337,061554	789,4541019999999	185,89151	3,3193089999999996	VC	B10	SC3	ST-HSC	24h	P+ILs	TT21	B10_TT21	B10VC24hST-HSCTT21
206633	118853,6328	27285,51172	4993,062988000001	13113,66406	36089,39453	786,784973	2137,880615	119,118172	3,4139269999999997	VC	B9	SC3	ST-HSC	24h	P+ILs	TT21	B9_TT21	B9VC24hST-HSCTT21
134981	90818,42188	16632,63086	1693,6187739999998	3427,4411619999996	20905,33008	-1094,915161	29894,4668	1424,938965	3,517208	VC	B8	SC3	MPP	24h	P+ILs	TT21	B8_TT21	B8VC24hMPPTT21
152518	65553,53125	24364,06055	1442,239624	2727,841064	21482,37109	377,04162599999995	4028,969238	998,3837890000001	3,6469300000000002	VC	B7	SC3	MPP	24h	P+ILs	TT21	B7_TT21	B7VC24hMPPTT21
175763	100871,5469	28460,04102	1444,689087	6444,344238000001	32376,371089999997	23753,67578	3555,290283	-77,06485699999999	3,7412330000000003	VC	B6	SC2	SLAM-HSC	24h	P	TT21	B6_TT21	B6VC24hSLAM-HSCTT21
161448	97142,08594	17044,37109	633,7724	6255,804688	26561,58594	10027,04297	4440,984863000001	140,747498	3,879889	VC	B5	SC2	SLAM-HSC	24h	P	TT21	B5_TT21	B5VC24hSLAM-HSCTT21
146153	93366,21094	27372,38086	3421,150879	5080,467285	24641,5293	-434,21536299999997	1182,118042	164,154694	3,9786129999999997	VC	B4	SC2	ST-HSC	24h	P	TT21	B4_TT21	B4VC24hST-HSCTT21
126377	67463,48438	30692,48242	4225,820801	3353,623291	35471,54688	-343,126892	1814,011597	290,837769	4,175701	VC	B3	SC2	ST-HSC	24h	P	TT21	B3_TT21	B3VC24hST-HSCTT21
194556	108717,2188	42231,91016	4007,2836909999996	2027,9980469999998	33220,76172	74,603943	17334,95117	3160,533691	4,271943	VC	B2	SC2	MPP	24h	P	TT21	B2_TT21	B2VC24hMPPTT21
138448	70904,96094	22987,23047	2753,607422	3203,521484	21389,24219	29,083828000000004	2838,393311	792,315857	4,426707	VC	B1	SC2	MPP	24h	P	TT21	B1_TT21	B1VC24hMPPTT21
165860	82447,96094	29917,79102	575,735229	2660,886963	19568,67969	668,502686	1434,609375	685,5010990000001	4,576824	VC	C1	SC2	MPP	24h	P	TT21	C1_TT21	C1VC24hMPPTT21
154866	107084,5313	18903,15039	3494,577881	5109,769531	29549,9668	883,5281980000001	1001,767395	1348,411133	4,70429	VC	C2	SC2	MPP	24h	P	TT21	C2_TT21	C2VC24hMPPTT21
157529	77263,13281	23695,28125	169,099808	7406,424805	24757,67578	489,969543	2589,123291	178,127151	4,808609	VC	C3	SC2	ST-HSC	24h	P	TT21	C3_TT21	C3VC24hST-HSCTT21
142939	70138,60156	33845,98047	502,88229400000006	4445,953613000001	21386,42383	-22,545662	21027,42188	275,15640299999995	4,9194260000000005	VC	C4	SC2	ST-HSC	24h	P	TT21	C4_TT21	C4VC24hST-HSCTT21
120415	56678,51172	15740,13086	3211,998779	7004,34375	24844,51953	6832,113281	1019,6793210000001	76,644287	5,020497	VC	C5	SC2	SLAM-HSC	24h	P	TT21	C5_TT21	C5VC24hSLAM-HSCTT21
147414	74814,11719	22631,42188	885,323975	9671,610352	22391,24219	4683,98584	3881,2705079999996	-26,85943	5,134878	VC	C6	SC2	SLAM-HSC	24h	P	TT21	C6_TT21	C6VC24hSLAM-HSCTT21
149234	85255,17188	25893,21094	3249,307129	2376,114014	26052,0	685,533997	7971,154297	1616,1717529999999	5,227827	VC	C7	SC3	MPP	24h	P+ILs	TT21	C7_TT21	C7VC24hMPPTT21
160325	96119,875	41206,13281	782,259766	4230,144531	22819,29688	230,051865	1100,450195	1483,778564	5,427711	VC	C8	SC3	MPP	24h	P+ILs	TT21	C8_TT21	C8VC24hMPPTT21
144868	80045,35156	29410,851560000003	298,49945099999997	6759,575684	24984,78516	-253,62886	6692,61084	209,327728	5,521518	VC	C9	SC3	ST-HSC	24h	P+ILs	TT21	C9_TT21	C9VC24hST-HSCTT21
151727	83728,40625	20400,17188	18324,53125	5405,953613000001	23989,6543	463,49563600000005	2191,560059	568,112244	5,675921	VC	C10	SC3	ST-HSC	24h	P+ILs	TT21	C10_TT21	C10VC24hST-HSCTT21
121891	62935,53125	20301,40039	355,62060499999995	4008,9799799999996	20507,98633	4989,001465	3830,6110840000006	-167,634552	5,789354	VC	C11	SC3	SLAM-HSC	24h	P+ILs	TT21	C11_TT21	C11VC24hSLAM-HSCTT21
166098	98409,4375	26770,24219	286,57043500000003	5062,435059	36144,27344	7796,916504000001	1368,05249	238,853073	5,8837470000000005	VC	C12	SC3	SLAM-HSC	24h	P+ILs	TT21	C12_TT21	C12VC24hSLAM-HSCTT21
168752	90123,46094	31093,51172	440,50192300000003	3251,686523	31117,38867	7140,617676000001	34574,87109	330,323059	5,997542	VC	D12	SC3	SLAM-HSC	24h	P+ILs	TT21	D12_TT21	D12VC24hSLAM-HSCTT21
191786	99462,58594	39294,99219	911,072266	7605,637206999999	31087,89453	6029,068848	3825,104004	273,14120499999996	6,164624	VC	D11	SC3	SLAM-HSC	24h	P+ILs	TT21	D11_TT21	D11VC24hSLAM-HSCTT21
111669	87779,16406	20414,45117	653,303223	4381,043945	26533,14844	450,30719000000005	470,99850499999997	205,371613	6,263123	VC	D10	SC3	ST-HSC	24h	P+ILs	TT21	D10_TT21	D10VC24hST-HSCTT21
144083	87240,09375	19105,45117	1066,654907	7147,728515999999	27815,80273	567,860718	2606,310059	176,820541	6,365231	VC	D9	SC3	ST-HSC	24h	P+ILs	TT21	D9_TT21	D9VC24hST-HSCTT21
169174	97342,00781	26340,65039	11356,97754	3921,464111	24381,23242	28,639167999999998	6122,189941	4119,788574	6,530959999999999	VC	D8	SC3	MPP	24h	P+ILs	TT21	D8_TT21	D8VC24hMPPTT21
160580	97123,04688	29310,89063	4638,779297	2620,3076170000004	25472,0918	280,471405	845,869141	2411,520996	6,655899000000001	VC	D7	SC3	MPP	24h	P+ILs	TT21	D7_TT21	D7VC24hMPPTT21
146087	76874,0	17508,4707	30,20022	5072,55127	23703,49609	5627,603515999999	18418,85156	160,730972	6,758864	VC	D6	SC2	SLAM-HSC	24h	P	TT21	D6_TT21	D6VC24hSLAM-HSCTT21
155091	79829,96094	34834,87109	268,507538	4823,617676	20705,37695	13104,83789	5178,780272999999	3,357121	6,851858	VC	D5	SC2	SLAM-HSC	24h	P	TT21	D5_TT21	D5VC24hSLAM-HSCTT21
160358	77348,8125	22520,75195	4634,765625	3639,5888670000004	24338,60352	-692,591003	1828,7873539999998	476,936707	6,939663	VC	D4	SC2	ST-HSC	24h	P	TT21	D4_TT21	D4VC24hST-HSCTT21
141510	59904,60156	21399,77148	15303,50879	4673,633301	20557,00781	-2027,395386	1094,4692380000001	130,848648	7,059143	VC	D3	SC2	ST-HSC	24h	P	TT21	D3_TT21	D3VC24hST-HSCTT21
162108	142021,75	38298,96094	2843,936523	6218,183105	21761,19922	-857,3016359999999	776,525879	4377,570313	7,159627	VC	D2	SC2	MPP	24h	P	TT21	D2_TT21	D2VC24hMPPTT21
139058	70469,42188	29306,13086	6177,66748	3872,331543	21549,16992	-437,76626600000003	2393,616455	1639,3201900000001	7,418349	VC	D1	SC2	MPP	24h	P	TT21	D1_TT21	D1VC24hMPPTT21
125054	61553,94141	20033,65039	778,546875	3189,660645	19353,05078	459,309509	5819,070313	701,877441	7,5526740000000006	VC	E1	SC2	MPP	24h	P	TT21	E1_TT21	E1VC24hMPPTT21
211805	174150,5625	27135,57227	10647,13965	6679,940918	32307,539060000003	23,721926	719,952271	1321,973755	7,685825	VC	E2	SC2	MPP	24h	P	TT21	E2_TT21	E2VC24hMPPTT21
151153	106368,1563	24096,31055	1143,932983	3371,1816409999997	26667,61719	1858,904175	3874,8630369999996	162,56423999999998	7,7665	VC	E3	SC2	ST-HSC	24h	P	TT21	E3_TT21	E3VC24hST-HSCTT21
84294	86999,71094	19680,2207	7548,417969	2217,657471	36883,49219	2042,636719	746,48291	448,668213	7,856427	VC	E4	SC2	ST-HSC	24h	P	TT21	E4_TT21	E4VC24hST-HSCTT21
128050	109742,9922	32893,98047	777,503113	9713,941406	33959,0625	17159,00195	4624,800781	152,184708	7,9549710000000005	VC	E5	SC2	SLAM-HSC	24h	P	TT21	E5_TT21	E5VC24hSLAM-HSCTT21
112930	115719,1719	25924,15039	283,627228	4109,796875	45489,12109	19710,88477	1645,059937	247,183258	8,095522	VC	E6	SC2	SLAM-HSC	24h	P	TT21	E6_TT21	E6VC24hSLAM-HSCTT21
118363	74877,1875	23769,06055	1972,555176	2712,920898	22869,5957	317,778137	3233,896729	1674,237793	8,270094	VC	E7	SC3	MPP	24h	P+ILs	TT21	E7_TT21	E7VC24hMPPTT21
139700	100704,9453	21245,07031	3235,393799	3958,230225	35683,89844	-198,946579	10987,3916	1105,633545	8,4425	VC	E8	SC3	MPP	24h	P+ILs	TT21	E8_TT21	E8VC24hMPPTT21
147300	90075,86719	30821,00195	914,48761	4480,797852000001	23833,68164	578,947693	1893,5284420000003	444,243256	8,537299	VC	E9	SC3	ST-HSC	24h	P+ILs	TT21	E9_TT21	E9VC24hST-HSCTT21
159086	120401,8281	24341,45117	1172,805298	4110,216797	31428,121089999997	826,162964	12091,657229999999	-21,694935	8,649017	VC	E10	SC3	ST-HSC	24h	P+ILs	TT21	E10_TT21	E10VC24hST-HSCTT21
133845	64450,40234	19606,44141	880,197449	7276,662598000001	25609,98633	4145,693848	2130,639893	95,635902	8,728566	VC	E11	SC3	SLAM-HSC	24h	P+ILs	TT21	E11_TT21	E11VC24hSLAM-HSCTT21
88863	116209,4531	41508,39063	563,273132	9420,069336	27599,5332	22973,01758	894,0772710000001	81,838402	8,847368	VC	E12	SC3	SLAM-HSC	24h	P+ILs	TT21	E12_TT21	E12VC24hSLAM-HSCTT21
147500	79458,6875	24221,26172	358,434204	8359,09082	24333,59961	10080,25879	3545,802979	-9,575632	8,954937	VC	F12	SC3	SLAM-HSC	24h	P+ILs	TT21	F12_TT21	F12VC24hSLAM-HSCTT21
203718	127077,7266	34166,08984	3659,5581049999996	7828,635254000001	36396,61719	4681,386719	1229,3344730000001	350,35321	9,056639	VC	F11	SC3	SLAM-HSC	24h	P+ILs	TT21	F11_TT21	F11VC24hSLAM-HSCTT21
157895	71145,34375	21256,9707	2495,415039	9033,71582	24127,99414	-231,15599100000003	2248,564209	126,16327700000001	9,189971	VC	F10	SC3	ST-HSC	24h	P+ILs	TT21	F10_TT21	F10VC24hST-HSCTT21
205330	106045,6641	30086,77148	15902,86914	4825,390625	30245,589839999997	2812,2189940000003	619,177124	71,565689	9,299569	VC	F9	SC3	ST-HSC	24h	P+ILs	TT21	F9_TT21	F9VC24hST-HSCTT21
170406	80715,32031	44616,67188	16589,48828	6040,119629	26230,67383	-749,307312	1135,906982	795,949402	9,393871	VC	F8	SC3	MPP	24h	P+ILs	TT21	F8_TT21	F8VC24hMPPTT21
154798	52580,15234	22110,20117	2637,88623	3400,116455	21267,5957	170,961899	3161,801025	1365,779785	9,543717	VC	F7	SC3	MPP	24h	P+ILs	TT21	F7_TT21	F7VC24hMPPTT21
139560	72265,13281	17836,91016	934,786865	2940,348145	21306,07813	4097,189941	3462,05249	13,878197	9,707775999999999	VC	F6	SC2	SLAM-HSC	24h	P	TT21	F6_TT21	F6VC24hSLAM-HSCTT21
138443	73645,53125	27963,81055	1466,4025880000002	8223,490234	21492,40625	12845,23828	1320,922241	46,623196	9,814757	VC	F5	SC2	SLAM-HSC	24h	P	TT21	F5_TT21	F5VC24hSLAM-HSCTT21
139628	104673,5938	33078,42969	436,811279	8954,736328	30567,29102	2346,427734	566,4695429999999	346,478882	9,923498	VC	F4	SC2	ST-HSC	24h	P	TT21	F4_TT21	F4VC24hST-HSCTT21
149692	86156,00781	35899,92188	2003,9859620000002	2404,380615	28959,75	98,9561	3932,327148	194,961273	10,032646000000002	VC	F3	SC2	ST-HSC	24h	P	TT21	F3_TT21	F3VC24hST-HSCTT21
156205	89802,16406	17587,01172	989,324341	4154,340332	31787,414060000003	0,362462	2211,905518	923,4993289999999	10,218724	VC	F2	SC2	MPP	24h	P	TT21	F2_TT21	F2VC24hMPPTT21
142243	63972,02344	24816,26172	4811,967285	3088,5935059999997	19979,88867	1016,998169	6890,355956999999	2860,806885	10,338339	VC	F1	SC2	MPP	24h	P	TT21	F1_TT21	F1VC24hMPPTT21
202343	92934,24219	26080,04102	4366,047852000001	3664,271729	20242,99219	892,9088130000001	6325,347656	694,0939940000001	10,431739	VC	G1	SC2	MPP	24h	P	TT21	G1_TT21	G1VC24hMPPTT21
146574	77219,10156	20803,58008	452,06500199999994	3030,029297	20335,85742	855,066223	21102,31836	1631,564453	10,66393	VC	G2	SC2	MPP	24h	P	TT21	G2_TT21	G2VC24hMPPTT21
153020	70251,65625	19041,19141	-175,913483	3786,639893	23408,71094	613,130249	3683,525146	122,317604	10,759406	VC	G3	SC2	ST-HSC	24h	P	TT21	G3_TT21	G3VC24hST-HSCTT21
151524	111758,8516	28630,210939999997	7661,998047	3944,132568	26191,44336	-589,610596	3620,7517090000006	171,562469	10,864899000000001	VC	G4	SC2	ST-HSC	24h	P	TT21	G4_TT21	G4VC24hST-HSCTT21
143384	84093,73438	21222,46094	508,31955	6446,497559	25704,68359	3918,7231450000004	1182,276611	139,483047	10,964525	VC	G5	SC2	SLAM-HSC	24h	P	TT21	G5_TT21	G5VC24hSLAM-HSCTT21
169412	98051,24219	31651,621089999997	594,145447	3036,277344	35967,06641	23972,125	3044,359375	-31,371983	11,049533	VC	G6	SC2	SLAM-HSC	24h	P	TT21	G6_TT21	G6VC24hSLAM-HSCTT21
154770	93588,74219	25208,96094	4258,553223	3166,924316	20624,34766	569,585571	24977,69141	1224,815308	11,171042	VC	G7	SC3	MPP	24h	P+ILs	TT21	G7_TT21	G7VC24hMPPTT21
156092	137059,4531	41276,34375	16784,97461	11144,82227	35877,69922	-613,4851679999999	1454,3647460000002	1312,9454349999999	11,305503	VC	G8	SC3	MPP	24h	P+ILs	TT21	G8_TT21	G8VC24hMPPTT21
99572	111713,6328	24502,10156	1352,678345	3264,642822	31197,14453	868,03302	704,280212	219,26997400000002	11,40346	VC	G9	SC3	ST-HSC	24h	P+ILs	TT21	G9_TT21	G9VC24hST-HSCTT21
158783	81305,5625	34444,55078	96,48555	6673,75	21334,89844	1063,2032470000001	933,656433	101,0131	11,519961	VC	G10	SC3	ST-HSC	24h	P+ILs	TT21	G10_TT21	G10VC24hST-HSCTT21
158122	70844,27344	26551,28125	2293,679932	7365,65918	23960,0957	9527,804688	954,74469	46,145596000000005	11,613858	VC	G11	SC3	SLAM-HSC	24h	P+ILs	TT21	G11_TT21	G11VC24hSLAM-HSCTT21
120815	63617,40234	22212,54102	580,754211	2264,459229	41587,89453	3812,963135	9156,829102	311,54013100000003	11,735323	VC	G12	SC3	SLAM-HSC	24h	P+ILs	TT21	G12_TT21	G12VC24hSLAM-HSCTT21
154356	76026,72656	29772,61133	620,838379	7588,189941	23411,31836	5917,373535	737,5977780000001	-21,528157999999998	11,840138	VC	H12	SC3	SLAM-HSC	24h	P+ILs	TT21	H12_TT21	H12VC24hSLAM-HSCTT21
146891	76227,83594	23268,07031	1617,869507	4386,979492	22751,9375	6980,648926000001	41610,73828	206,70486499999998	12,004333	VC	H11	SC3	SLAM-HSC	24h	P+ILs	TT21	H11_TT21	H11VC24hSLAM-HSCTT21
146257	98260,6875	42105,77344	4247,277832	1988,9013670000002	43223,33984	417,71795699999996	14422,044919999998	337,90429700000004	12,124444	VC	H10	SC3	ST-HSC	24h	P+ILs	TT21	H10_TT21	H10VC24hST-HSCTT21
144434	82596,71094	25637,36133	1374,8278810000002	6379,69873	20785,86523	369,890106	3562,692139	309,902893	12,221544	VC	H9	SC3	ST-HSC	24h	P+ILs	TT21	H9_TT21	H9VC24hST-HSCTT21
187747	150914,625	42935,20313	11141,625979999999	9684,646484	33872,29297	-695,519104	2752,042725	1167,982178	12,380279	VC	H8	SC3	MPP	24h	P+ILs	TT21	H8_TT21	H8VC24hMPPTT21
163932	85745,45313	27291,460939999997	3140,463379	2600,6245120000003	19303,65234	5039,496582	27551,46289	94,97528100000001	12,472821000000001	VC	H6	SC2	SLAM-HSC	24h	P	TT21	H6_TT21	H6VC24hSLAM-HSCTT21
109549	123667,1875	19562,41016	707,768738	2890,62207	29113,152339999997	16277,863280000001	770,925964	131,504822	12,573486	VC	H5	SC2	SLAM-HSC	24h	P	TT21	H5_TT21	H5VC24hSLAM-HSCTT21
143009	84418,60156	32552,45117	830,982849	4238,024902	21077,32617	2429,4060059999997	6534,024414	72,200562	12,701313	VC	H4	SC2	ST-HSC	24h	P	TT21	H4_TT21	H4VC24hST-HSCTT21
129656	87899,35156	24086,79102	336,132507	5062,683594	22649,625	757,094788	7783,34668	276,417816	12,831577000000001	VC	H3	SC2	ST-HSC	24h	P	TT21	H3_TT21	H3VC24hST-HSCTT21
155703	67687,20313	38815,42188	2512,123291	3504,195068	23439,07617	62,120678000000005	2530,168701	1249,936646	12,942078	VC	H2	SC2	MPP	24h	P	TT21	H2_TT21	H2VC24hMPPTT21
211385	120887,3438	4,76	23183,25586	6240,789551	36112,26172	1061,1876220000001	1162,1838380000002	1109,404053	180,3797	Vi	A1	SC2	MPP	24h	P	TT21	A1_TT21	A1Vi24hMPPTT21
185079	168244,5938	17,85	3487,340332	4315,393066	41732,39844	-265,278992	3249,162598	2822,2854	181,322052	Vi	A2	SC2	MPP	24h	P	TT21	A2_TT21	A2Vi24hMPPTT21
195235	132980,125	1,19	784,1082759999999	7701,010742	39859,5625	-780,26593	12919,42676	537,002869	182,824066	Vi	A3	SC2	ST-HSC	24h	P	TT21	A3_TT21	A3Vi24hST-HSCTT21
148394	64188,60156	22,610001	194,048889	4661,418945	40504,51172	8671,280273	1497,761841	-31,568439	185,065765	Vi	A5	SC2	SLAM-HSC	24h	P	TT21	A5_TT21	A5Vi24hSLAM-HSCTT21
176383	91007,63281	0,0	-151,762009	5725,630859000001	44963,05859	22188,69922	2737,915039	92,589676	186,842056	Vi	A6	SC2	SLAM-HSC	24h	P	TT21	A6_TT21	A6Vi24hSLAM-HSCTT21
191954	152534,2031	-8,33	4221,458984000001	3594,234863	36333,73438	1646,686157	5817,480957	1737,9630129999998	191,955246	Vi	A7	SC3	MPP	24h	P+ILs	TT21	A7_TT21	A7Vi24hMPPTT21
148709	177429,0156	14,280001	265,189331	2358,095215	47663,55078	2125,251709	1759,4859620000002	209,928696	195,240051	Vi	A9	SC3	ST-HSC	24h	P+ILs	TT21	A9_TT21	A9Vi24hST-HSCTT21
159939	89227,39063	-11,900001	1137,262085	9880,416992	38547,85938	1472,3540039999998	972,7448119999999	52,79565	196,443268	Vi	A10	SC3	ST-HSC	24h	P+ILs	TT21	A10_TT21	A10Vi24hST-HSCTT21
218419	115772,7266	11,900001	1044,720581	2036,067627	54633,07422	23510,06055	724,844604	-25,747084	197,266861	Vi	A11	SC3	SLAM-HSC	24h	P+ILs	TT21	A11_TT21	A11Vi24hSLAM-HSCTT21
147535	70785,96094	-11,900001	619,594177	7284,508789	38170,47656	4225,937988000001	1171,750977	1,143108	199,605103	Vi	A12	SC3	SLAM-HSC	24h	P+ILs	TT21	A12_TT21	A12Vi24hSLAM-HSCTT21
171138	120141,2188	-19,040001	4897,858886999999	9109,836914	52869,74219	9372,419922	1496,2110599999999	62,386826	200,640152	Vi	B12	SC3	SLAM-HSC	24h	P+ILs	TT21	B12_TT21	B12Vi24hSLAM-HSCTT21
190610	117185,2578	11,900001	1782,505005	9352,220703	40002,00391	5030,172363000001	8022,948242	131,193466	202,392319	Vi	B11	SC3	SLAM-HSC	24h	P+ILs	TT21	B11_TT21	B11Vi24hSLAM-HSCTT21
196206	106225,3516	-8,33	988,1767580000001	6569,728515999999	41859,85547	-48,614899	1680,16394	243,018005	203,219345	Vi	B10	SC3	ST-HSC	24h	P+ILs	TT21	B10_TT21	B10Vi24hST-HSCTT21
111034	91839,44531	22,610001	998,5847779999999	3621,848389	60125,28906	758,836121	2278,30249	35,68779	203,991989	Vi	B9	SC3	ST-HSC	24h	P+ILs	TT21	B9_TT21	B9Vi24hST-HSCTT21
188608	119941,2969	0,0	2987,106934	6642,567383	57049,734379999994	243,68232700000002	11636,54199	1956,4274899999998	204,941238	Vi	B8	SC3	MPP	24h	P+ILs	TT21	B8_TT21	B8Vi24hMPPTT21
155194	100859,6484	1,19	1678,8890379999998	4416,543457	44502,41016	146,5867	9550,953125	1814,350952	206,036819	Vi	B7	SC3	MPP	24h	P+ILs	TT21	B7_TT21	B7Vi24hMPPTT21
147325	81549,51563	5,95	3120,597656	4560,895996	57692,88672	5727,166015999999	760,445129	-7,967402000000001	207,07836899999998	Vi	B6	SC2	SLAM-HSC	24h	P	TT21	B6_TT21	B6Vi24hSLAM-HSCTT21
163092	74233,39063	86,870003	1462,853394	3123,424561	35157,76563	8149,658203	5366,697754	-63,856823	208,000427	Vi	B5	SC2	SLAM-HSC	24h	P	TT21	B5_TT21	B5Vi24hSLAM-HSCTT21
129807	137656,8281	14,280001	5899,385254	7628,101073999999	45642,39453	871,041138	4151,350098	377,610352	208,777267	Vi	B4	SC2	ST-HSC	24h	P	TT21	B4_TT21	B4Vi24hST-HSCTT21
178377	94322,97656	8,33	3910,730225	4283,754395	45921,03125	687,491455	687,388428	24,674091	209,729584	Vi	B3	SC2	ST-HSC	24h	P	TT21	B3_TT21	B3Vi24hST-HSCTT21
153993	98078,61719	17,85	1842,59729	5151,075195	37536,09766	687,748413	4644,341797	656,7852780000001	210,546677	Vi	B2	SC2	MPP	24h	P	TT21	B2_TT21	B2Vi24hMPPTT21
148711	105112,7031	73,780006	5253,252441	9262,256836	37791,96094	-232,048813	720,752441	786,355286	211,834152	Vi	B1	SC2	MPP	24h	P	TT21	B1_TT21	B1Vi24hMPPTT21
180285	92537,97656	51,170002000000004	2323,198975	4032,774414	34580,0	1180,20105	3017,412354	1783,300781	213,60278300000002	Vi	C1	SC2	MPP	24h	P	TT21	C1_TT21	C1Vi24hMPPTT21
197312	113520,0547	-23,800001	2005,801147	4733,38623	43354,1875	33,22998	923,345642	1688,1346440000002	214,615219	Vi	C2	SC2	MPP	24h	P	TT21	C2_TT21	C2Vi24hMPPTT21
107452	218156,7656	2,38	2065,881104	2317,932373	46112,58203	1032,976318	928,8522949999999	179,574127	215,733414	Vi	C3	SC2	ST-HSC	24h	P	TT21	C3_TT21	C3Vi24hST-HSCTT21
154171	61901,421879999994	-9,52	4095,358398	4384,015136999999	36812,07031	2131,77417	635,072632	16,344358	216,780716	Vi	C4	SC2	ST-HSC	24h	P	TT21	C4_TT21	C4Vi24hST-HSCTT21
133925	95532,01563	-19,040001	686,397827	6407,809082	39539,29297	6664,354492	682,866028	-0,331342	218,36814900000002	Vi	C5	SC2	SLAM-HSC	24h	P	TT21	C5_TT21	C5Vi24hSLAM-HSCTT21
149296	93244,83594	10,710001	2111,671143	7767,624512	41904,57813	3589,1049799999996	2691,998535	4,128124	220,55891400000002	Vi	C6	SC2	SLAM-HSC	24h	P	TT21	C6_TT21	C6Vi24hSLAM-HSCTT21
148986	90331,71094	59,500004000000004	3447,545654	3729,29834	44060,90234	165,470078	4127,841309	1258,778809	221,367188	Vi	C7	SC3	MPP	24h	P+ILs	TT21	C7_TT21	C7Vi24hMPPTT21
181341	124294,3125	-5,95	2480,214111	6842,247559	47389,08984	877,732117	7107,902344	1671,245239	222,44322200000002	Vi	C8	SC3	MPP	24h	P+ILs	TT21	C8_TT21	C8Vi24hMPPTT21
157222	86428,51563	-8,33	651,0775150000001	4084,98999	37919,10547	241,064453	4577,962402	252,30198700000003	223,509689	Vi	C9	SC3	ST-HSC	24h	P+ILs	TT21	C9_TT21	C9Vi24hST-HSCTT21
175013	104346,3438	45,220001	9,919203999999999	3082,022461	44668,90234	155,566559	12894,094729999999	547,078308	224,532089	Vi	C10	SC3	ST-HSC	24h	P+ILs	TT21	C10_TT21	C10Vi24hST-HSCTT21
138568	107484,375	-17,85	332,791534	5435,01709	38868,00391	12476,67676	2486,071777	-4,474583	225,391312	Vi	C11	SC3	SLAM-HSC	24h	P+ILs	TT21	C11_TT21	C11Vi24hSLAM-HSCTT21
165294	96525,66406	-4,76	2297,7661129999997	6930,912598000001	41537,13281	13781,35449	1071,529785	-147,854797	226,45968599999998	Vi	C12	SC3	SLAM-HSC	24h	P+ILs	TT21	C12_TT21	C12Vi24hSLAM-HSCTT21
167762	104014,3359	-13,09	847,757324	9508,802734	37735,9375	8030,381836	21023,06445	-105,5784	227,23960899999997	Vi	D12	SC3	SLAM-HSC	24h	P+ILs	TT21	D12_TT21	D12Vi24hSLAM-HSCTT21
140415	90522,11719	-7,14	93,48021700000001	4708,188477000001	38001,5	20273,26563	16717,49609	42,119682	228,33479300000002	Vi	D11	SC3	SLAM-HSC	24h	P+ILs	TT21	D11_TT21	D11Vi24hSLAM-HSCTT21
152532	79872,80469	15,470001000000002	1151,545044	3885,711914	45840,17969	-230,10418700000002	2697,399902	236,696136	229,39283799999998	Vi	D10	SC3	ST-HSC	24h	P+ILs	TT21	D10_TT21	D10Vi24hST-HSCTT21
185390	91809,69531	-3,57	5831,516602000001	9428,792969	38658,5625	2428,697754	646,814697	294,264221	230,638184	Vi	D9	SC3	ST-HSC	24h	P+ILs	TT21	D9_TT21	D9Vi24hST-HSCTT21
162832	96705,35156	-4,76	1503,496582	3730,2226560000004	36378,24609	745,585083	12999,2207	1402,260742	231,712692	Vi	D8	SC3	MPP	24h	P+ILs	TT21	D8_TT21	D8Vi24hMPPTT21
140269	95729,55469	-1,19	3107,155029	3858,1701659999994	56237,546879999994	924,949402	1130,9334720000002	1004,8208619999999	233,409683	Vi	D7	SC3	MPP	24h	P+ILs	TT21	D7_TT21	D7Vi24hMPPTT21
184695	119922,2578	42,840004	6591,933594	4895,859375	46202,23828	9453,297852	26039,00195	117,82056399999999	234,25318900000002	Vi	D6	SC2	SLAM-HSC	24h	P	TT21	D6_TT21	D6Vi24hSLAM-HSCTT21
164616	93885,05469	29,750002000000002	3978,6374509999996	2149,83667	61248,05469	9089,353516	22473,71875	125,946243	235,259521	Vi	D5	SC2	SLAM-HSC	24h	P	TT21	D5_TT21	D5Vi24hSLAM-HSCTT21
135791	99121,05469	-8,33	177,237564	8523,219727	60339,79297	2090,889893	3882,959229	222,813461	236,09536699999998	Vi	D4	SC2	ST-HSC	24h	P	TT21	D4_TT21	D4Vi24hST-HSCTT21
219569	152285,5	20,230001	3691,4628909999997	6704,550781	44531,00391	-844,652283	1745,209961	202,629807	237,04766800000002	Vi	D3	SC2	ST-HSC	24h	P	TT21	D3_TT21	D3Vi24hST-HSCTT21
128577	99165,08594	32,130001	5106,763184	3802,735352	39187,3125	-496,733307	1416,895142	763,43042	237,986969	Vi	D2	SC2	MPP	24h	P	TT21	D2_TT21	D2Vi24hMPPTT21
195348	115787,0078	9,52	6667,216797	4044,3881840000004	38973,79688	479,5242	3982,6130369999996	927,129517	239,56672700000001	Vi	D1	SC2	MPP	24h	P	TT21	D1_TT21	D1Vi24hMPPTT21
191584	137987,6406	-4,76	9477,175781	8807,668945	47795,78516	-28,008043	973,994446	734,436584	240,864944	Vi	E1	SC2	MPP	24h	P	TT21	E1_TT21	E1Vi24hMPPTT21
189400	135362,5	9,52	4614,225586	4910,187988000001	43516,57422	1195,793335	27661,09961	2992,931396	241,914169	Vi	E2	SC2	MPP	24h	P	TT21	E2_TT21	E2Vi24hMPPTT21
146007	122405,7891	2,38	903,796936	3432,406006	39775,11719	521,071716	20067,11133	218,43086200000002	244,286133	Vi	E4	SC2	ST-HSC	24h	P	TT21	E4_TT21	E4Vi24hST-HSCTT21
179136	87262,70313	-29,750002000000002	1278,7230220000001	10184,90137	35748,12109	3653,7854	3562,645996	118,193611	247,185181	Vi	E6	SC2	SLAM-HSC	24h	P	TT21	E6_TT21	E6Vi24hSLAM-HSCTT21
151638	135471,9844	9,52	5751,160156	5416,930664	47329,86719	412,09201	4335,536621	2166,60083	248,041336	Vi	E7	SC3	MPP	24h	P+ILs	TT21	E7_TT21	E7Vi24hMPPTT21
185295	109673,9766	-14,280001	2740,60498	3698,650146	35392,80469	-221,407227	18739,20898	1720,383423	248,964905	Vi	E8	SC3	MPP	24h	P+ILs	TT21	E8_TT21	E8Vi24hMPPTT21
168434	105867,1641	2,38	1165,330933	6161,618164	49427,19141	351,411591	19001,13672	444,298737	249,773575	Vi	E9	SC3	ST-HSC	24h	P+ILs	TT21	E9_TT21	E9Vi24hST-HSCTT21
153359	99176,98438	4,76	851,601624	4682,32666	40112,89844	551,312927	8431,582031	28,440962	250,524002	Vi	E10	SC3	ST-HSC	24h	P+ILs	TT21	E10_TT21	E10Vi24hST-HSCTT21
139236	92530,83594	-9,52	-206,17886399999998	5211,775879	34441,5625	53466,32031	4421,727539	-209,778305	252,374985	Vi	E12	SC3	SLAM-HSC	24h	P+ILs	TT21	E12_TT21	E12Vi24hSLAM-HSCTT21
221605	154842,8125	19,040001	1379,240112	8425,475586	58823,42969	17237,68359	1928,195679	28,248732	253,509262	Vi	F12	SC3	SLAM-HSC	24h	P+ILs	TT21	F12_TT21	F12Vi24hSLAM-HSCTT21
103649	137098,7188	-23,800001	230,771988	7642,564941	55998,97266	21867,26172	3403,0031740000004	-103,516388	254,740829	Vi	F11	SC3	SLAM-HSC	24h	P+ILs	TT21	F11_TT21	F11Vi24hSLAM-HSCTT21
177991	115233,6563	14,280001	1245,878784	5794,129395	37326,25391	971,2854	1748,620361	202,016327	255,64869700000003	Vi	F10	SC3	ST-HSC	24h	P+ILs	TT21	F10_TT21	F10Vi24hST-HSCTT21
145875	100583,5625	7,14	1303,3707279999999	4393,204102000001	46748,10938	97,549377	13883,703130000002	551,328613	256,692566	Vi	F9	SC3	ST-HSC	24h	P+ILs	TT21	F9_TT21	F9Vi24hST-HSCTT21
185878	101888,9922	4,76	2332,77417	4566,770508	38504,1875	241,912277	525,539795	884,614868	257,513855	Vi	F8	SC3	MPP	24h	P+ILs	TT21	F8_TT21	F8Vi24hMPPTT21
144823	106045,6641	42,840004	2779,331787	6137,029297	39493,17969	-329,561523	542,498962	772,214661	258,913177	Vi	F7	SC3	MPP	24h	P+ILs	TT21	F7_TT21	F7Vi24hMPPTT21
100612	151321,5938	21,420002	2645,449707	5933,584473	48604,14453	6905,864745999999	2243,53833	-5,734669	260,027527	Vi	F6	SC2	SLAM-HSC	24h	P	TT21	F6_TT21	F6Vi24hSLAM-HSCTT21
186528	166651,1719	11,900001	3901,3618159999996	4793,169434	60344,15234	10590,78516	1003,694641	152,820526	261,135742	Vi	F5	SC2	SLAM-HSC	24h	P	TT21	F5_TT21	F5Vi24hSLAM-HSCTT21
145208	103851,3047	-4,76	832,882019	4361,297363000001	58957,93359	433,69415300000003	10826,50293	240,927277	262,152802	Vi	F4	SC2	ST-HSC	24h	P	TT21	F4_TT21	F4Vi24hST-HSCTT21
191204	136523,9531	15,470001000000002	-10,334597	6215,791015999999	42249,96094	331,769196	5181,493652	222,111908	263,140717	Vi	F3	SC2	ST-HSC	24h	P	TT21	F3_TT21	F3Vi24hST-HSCTT21
183534	98063,14844	48,790001000000004	7839,959473000001	2264,3588870000003	48458,89063	1152,605835	1025,6170650000001	2238,20874	264,142822	Vi	F2	SC2	MPP	24h	P	TT21	F2_TT21	F2Vi24hMPPTT21
193825	144729,0	-2,38	18989,96875	6295,178223	53318,96094	2568,4169920000004	7871,918456999999	3505,494629	267,408081	Vi	F1	SC2	MPP	24h	P	TT21	F1_TT21	F1Vi24hMPPTT21
194020	142163,3594	-5,95	10320,24219	5888,422852000001	40193,5625	432,40280199999995	856,5695189999999	3671,618896	268,799011	Vi	G1	SC2	MPP	24h	P	TT21	G1_TT21	G1Vi24hMPPTT21
142300	91948,92188	-16,66	12822,42383	4478,751953	35060,26563	381,305969	4150,588379	1582,114136	269,729889	Vi	G2	SC2	MPP	24h	P	TT21	G2_TT21	G2Vi24hMPPTT21
129117	72042,60156	5,95	1143,154907	2169,989014	64985,16406	80,160248	615,60083	171,81073	270,47226	Vi	G3	SC2	ST-HSC	24h	P	TT21	G3_TT21	G3Vi24hST-HSCTT21
177356	145556,0469	40,460003	3805,603027	8558,446289	42028,92188	-71,716949	990,916321	19,764889	271,40731800000003	Vi	G4	SC2	ST-HSC	24h	P	TT21	G4_TT21	G4Vi24hST-HSCTT21
119900	86764,09375	-48,790001000000004	1264,151733	7132,78125	62380,296879999994	5299,569824	619,429077	19,221674	272,130188	Vi	G5	SC2	SLAM-HSC	24h	P	TT21	G5_TT21	G5Vi24hSLAM-HSCTT21
121552	51198,5625	35,700001	-47,990246	2115,045166	44123,71094	5775,555664	19954,55078	95,46965	273,462494	Vi	G6	SC2	SLAM-HSC	24h	P	TT21	G6_TT21	G6Vi24hSLAM-HSCTT21
129772	71209,60156	-2,38	1657,7423099999999	2514,8486329999996	35699,64844	268,309875	6854,696776999999	779,460022	274,363831	Vi	G7	SC3	MPP	24h	P+ILs	TT21	G7_TT21	G7Vi24hMPPTT21
139665	81212,74219	-21,420002	4374,354004	1342,343384	42266,52734	1284,934692	36041,37891	2436,722168	275,602692	Vi	G8	SC3	MPP	24h	P+ILs	TT21	G8_TT21	G8Vi24hMPPTT21
146547	130345,4688	-10,710001	-54,32196	4559,269531	48000,60938	898,6513669999999	9197,356445	356,321747	276,472992	Vi	G9	SC3	ST-HSC	24h	P+ILs	TT21	G9_TT21	G9Vi24hST-HSCTT21
175699	107861,6016	-4,76	-273,41564900000003	4418,845703	36609,14063	656,9207150000001	6998,048828	372,411682	277,200836	Vi	G10	SC3	ST-HSC	24h	P+ILs	TT21	G10_TT21	G10Vi24hST-HSCTT21
136278	90539,96094	20,230001	265,36810299999996	2792,621582	40617,20313	4732,393066	5343,396484000001	-41,316254	277,96200600000003	Vi	G11	SC3	SLAM-HSC	24h	P+ILs	TT21	G11_TT21	G11Vi24hSLAM-HSCTT21
185265	99984,99219	-8,33	447,7283019999999	4137,711426	37433,40625	3622,762939	7138,095703	-6,266782	278,805878	Vi	G12	SC3	SLAM-HSC	24h	P+ILs	TT21	G12_TT21	G12Vi24hSLAM-HSCTT21
134227	102121,0469	60,690002	4079,1918950000004	4733,843261999999	62689,72656	13645,03711	599,528381	5,188436	279,83786000000003	Vi	H12	SC3	SLAM-HSC	24h	P+ILs	TT21	H12_TT21	H12Vi24hSLAM-HSCTT21
151759	77353,57031	-23,800001	-574,688904	7416,023926000001	36534,59766	25445,79883	486,092133	-133,815598	281,481232	Vi	H11	SC3	SLAM-HSC	24h	P+ILs	TT21	H11_TT21	H11Vi24hSLAM-HSCTT21
127344	109719,1953	57,120003000000004	339,737518	4700,254883	54658,40234	1365,317749	1898,081177	142,117615	282,466492	Vi	H10	SC3	ST-HSC	24h	P+ILs	TT21	H10_TT21	H10Vi24hST-HSCTT21
159410	77177,45313	-24,990002	922,527466	2946,169678	43808,54297	479,598572	7945,952148	144,333923	283,62796000000003	Vi	H9	SC3	ST-HSC	24h	P+ILs	TT21	H9_TT21	H9Vi24hST-HSCTT21
169591	89485,625	8,33	9440,695313	4707,625977000001	36203,63672	880,717834	4166,120117	1298,708252	285,13226299999997	Vi	H8	SC3	MPP	24h	P+ILs	TT21	H8_TT21	H8Vi24hMPPTT21
179819	124998,7969	5,95	3153,8857420000004	2105,859375	57737,65234	64120,40625	32102,375	-232,855988	286,497894	Vi	H6	SC2	SLAM-HSC	24h	P	TT21	H6_TT21	H6Vi24hSLAM-HSCTT21
153255	108788,6172	-27,370001000000002	2768,771484	4209,313965	37042,92188	39751,6875	26521,59766	-34,864895000000004	287,676605	Vi	H5	SC2	SLAM-HSC	24h	P	TT21	H5_TT21	H5Vi24hSLAM-HSCTT21
115579	161467,5313	-1,19	2279,021729	2279,935791	39855,02344	-341,471649	495,298187	48,090424	288,591339	Vi	H4	SC2	ST-HSC	24h	P	TT21	H4_TT21	H4Vi24hST-HSCTT21
178819	154157,375	-44,030003	5363,500488000001	5607,223145	47099,99219	1390,127808	698,4384769999999	296,657623	289,636749	Vi	H3	SC2	ST-HSC	24h	P	TT21	H3_TT21	H3Vi24hST-HSCTT21
140689	98202,375	8,33	7994,999512	3056,971191	35160,69922	644,808289	1406,064819	3228,725098	291,3797	Vi	H2	SC2	MPP	24h	P	TT21	H2_TT21	H2Vi24hMPPTT21
142415	69622,14063	84146,09375	987,526733	3159,942871	-12,741209	147,281631	23783,07813	1228,827026	119,388084	CF	A1	SC2	MPP	48h	P	TT21	A1_TT21	A1CF48hMPPTT21
135770	63375,83203	91125,44531	4195,933105	2912,142822	-25,209778	159,885941	6874,132323999999	1659,416138	120,232758	CF	A2	SC2	MPP	48h	P	TT21	A2_TT21	A2CF48hMPPTT21
167709	107345,1484	135383,9219	1558,55603	5969,835449	-2,727911	62,988937	1574,038818	452,52896100000004	120,960052	CF	A3	SC2	ST-HSC	48h	P	TT21	A3_TT21	A3CF48hST-HSCTT21
137710	68372,64063	81063,99219	1716,442505	7128,137206999999	-6,150005	193,460953	524,98999	46,064129	121,81543	CF	A4	SC2	ST-HSC	48h	P	TT21	A4_TT21	A4CF48hST-HSCTT21
148283	90992,16406	69587,63281	198,07171599999998	2317,797607	-23,523854999999998	18754,7793	43719,39844	-130,151718	122,909874	CF	A5	SC2	SLAM-HSC	48h	P	TT21	A5_TT21	A5CF48hSLAM-HSCTT21
158816	128257,0156	134905,5469	1752,028687	8398,885742	-12,217226	4005,72876	4179,035156	261,493439	123,55889099999999	CF	A6	SC2	SLAM-HSC	48h	P	TT21	A6_TT21	A6CF48hSLAM-HSCTT21
189086	174060,125	82427,73438	2389,803711	2472,971436	-14,302133999999999	-448,761078	1417,799561	3368,318115	124,422226	CF	A7	SC3	MPP	48h	P+ILs	TT21	A7_TT21	A7CF48hMPPTT21
149031	83366,64063	116298,7031	3827,72583	5249,941406	-30,263	-553,236755	570,6622309999999	723,566589	125,83368700000001	CF	A8	SC3	MPP	48h	P+ILs	TT21	A8_TT21	A8CF48hMPPTT21
142290	81950,54688	85948,94531	4320,320313	3443,540771	-22,39706	-92,36036700000001	668,353271	382,711578	126,511757	CF	A9	SC3	ST-HSC	48h	P+ILs	TT21	A9_TT21	A9CF48hST-HSCTT21
142494	86728,39063	117911,1563	1006,2124630000001	6753,024414	-37,726589000000004	555,385925	1962,4396969999998	287,400482	127,99751299999998	CF	A10	SC3	ST-HSC	48h	P+ILs	TT21	A10_TT21	A10CF48hST-HSCTT21
143639	65635,64063	72568,58594	-257,929382	1951,3177489999998	-37,728149	14612,13965	31096,5	74,046364	129,181229	CF	A11	SC3	SLAM-HSC	48h	P+ILs	TT21	A11_TT21	A11CF48hSLAM-HSCTT21
118757	80473,75	77172,69531	130,603455	5622,342285	37,312683	8590,168945	4916,666015999999	203,62738000000002	130,832382	CF	A12	SC3	SLAM-HSC	48h	P+ILs	TT21	A12_TT21	A12CF48hSLAM-HSCTT21
167554	81935,07031	86270,24219	624,579895	4196,350098	-9,106492999999999	5989,26123	17446,46094	19,143595	131,779465	CF	B12	SC3	SLAM-HSC	48h	P+ILs	TT21	B12_TT21	B12CF48hSLAM-HSCTT21
162802	68413,10156	90601,84375	54,447166	4041,0417479999996	-88,217682	55166,34766	11394,78711	-204,49258400000002	133,271637	CF	B11	SC3	SLAM-HSC	48h	P+ILs	TT21	B11_TT21	B11CF48hSLAM-HSCTT21
193247	115577,5625	131465,25	-722,444763	11151,57422	-19,353456	3,3252379999999997	1947,74707	-7,391572999999999	133,948181	CF	B10	SC3	ST-HSC	48h	P+ILs	TT21	B10_TT21	B10CF48hST-HSCTT21
136320	63932,75391	86290,47656	2074,634521	4783,326172	-5,781961	1412,5588380000002	1357,413208	100,683891	134,600266	CF	B9	SC3	ST-HSC	48h	P+ILs	TT21	B9_TT21	B9CF48hST-HSCTT21
139934	66979,15625	80994,97656	467,957672	3394,423096	-28,080988	408,307892	5771,506836	1595,537964	135,23490900000002	CF	B8	SC3	MPP	48h	P+ILs	TT21	B8_TT21	B8CF48hMPPTT21
167867	87456,67188	106695,4063	1618,583374	2452,825195	-30,623125	705,894287	3224,3017579999996	2426,51416	135,86009199999998	CF	B7	SC3	MPP	48h	P+ILs	TT21	B7_TT21	B7CF48hMPPTT21
130219	120968,2656	99695,82813	4663,049316	2226,970459	4,9831199999999995	9305,072266	2196,454346	476,23574800000006	136,975327	CF	B6	SC2	SLAM-HSC	48h	P	TT21	B6_TT21	B6CF48hSLAM-HSCTT21
150592	67864,51563	80260,74219	8222,6875	7021,854004000001	-37,148102	6654,187988000001	746,609863	-17,500401999999998	137,803497	CF	B5	SC2	SLAM-HSC	48h	P	TT21	B5_TT21	B5CF48hSLAM-HSCTT21
115811	71591,59375	68369,07031	1140,110962	4164,575195	1,1173540000000002	-438,259583	2115,418701	262,41449	138,479431	CF	B4	SC2	ST-HSC	48h	P	TT21	B4_TT21	B4CF48hST-HSCTT21
163096	92304,73438	138790,8906	2064,8798829999996	5687,777832	-11,902038000000001	68,903824	3754,217773	251,245544	139,193863	CF	B3	SC2	ST-HSC	48h	P	TT21	B3_TT21	B3CF48hST-HSCTT21
145971	79764,51563	70437,29688	3513,280273	3429,125488	-5,661037	437,559723	20171,38086	1214,942627	139,853592	CF	B2	SC2	MPP	48h	P	TT21	B2_TT21	B2CF48hMPPTT21
145853	88194,47656	91988,19531	6021,267578	2323,14917	-2,026837	965,5772710000001	3049,810303	3341,320557	140,620316	CF	B1	SC2	MPP	48h	P	TT21	B1_TT21	B1CF48hMPPTT21
151760	72275,84375	96166,28125	4663,816406	2155,308105	-32,924328	-712,117676	7607,38916	1567,397949	141,316116	CF	C1	SC2	MPP	48h	P	TT21	C1_TT21	C1CF48hMPPTT21
153317	108292,3828	81716,11719	1026,157837	8306,568359	-9,740953	1212,63562	878,9679570000001	710,98584	142,002747	CF	C2	SC2	MPP	48h	P	TT21	C2_TT21	C2CF48hMPPTT21
144839	68451,17969	74499,95313	1613,054077	3270,779297	-15,394423000000002	92,039146	5834,558105	491,618164	142,57901	CF	C3	SC2	ST-HSC	48h	P	TT21	C3_TT21	C3CF48hST-HSCTT21
141819	81140,15625	102528,0234	960,677429	6219,674316	9,91199	-2,541305	551,581665	312,375671	143,37416100000002	CF	C4	SC2	ST-HSC	48h	P	TT21	C4_TT21	C4CF48hST-HSCTT21
139657	80210,76563	84719,67188	696,407288	5522,448242	-46,439629	3849,836914	3114,409668	21,088967999999998	144,173599	CF	C5	SC2	SLAM-HSC	48h	P	TT21	C5_TT21	C5CF48hSLAM-HSCTT21
162206	183011,2969	120288,7734	371,255127	6110,713867	-21,135756	42702,65625	7794,51416	327,68987999999996	145,230438	CF	C6	SC2	SLAM-HSC	48h	P	TT21	C6_TT21	C6CF48hSLAM-HSCTT21
176632	109188,4531	70624,125	2775,911865	6853,545898	6,765347	-675,173462	1584,233032	1188,9019779999999	145,946732	CF	C7	SC3	MPP	48h	P+ILs	TT21	C7_TT21	C7CF48hMPPTT21
143705	70859,74219	81736,34375	530,751343	3117,065918	-7,283706	126,180695	13257,34961	1180,4729	146,895035	CF	C8	SC3	MPP	48h	P+ILs	TT21	C8_TT21	C8CF48hMPPTT21
128762	57275,89453	84445,97656	7469,711914	3465,553223	5,4593169999999995	1854,523193	4435,938477000001	419,82775899999996	147,459991	CF	C9	SC3	ST-HSC	48h	P+ILs	TT21	C9_TT21	C9CF48hST-HSCTT21
139766	60631,69141	79691,92188	467,074341	8147,770995999999	-15,903673999999999	3016,134033	1403,018677	-122,950272	148,431229	CF	C10	SC3	ST-HSC	48h	P+ILs	TT21	C10_TT21	C10CF48hST-HSCTT21
162439	82023,13281	99506,61719	688,4224849999999	4815,884277	-47,615185	21935,30078	6262,753418	39,731758	149,055801	CF	C11	SC3	SLAM-HSC	48h	P+ILs	TT21	C11_TT21	C11CF48hSLAM-HSCTT21
141695	61924,03125	77969,99219	52,29668	4684,123535	-27,334957	10455,424809999999	3585,694336	-84,95219399999999	149,983643	CF	C12	SC3	SLAM-HSC	48h	P+ILs	TT21	C12_TT21	C12CF48hSLAM-HSCTT21
191627	123447,0391	114920,6875	1893,756836	6510,196289	-28,678202000000002	5168,941895	4176,602539	381,378143	150,983307	CF	D12	SC3	SLAM-HSC	48h	P+ILs	TT21	D12_TT21	D12CF48hSLAM-HSCTT21
129792	70670,53125	67317,10938	210,418152	5025,268066	8,647033	7661,145995999999	660,87854	197,94378700000001	151,723434	CF	D11	SC3	SLAM-HSC	48h	P+ILs	TT21	D11_TT21	D11CF48hSLAM-HSCTT21
159772	104077,4063	112237,2344	323,29751600000003	3805,827881	-21,382025	-238,24867200000003	16426,25	-96,522263	152,412506	CF	D10	SC3	ST-HSC	48h	P+ILs	TT21	D10_TT21	D10CF48hST-HSCTT21
136088	64498,00391	88996,53125	8287,600586	4583,548828	6,755027	-964,9910890000001	668,536926	277,749146	153,170059	CF	D9	SC3	ST-HSC	48h	P+ILs	TT21	D9_TT21	D9CF48hST-HSCTT21
205715	124806,0156	131806,7813	14439,61816	6740,134276999999	-14,518222	-537,94574	1150,970093	820,770325	153,777817	CF	D8	SC3	MPP	48h	P+ILs	TT21	D8_TT21	D8CF48hMPPTT21
142827	84275,80469	99399,51563	1891,003418	1875,595825	12,332736	-669,321289	22963,4043	1762,553345	154,764343	CF	D7	SC3	MPP	48h	P+ILs	TT21	D7_TT21	D7CF48hMPPTT21
141569	80292,875	79681,21094	477,045654	4253,425293	-36,457977	6310,239258	17450,03711	-73,803162	155,413071	CF	D6	SC2	SLAM-HSC	48h	P	TT21	D6_TT21	D6CF48hSLAM-HSCTT21
164078	139623,8906	111705,3047	784,074585	2459,4067379999997	-22,358508999999998	12335,86133	9794,576172	510,10314900000003	156,289841	CF	D5	SC2	SLAM-HSC	48h	P	TT21	D5_TT21	D5CF48hSLAM-HSCTT21
142387	88731,16406	98054,8125	5065,212402	5713,553223	-9,765135	-1445,475708	1134,4886470000001	357,065369	157,21431	CF	D4	SC2	ST-HSC	48h	P	TT21	D4_TT21	D4CF48hST-HSCTT21
172457	112671,5859	102726,7578	14901,96875	5806,135254	33,409015999999994	-254,788147	3074,950439	577,181274	158,073975	CF	D3	SC2	ST-HSC	48h	P	TT21	D3_TT21	D3CF48hST-HSCTT21
171395	109622,8047	131301,0313	6016,427246	6941,420898	-16,280649	-275,839172	2676,446777	958,935913	158,966034	CF	D2	SC2	MPP	48h	P	TT21	D2_TT21	D2CF48hMPPTT21
151408	116123,7734	142514,4063	11579,22461	4819,541992	-7,010546000000001	-621,8974	2525,544189	1863,640991	159,62912	CF	D1	SC2	MPP	48h	P	TT21	D1_TT21	D1CF48hMPPTT21
141875	84262,71094	96323,36719	1447,560425	2578,353027	-31,093048	8,173706	27523,16992	1913,2239989999998	160,254913	CF	E1	SC2	MPP	48h	P	TT21	E1_TT21	E1CF48hMPPTT21
140951	126068,6094	92823,57813	5807,92627	6857,351562999999	-21,879602	-1860,511108	610,485291	643,936829	160,89721699999998	CF	E2	SC2	MPP	48h	P	TT21	E2_TT21	E2CF48hMPPTT21
133467	71480,92188	93499,49219	2299,19458	4855,935059	-13,653397	-331,86270099999996	4097,879883	480,40594500000003	161,525757	CF	E3	SC2	ST-HSC	48h	P	TT21	E3_TT21	E3CF48hST-HSCTT21
127075	77271,46094	66090,22656	54,442631000000006	4839,859863000001	7,294122	323,656921	13791,5332	154,789078	162,33711200000002	CF	E4	SC2	ST-HSC	48h	P	TT21	E4_TT21	E4CF48hST-HSCTT21
114489	84660,17188	81152,05469	37,32674	3456,5097659999997	-39,510769	5734,862793	1151,477417	203,00853	163,35328700000002	CF	E5	SC2	SLAM-HSC	48h	P	TT21	E5_TT21	E5CF48hSLAM-HSCTT21
159482	107589,0938	121689,4063	1505,0563960000002	7341,229004000001	-37,614418	3669,516602	4598,527832	240,783691	164,529968	CF	E6	SC2	SLAM-HSC	48h	P	TT21	E6_TT21	E6CF48hSLAM-HSCTT21
142830	84222,25781	95464,1875	4594,467772999999	3797,0498049999997	-19,786633	1356,841553	1459,1936039999998	3342,075928	165,103485	CF	E7	SC3	MPP	48h	P+ILs	TT21	E7_TT21	E7CF48hMPPTT21
100758	131660,4219	96434,03125	21502,76172	3300,161621	-4,855599	1230,733276	472,841522	1354,62085	165,93318200000002	CF	E8	SC3	MPP	48h	P+ILs	TT21	E8_TT21	E8CF48hMPPTT21
122433	83203,61719	84970,76563	6767,630370999999	4825,319824	-22,243048	1170,3530269999999	23725,39844	435,676697	166,651306	CF	E9	SC3	ST-HSC	48h	P+ILs	TT21	E9_TT21	E9CF48hST-HSCTT21
179559	92284,50781	94233,72656	730,149048	7677,742676000001	-52,84356700000001	732,54895	1589,153687	263,118378	167,399994	CF	E10	SC3	ST-HSC	48h	P+ILs	TT21	E10_TT21	E10CF48hST-HSCTT21
140604	73782,38281	106369,3438	39,998074	5317,322754	-14,866572	8375,699219	2723,904785	-81,171799	168,492294	CF	E11	SC3	SLAM-HSC	48h	P+ILs	TT21	E11_TT21	E11CF48hSLAM-HSCTT21
121807	148566,75	68696,32031	-395,65451	5452,955566	-28,374199	10370,92773	1298,869995	631,595337	169,298141	CF	E12	SC3	SLAM-HSC	48h	P+ILs	TT21	E12_TT21	E12CF48hSLAM-HSCTT21
118767	76675,27344	94067,125	24,113198999999998	6640,187988000001	-21,680187	4125,406738000001	775,638733	454,73168899999996	170,17553700000002	CF	F12	SC3	SLAM-HSC	48h	P+ILs	TT21	F12_TT21	F12CF48hSLAM-HSCTT21
116509	85149,26563	88931,08594	227,30729700000003	4215,029297	-38,312428000000004	19196,03906	3566,554443	141,397659	170,939209	CF	F11	SC3	SLAM-HSC	48h	P+ILs	TT21	F11_TT21	F11CF48hSLAM-HSCTT21
146920	74201,26563	91964,39063	642,6549679999999	4602,359863000001	30,378241	-203,718338	4101,694824	94,633492	172,186508	CF	F10	SC3	ST-HSC	48h	P+ILs	TT21	F10_TT21	F10CF48hST-HSCTT21
155265	87629,22656	105420,9141	5153,740234000001	6503,444336	-21,067747	-552,95459	2869,113281	329,376282	172,901566	CF	F9	SC3	ST-HSC	48h	P+ILs	TT21	F9_TT21	F9CF48hST-HSCTT21
141731	64500,38281	74453,54688	2261,7658690000003	2476,708984	-8,279531	-227,96785	8796,961914	1301,270752	173,477219	CF	F8	SC3	MPP	48h	P+ILs	TT21	F8_TT21	F8CF48hMPPTT21
142096	86655,80469	69085,45313	727,253479	2005,241943	-36,832413	874,788452	63585,59766	1000,111511	174,313019	CF	F7	SC3	MPP	48h	P+ILs	TT21	F7_TT21	F7CF48hMPPTT21
126285	63786,38281	74375,0	-157,180298	4526,536133	-22,471449	16356,85254	20296,56641	-170,642517	175,328903	CF	F6	SC2	SLAM-HSC	48h	P	TT21	F6_TT21	F6CF48hSLAM-HSCTT21
152191	86067,94531	94167,08594	555,397095	4808,080078	-23,353987	5643,480469	18864,20898	98,095802	176,074539	CF	F5	SC2	SLAM-HSC	48h	P	TT21	F5_TT21	F5CF48hSLAM-HSCTT21
139458	76226,64063	87044,9375	2493,73877	6228,54541	-19,698158	-571,191956	1002,0770869999999	253,661835	176,813736	CF	F4	SC2	ST-HSC	48h	P	TT21	F4_TT21	F4CF48hST-HSCTT21
138668	75535,25	79495,57031	1352,406616	4576,721191	1,212864	-368,675049	1497,0317380000001	36,484688	177,573425	CF	F3	SC2	ST-HSC	48h	P	TT21	F3_TT21	F3CF48hST-HSCTT21
130977	62405,984379999994	78078,28125	1264,505127	4095,366943	-13,800771	-427,989716	39296,0625	776,51416	178,22491499999998	CF	F2	SC2	MPP	48h	P	TT21	F2_TT21	F2CF48hMPPTT21
136567	71651,09375	84206,78125	2742,8125	3319,175537	-24,570373999999997	-15,704264000000002	924,9775390000001	881,476501	178,94546499999998	CF	F1	SC2	MPP	48h	P	TT21	F1_TT21	F1CF48hMPPTT21
141681	74083,45313	90211,52344	428,83645599999994	2158,970703	-41,430927000000004	419,98901399999994	8620,587891	1322,020264	179,63026399999998	CF	G1	SC2	MPP	48h	P	TT21	G1_TT21	G1CF48hMPPTT21
166201	124493,0469	91079,03125	2757,566895	2508,683838	-20,376497	205,395966	8932,839844	2229,4580079999996	180,259109	CF	G2	SC2	MPP	48h	P	TT21	G2_TT21	G2CF48hMPPTT21
130379	77300,02344	84157,99219	-241,41000400000001	3145,82666	-10,922485	566,651917	3266,241943	117,75001499999999	180,914246	CF	G3	SC2	ST-HSC	48h	P	TT21	G3_TT21	G3CF48hST-HSCTT21
138443	81275,8125	83715,3125	128,73053000000002	4550,234863000001	-48,808262	526,6926269999999	5366,880371	177,049606	181,923706	CF	G4	SC2	ST-HSC	48h	P	TT21	G4_TT21	G4CF48hST-HSCTT21
140391	73021,97656	75052,11719	-191,00508100000002	5033,29834	-7,275531	14937,98926	6264,384277	77,05455	182,618576	CF	G5	SC2	SLAM-HSC	48h	P	TT21	G5_TT21	G5CF48hSLAM-HSCTT21
138921	61621,77344	85728,79688	734,003723	7442,524901999999	-42,623379	21035,16797	1794,481689	32,306915000000004	183,62866200000002	CF	G6	SC2	SLAM-HSC	48h	P	TT21	G6_TT21	G6CF48hSLAM-HSCTT21
141825	93464,98438	86330,9375	1286,936768	2949,842041	-15,502846	-737,066956	15058,53125	1584,803345	184,273392	CF	G7	SC3	MPP	48h	P+ILs	TT21	G7_TT21	G7CF48hMPPTT21
147481	118888,1484	103801,3281	1095,205688	2615,316406	-6,2198199999999995	-340,575104	760,8000490000001	7362,572754000001	185,00526399999998	CF	G8	SC3	MPP	48h	P+ILs	TT21	G8_TT21	G8CF48hMPPTT21
147018	71304,80469	67462,29688	237,916092	5041,713379	-2,055389	2431,98291	1616,980957	51,339882	185,755783	CF	G9	SC3	ST-HSC	48h	P+ILs	TT21	G9_TT21	G9CF48hST-HSCTT21
150536	79114,77344	84455,49219	3064,857422	3391,30835	-24,306797	-66,43515	1277,568481	589,8625490000001	186,431717	CF	G10	SC3	ST-HSC	48h	P+ILs	TT21	G10_TT21	G10CF48hST-HSCTT21
124523	76145,72656	65777,25	21,27318	2199,611084	-27,719715	7167,718262	30106,898439999997	-59,90870699999999	187,811691	CF	G11	SC3	SLAM-HSC	48h	P+ILs	TT21	G11_TT21	G11CF48hSLAM-HSCTT21
138291	67868,08594	90153,21094	135,55694599999998	4023,8142090000006	7,620353999999999	12863,66113	2750,938232	-50,895022999999995	188,46438600000002	CF	G12	SC3	SLAM-HSC	48h	P+ILs	TT21	G12_TT21	G12CF48hSLAM-HSCTT21
91009	108470,8828	71220,3125	1066,038086	5971,538574	-18,936895	7139,240234000001	536,743591	598,803528	189,332001	CF	H12	SC3	SLAM-HSC	48h	P+ILs	TT21	H12_TT21	H12CF48hSLAM-HSCTT21
137652	77482,09375	94795,40625	-93,113182	7760,742187999999	-31,406846999999996	6944,59375	777,0968019999999	40,253475	190,103622	CF	H11	SC3	SLAM-HSC	48h	P+ILs	TT21	H11_TT21	H11CF48hSLAM-HSCTT21
110779	79030,28125	101852,1016	1864,8496089999999	5914,832031	-12,919048	1005,949585	5918,746582	103,01445799999999	190,785355	CF	H10	SC3	ST-HSC	48h	P+ILs	TT21	H10_TT21	H10CF48hST-HSCTT21
137672	88486,02344	76100,5	6,528383	4815,864258	-15,271428	91,072151	3021,0107420000004	514,705444	191,58111599999998	CF	H9	SC3	ST-HSC	48h	P+ILs	TT21	H9_TT21	H9CF48hST-HSCTT21
156525	81046,14063	84795,83594	2163,417725	2348,6247559999997	-2,572447	300,98516800000004	5959,459961	1281,969849	192,37931799999998	CF	H8	SC3	MPP	48h	P+ILs	TT21	H8_TT21	H8CF48hMPPTT21
154601	84874,375	86309,51563	267,356262	5909,964844	-37,221581	7044,588867	519,927307	69,532318	193,562119	CF	H6	SC2	SLAM-HSC	48h	P	TT21	H6_TT21	H6CF48hSLAM-HSCTT21
145181	83701,03125	76323,03125	-627,6521	1846,9709469999998	-45,822624	65362,703129999994	24844,43164	-142,567932	195,009964	CF	H5	SC2	SLAM-HSC	48h	P	TT21	H5_TT21	H5CF48hSLAM-HSCTT21
143676	103338,4141	97174,21094	1674,594482	4335,52832	-46,067890000000006	43,462016999999996	8365,9375	482,390625	195,791977	CF	H4	SC2	ST-HSC	48h	P	TT21	H4_TT21	H4CF48hST-HSCTT21
147223	68858,16406	90767,25781	-701,555664	8513,523438	15,695582	2102,368652	6931,19043	3,121265	196,878784	CF	H3	SC2	ST-HSC	48h	P	TT21	H3_TT21	H3CF48hST-HSCTT21
175385	125654,4844	117593,4219	22483,61914	6422,754395	-26,398079	1974,776978	711,055298	1111,121582	197,388092	CF	H2	SC2	MPP	48h	P	TT21	H2_TT21	H2CF48hMPPTT21
144517	107346,3359	90694,66406	2498,99585	4395,675781	8989,936523	1989,1611329999998	11689,27539	2461,460693	1,445554	CV	A1	SC2	MPP	48h	P	TT21	A1_TT21	A1CV48hMPPTT21
153434	90543,53125	96769,61719	3067,215088	5300,012695	10769,44727	-413,058441	2074,790283	1280,79187	1,8063810000000002	CV	A2	SC2	MPP	48h	P	TT21	A2_TT21	A2CV48hMPPTT21
138263	67928,77344	67121,95313	9968,213867	4501,625977000001	7353,192870999999	618,5500490000001	1005,1531369999999	-90,497208	2,12647	CV	A3	SC2	ST-HSC	48h	P	TT21	A3_TT21	A3CV48hST-HSCTT21
151691	94793,02344	47861,80078	4916,60791	5771,447265999999	12022,88281	349,672821	1492,538086	620,247253	2,324443	CV	A4	SC2	ST-HSC	48h	P	TT21	A4_TT21	A4CV48hST-HSCTT21
220569	137988,8438	115488,3125	1043,256714	3733,5810549999997	13041,80566	11856,45996	11012,70215	158,747681	2,442016	CV	A5	SC2	SLAM-HSC	48h	P	TT21	A5_TT21	A5CV48hSLAM-HSCTT21
133344	123608,875	64267,14453	70,305367	6164,979492	10130,59961	9562,666992	698,274109	41,195518	2,945815	CV	A6	SC2	SLAM-HSC	48h	P	TT21	A6_TT21	A6CV48hSLAM-HSCTT21
154475	75643,54688	75911,29688	6550,200195	2973,276611	8490,104492	944,83844	6118,444336	1510,4741210000002	3,1159470000000002	CV	A7	SC3	MPP	48h	P+ILs	TT21	A7_TT21	A7CV48hMPPTT21
149901	74171,51563	76090,98438	2817,942627	3735,4731450000004	7319,716309	-72,175674	632,898621	6239,166504	3,230052	CV	A8	SC3	MPP	48h	P+ILs	TT21	A8_TT21	A8CV48hMPPTT21
145718	81772,04688	79985,85156	606,73999	3184,929443	7676,090331999999	-406,183624	20240,26367	310,262146	3,3218330000000003	CV	A9	SC3	ST-HSC	48h	P+ILs	TT21	A9_TT21	A9CV48hST-HSCTT21
134849	75331,76563	59508,33203	-6,971058	5285,794434	7711,025879000001	670,7557370000001	868,779114	255,34692400000003	3,458554	CV	A10	SC3	ST-HSC	48h	P+ILs	TT21	A10_TT21	A10CV48hST-HSCTT21
137090	84334,11719	93210,32813	1544,4923099999999	6504,688477000001	11512,67188	8349,362305	7274,293456999999	221,991379	3,62131	CV	A11	SC3	SLAM-HSC	48h	P+ILs	TT21	A11_TT21	A11CV48hSLAM-HSCTT21
122822	80768,875	94854,90625	414,81665	2852,419922	6991,228515999999	10142,50781	837,3848879999999	107,27375	3,7315059999999995	CV	A12	SC3	SLAM-HSC	48h	P+ILs	TT21	A12_TT21	A12CV48hSLAM-HSCTT21
128827	88838,26563	77657,02344	1540,8686519999999	4222,082031	7534,297852	4938,876953	2464,073975	255,64106800000002	3,859483	CV	B12	SC3	SLAM-HSC	48h	P+ILs	TT21	B12_TT21	B12CV48hSLAM-HSCTT21
126601	66065,23438	65414,30469	317,02297999999996	8000,38916	7555,498535	3889,1579590000006	1276,4844970000001	236,34651200000002	4,027319	CV	B11	SC3	SLAM-HSC	48h	P+ILs	TT21	B11_TT21	B11CV48hSLAM-HSCTT21
119661	59275,09375	68616,59375	322,150665	4732,751953	7486,251465	589,17218	1321,380005	358,180969	4,14919	CV	B10	SC3	ST-HSC	48h	P+ILs	TT21	B10_TT21	B10CV48hST-HSCTT21
137878	79052,89063	47037,13281	2307,9021	2922,139404	8813,305664	-211,82197599999998	15994,20215	366,390411	4,264076	CV	B9	SC3	ST-HSC	48h	P+ILs	TT21	B9_TT21	B9CV48hST-HSCTT21
130206	69568,59375	75129,46094	6172,498535	3793,176025	7033,667969	1890,047363	12449,80566	867,126953	4,379646	CV	B8	SC3	MPP	48h	P+ILs	TT21	B8_TT21	B8CV48hMPPTT21
167968	86252,39063	89395,1875	2329,652588	3151,901855	6798,869140999999	-52,556746999999994	1070,2905269999999	1502,396362	4,492628	CV	B7	SC3	MPP	48h	P+ILs	TT21	B7_TT21	B7CV48hMPPTT21
137182	56595,21094	77846,23438	949,9991460000001	7200,706543000001	7760,54248	23343,5293	5915,506348	-270,370911	4,596474	CV	B6	SC2	SLAM-HSC	48h	P	TT21	B6_TT21	B6CV48hSLAM-HSCTT21
160310	76201,65625	64868,09375	1993,723022	5306,556152	8179,54248	462,204834	598,553284	194,874451	4,804364	CV	B4	SC2	ST-HSC	48h	P	TT21	B4_TT21	B4CV48hST-HSCTT21
131257	78732,78125	84863,66406	3658,597168	7058,333495999999	8639,833984	-124,581253	1317,121704	178,500046	4,933904	CV	B3	SC2	ST-HSC	48h	P	TT21	B3_TT21	B3CV48hST-HSCTT21
127721	139639,3594	128098,75	2561,903564	10515,22168	10947,39941	1601,4121089999999	5297,680664	989,0479740000001	5,059878	CV	B2	SC2	MPP	48h	P	TT21	B2_TT21	B2CV48hMPPTT21
147822	82541,97656	72691,15625	3440,679443	6017,682129	10321,28125	665,168274	1794,6428219999998	726,1992799999999	5,1869760000000005	CV	B1	SC2	MPP	48h	P	TT21	B1_TT21	B1CV48hMPPTT21
192658	171512,3281	58362,36328	4144,249022999999	3701,653564	15716,12305	764,049133	1432,617676	3455,758545	5,298051999999999	CV	C1	SC2	MPP	48h	P	TT21	C1_TT21	C1CV48hMPPTT21
148439	84223,44531	80023,9375	4228,737793	4088,069092	8134,777344	-785,9063719999999	6087,769531	1577,018311	5,38998	CV	C2	SC2	MPP	48h	P	TT21	C2_TT21	C2CV48hMPPTT21
105841	97735,89844	57215,203129999994	1421,561279	2225,448486	8528,678711	-346,554596	8558,05957	299,442139	5,4941699999999996	CV	C3	SC2	ST-HSC	48h	P	TT21	C3_TT21	C3CV48hST-HSCTT21
147807	75929,14063	67110,05469	495,366089	6100,244629	8214,121094	2311,026611	20691,02344	13,287607000000001	5,644665	CV	C4	SC2	ST-HSC	48h	P	TT21	C4_TT21	C4CV48hST-HSCTT21
168102	96167,47656	105564,9063	1196,657593	5927,217285	12173,45215	24387,3457	3680,0351560000004	-146,902298	5,753494	CV	C5	SC2	SLAM-HSC	48h	P	TT21	C5_TT21	C5CV48hSLAM-HSCTT21
150535	120769,5391	86626,05469	108,56521599999999	5298,664551	13205,25488	4253,242188	22995,4043	325,337708	5,855778	CV	C6	SC2	SLAM-HSC	48h	P	TT21	C6_TT21	C6CV48hSLAM-HSCTT21
133488	60390,12109	73958,5	10897,67969	3164,720459	7793,431151999999	1431,198364	1215,7615970000002	3078,893311	5,968222	CV	C7	SC3	MPP	48h	P+ILs	TT21	C7_TT21	C7CV48hMPPTT21
153144	96350,73438	102323,3438	1951,2875980000001	1792,043091	9335,217773	143,679016	571,069702	1120,51355	6,113392	CV	C8	SC3	MPP	48h	P+ILs	TT21	C8_TT21	C8CV48hMPPTT21
145671	56428,61328	57623,37109	955,819641	4801,018555	7650,203613	-446,152771	1596,094849	183,209305	6,22867	CV	C9	SC3	ST-HSC	48h	P+ILs	TT21	C9_TT21	C9CV48hST-HSCTT21
185286	132024,5625	112595,4219	2244,5778809999997	3387,181396	9948,583984	1703,9431149999998	604,45459	224,125885	6,3658790000000005	CV	C10	SC3	ST-HSC	48h	P+ILs	TT21	C10_TT21	C10CV48hST-HSCTT21
155763	73057,67188	48993,49219	54,469372	1560,248535	8781,808594	31654,89258	33846,21875	115,56562	6,6777619999999995	CV	C11	SC3	SLAM-HSC	48h	P+ILs	TT21	C11_TT21	C11CV48hSLAM-HSCTT21
133960	98897,33594	70540,82031	499,70431500000007	3644,5437009999996	9734,696289	42491,53906	18676,79492	0,132926	6,8696779999999995	CV	C12	SC3	SLAM-HSC	48h	P+ILs	TT21	C12_TT21	C12CV48hSLAM-HSCTT21
149493	79763,32031	53056,15234	2019,058838	3309,313965	8162,144043000001	3380,703369	33150,53906	158,614777	6,964586	CV	D12	SC3	SLAM-HSC	48h	P+ILs	TT21	D12_TT21	D12CV48hSLAM-HSCTT21
173918	113126,1641	107054,7813	-77,418999	9815,235352	12360,56836	7017,064453	9250,875977	243,295868	7,05842	CV	D11	SC3	SLAM-HSC	48h	P+ILs	TT21	D11_TT21	D11CV48hSLAM-HSCTT21
156446	73696,70313	65225,09375	316,764587	4946,706543	7138,036133	680,8583980000001	470,97213700000003	457,00119000000007	7,152742	CV	D10	SC3	ST-HSC	48h	P+ILs	TT21	D10_TT21	D10CV48hST-HSCTT21
158731	66413,90625	60722,13281	5957,740234000001	6967,415039	8495,780273	-1091,390015	3697,0187990000004	9,136808	7,3284899999999995	CV	D9	SC3	ST-HSC	48h	P+ILs	TT21	D9_TT21	D9CV48hST-HSCTT21
169050	107097,625	58697,94141	1853,491577	4227,982422	13825,16406	1564,557617	39422,91016	2489,388672	7,457346	CV	D8	SC3	MPP	48h	P+ILs	TT21	D8_TT21	D8CV48hMPPTT21
157600	73735,97656	74204,83594	3380,571045	4083,721436	14722,36914	796,603333	1775,3259280000002	733,70874	7,591672999999999	CV	D7	SC3	MPP	48h	P+ILs	TT21	D7_TT21	D7CV48hMPPTT21
174580	119721,1484	112860,7969	552,924316	7552,503906	16153,62305	23383,43945	12331,50781	188,569931	7,802053999999999	CV	D6	SC2	SLAM-HSC	48h	P	TT21	D6_TT21	D6CV48hSLAM-HSCTT21
130117	70181,44531	46824,12109	300,43045	2378,849365	6860,223145	8103,643066	16905,58203	-46,039974	7,977411999999999	CV	D5	SC2	SLAM-HSC	48h	P	TT21	D5_TT21	D5CV48hSLAM-HSCTT21
174082	93560,1875	89479,67188	1879,60437	6322,336914	8475,97168	746,241394	658,611023	356,552856	8,10319	CV	D4	SC2	ST-HSC	48h	P	TT21	D4_TT21	D4CV48hST-HSCTT21
147419	90580,42188	90767,25781	657,631592	8026,29541	9156,241211	-520,069031	7563,036620999999	-44,821075	8,243134	CV	D3	SC2	ST-HSC	48h	P	TT21	D3_TT21	D3CV48hST-HSCTT21
186038	125759,2031	102117,4766	18574,12109	2811,432861	10323,4043	888,961182	1973,1931149999998	12945,07617	8,359047	CV	D2	SC2	MPP	48h	P	TT21	D2_TT21	D2CV48hMPPTT21
144872	70865,69531	89850,95313	1019,859924	1655,19043	6579,838867	612,1374509999999	23578,95117	1521,38147	8,486291	CV	D1	SC2	MPP	48h	P	TT21	D1_TT21	D1CV48hMPPTT21
151118	69196,125	54342,54297	2881,050537	3196,152588	7500,576172	882,627075	870,8309939999999	1712,9360350000002	8,578513000000001	CV	E1	SC2	MPP	48h	P	TT21	E1_TT21	E1CV48hMPPTT21
120586	95035,78125	70220,71094	2565,197266	4726,438965	9074,263672	234,66752599999998	3716,1279299999997	1387,8964839999999	8,778831	CV	E2	SC2	MPP	48h	P	TT21	E2_TT21	E2CV48hMPPTT21
144902	76048,14063	65440,484379999994	3960,165527	5627,196289	8336,916992	-18,161068	1048,481567	354,17041	8,878623	CV	E3	SC2	ST-HSC	48h	P	TT21	E3_TT21	E3CV48hST-HSCTT21
151098	67677,67969	98890,19531	-687,354187	10850,9375	8918,908203	844,1533199999999	851,769592	-77,781601	9,033075	CV	E4	SC2	ST-HSC	48h	P	TT21	E4_TT21	E4CV48hST-HSCTT21
174228	101330,8828	89070,3125	329,723297	6776,949706999999	11993,063479999999	9241,195313	5589,744629	-108,774933	9,150160000000001	CV	E5	SC2	SLAM-HSC	48h	P	TT21	E5_TT21	E5CV48hSLAM-HSCTT21
155787	66104,5	64330,21484	517,456482	4881,638184	7906,707031	4671,449707	8741,561523	108,22404499999999	9,502877	CV	E6	SC2	SLAM-HSC	48h	P	TT21	E6_TT21	E6CV48hSLAM-HSCTT21
154062	77524,9375	98797,375	2814,634521	1990,168945	8521,102539	867,3214720000001	24350,95703	2096,306885	9,633444	CV	E7	SC3	MPP	48h	P+ILs	TT21	E7_TT21	E7CV48hMPPTT21
167501	99169,84375	86032,24219	30203,58008	2572,033691	12413,58594	1327,680908	1269,326172	631,2677610000001	9,78389	CV	E8	SC3	MPP	48h	P+ILs	TT21	E8_TT21	E8CV48hMPPTT21
130148	63693,5625	51563,89063	3090,686523	3874,6850590000004	12107,52148	-542,222839	7454,783691	42,850227000000004	9,885978999999999	CV	E9	SC3	ST-HSC	48h	P+ILs	TT21	E9_TT21	E9CV48hST-HSCTT21
158116	94352,72656	89872,375	966,354919	8045,68457	10169,49414	1216,923096	1080,70166	579,510925	10,015665	CV	E10	SC3	ST-HSC	48h	P+ILs	TT21	E10_TT21	E10CV48hST-HSCTT21
134146	76006,49219	82608,61719	-325,580688	3369,805176	7150,451172	19722,43164	10863,52051	-42,211937	10,291792999999998	CV	E11	SC3	SLAM-HSC	48h	P+ILs	TT21	E11_TT21	E11CV48hSLAM-HSCTT21
124531	96199,60156	72436,49219	322,72112999999996	6747,912598000001	8602,584961	15887,205080000002	2386,661865	33,675148	10,55815	CV	E12	SC3	SLAM-HSC	48h	P+ILs	TT21	E12_TT21	E12CV48hSLAM-HSCTT21
160032	110134,5078	95266,64844	13845,87207	4394,90625	10703,87109	3964,487061	1425,3201900000001	152,72699	10,68481	CV	F12	SC3	SLAM-HSC	48h	P+ILs	TT21	F12_TT21	F12CV48hSLAM-HSCTT21
153548	77138,1875	82890,64063	488,048096	4137,819336	7161,059081999999	20913,63281	16020,3916	-185,860077	11,010222	CV	F11	SC3	SLAM-HSC	48h	P+ILs	TT21	F11_TT21	F11CV48hSLAM-HSCTT21
165643	120873,0625	100076,625	579,464539	6608,755371	12032,33496	-451,88369800000004	7528,987793000001	452,63739000000004	11,176299	CV	F10	SC3	ST-HSC	48h	P+ILs	TT21	F10_TT21	F10CV48hST-HSCTT21
119734	85549,10156	90438,8125	1956,914551	8433,242188	7201,83252	2029,762939	2453,447021	228,803085	11,301737	CV	F9	SC3	ST-HSC	48h	P+ILs	TT21	F9_TT21	F9CV48hST-HSCTT21
171732	135838,5	115447,8594	960,5342410000001	5958,77832	13667,31445	362,31604	2857,395996	1510,924683	11,411005000000001	CV	F8	SC3	MPP	48h	P+ILs	TT21	F8_TT21	F8CV48hMPPTT21
167357	107322,5391	105732,6953	4063,904297	2794,434082	11049,94238	-149,476517	5944,588379	2225,564697	11,540106	CV	F7	SC3	MPP	48h	P+ILs	TT21	F7_TT21	F7CV48hMPPTT21
165603	82978,70313	92383,27344	-778,701355	7011,266602	9953,730469	3602,1914060000004	2125,719971	90,876862	11,667057000000002	CV	F6	SC2	SLAM-HSC	48h	P	TT21	F6_TT21	F6CV48hSLAM-HSCTT21
159167	77766,5	77098,91406	-248,11792000000003	3387,242432	7625,935547	6252,366699	36877,30859	-103,339813	11,811933999999999	CV	F5	SC2	SLAM-HSC	48h	P	TT21	F5_TT21	F5CV48hSLAM-HSCTT21
109973	64068,41406	67459,91406	169,086105	3872,4375	7206,286620999999	889,640747	1470,271118	310,433014	11,921302	CV	F4	SC2	ST-HSC	48h	P	TT21	F4_TT21	F4CV48hST-HSCTT21
136165	62997,41406	76829,97656	211,84100299999997	7067,25293	6823,259765999999	2309,692627	5187,420897999999	-6,462629	12,055922	CV	F3	SC2	ST-HSC	48h	P	TT21	F3_TT21	F3CV48hST-HSCTT21
174721	157584,5625	118659,6641	14330,701169999998	3204,2919920000004	12112,38086	-291,135315	1444,679321	9313,53125	12,2177	CV	F2	SC2	MPP	48h	P	TT21	F2_TT21	F2CV48hMPPTT21
130121	84174,65625	78901,76563	1651,9165039999998	4860,716309	6536,079102000001	-660,183716	6296,523926	1072,294434	12,348754	CV	F1	SC2	MPP	48h	P	TT21	F1_TT21	F1CV48hMPPTT21
188046	127953,5625	121976,1953	1219,8670650000001	4355,519531	11136,157229999999	-27,084818	25075,53516	2051,035889	12,503108000000001	CV	G1	SC2	MPP	48h	P	TT21	G1_TT21	G1CV48hMPPTT21
184466	113096,4141	109449,0625	6545,299316	3397,555908	11019,52441	987,908081	17409,43359	1670,935059	12,621706	CV	G2	SC2	MPP	48h	P	TT21	G2_TT21	G2CV48hMPPTT21
143535	87965,99219	104190,4531	12960,95313	4812,263672	10328,47461	2406,447754	2731,560791	256,585938	12,756277	CV	G3	SC2	ST-HSC	48h	P	TT21	G3_TT21	G3CV48hST-HSCTT21
138214	83344,03125	100832,2734	404,275909	4588,766602000001	7888,75	193,189667	4337,831543	516,32251	12,879175	CV	G4	SC2	ST-HSC	48h	P	TT21	G4_TT21	G4CV48hST-HSCTT21
124589	76104,07031	44732,10156	-371,792908	5617,333496	11332,8418	7780,762206999999	947,1356810000001	182,951553	13,034018	CV	G5	SC2	SLAM-HSC	48h	P	TT21	G5_TT21	G5CV48hSLAM-HSCTT21
150675	76472,97656	72941,05469	1120,370483	4708,060059	7050,474120999999	4469,266602000001	13132,58691	57,667235999999995	13,251872	CV	G6	SC2	SLAM-HSC	48h	P	TT21	G6_TT21	G6CV48hSLAM-HSCTT21
138406	73626,49219	60121,18359	558,058289	2784,599609	6948,343262	349,260223	1087,0529789999998	960,802795	13,348001000000002	CV	G7	SC3	MPP	48h	P+ILs	TT21	G7_TT21	G7CV48hMPPTT21
144418	77784,35156	81399,57031	1823,5373539999998	2060,543945	7817,967773	299,488556	11440,424809999999	988,2045289999999	13,466501000000001	CV	G8	SC3	MPP	48h	P+ILs	TT21	G8_TT21	G8CV48hMPPTT21
170283	106668,0313	90013,98438	3451,388428	5057,950684	9469,438477	-930,8176880000001	5048,498535	597,727478	13,575722	CV	G9	SC3	ST-HSC	48h	P+ILs	TT21	G9_TT21	G9CV48hST-HSCTT21
111156	96244,82813	74917,64063	870,082031	4093,640625	8930,087891	149,603348	8448,363281	477,3237	13,697543	CV	G10	SC3	ST-HSC	48h	P+ILs	TT21	G10_TT21	G10CV48hST-HSCTT21
137627	81416,23438	68390,49219	-661,273376	2689,740234	8473,633789	70648,50781	19347,71875	-372,368134	13,840076999999999	CV	G11	SC3	SLAM-HSC	48h	P+ILs	TT21	G11_TT21	G11CV48hSLAM-HSCTT21
138481	60217,57422	64167,18359	548,162964	2183,400879	7035,962890999999	23135,39844	10911,38086	-124,19544199999999	14,051092	CV	G12	SC3	SLAM-HSC	48h	P+ILs	TT21	G12_TT21	G12CV48hSLAM-HSCTT21
140263	97100,4375	75205,625	731,9364009999999	6874,57373	9765,431641	5253,068359000001	4863,029297	331,919556	14,193283	CV	H12	SC3	SLAM-HSC	48h	P+ILs	TT21	H12_TT21	H12CV48hSLAM-HSCTT21
123487	71520,19531	78400,77344	214,975204	4506,759277	8176,275879000001	15000,10449	23212,99805	-91,28765899999999	14,453535999999998	CV	H11	SC3	SLAM-HSC	48h	P+ILs	TT21	H11_TT21	H11CV48hSLAM-HSCTT21
143844	75099,71094	76825,21094	6125,211426	5892,947754	8334,084961	2996,802002	826,4400019999999	381,85882599999997	14,551032999999999	CV	H10	SC3	ST-HSC	48h	P+ILs	TT21	H10_TT21	H10CV48hST-HSCTT21
146198	85732,36719	98442,75781	2337,414795	5712,419922	8832,378906	-217,136292	1205,3942869999998	115,75621799999999	14,686239000000002	CV	H9	SC3	ST-HSC	48h	P+ILs	TT21	H9_TT21	H9CV48hST-HSCTT21
133074	72655,45313	59365,53125	928,9520869999999	2821,960205	8573,154297	18,294104	14905,23926	1055,68396	14,834292000000001	CV	H8	SC3	MPP	48h	P+ILs	TT21	H8_TT21	H8CV48hMPPTT21
175389	94972,71094	118115,8359	1546,174927	8739,250977	12438,42773	4337,427246	2309,346924	156,84816	14,95885	CV	H6	SC2	SLAM-HSC	48h	P	TT21	H6_TT21	H6CV48hSLAM-HSCTT21
155719	69847,05469	84497,14063	9118,988281	5829,696289	6633,166992	3488,6601560000004	1503,121704	433,60479699999996	15,115792	CV	H5	SC2	SLAM-HSC	48h	P	TT21	H5_TT21	H5CV48hSLAM-HSCTT21
151773	89672,45313	88486,02344	671,892517	6496,008789	10815,32129	1146,014771	15182,5957	332,26001	15,222570000000001	CV	H4	SC2	ST-HSC	48h	P	TT21	H4_TT21	H4CV48hST-HSCTT21
131133	100293,2031	67290,92969	1857,539429	5680,369629	9274,648438	1306,091675	3607,700439	37,5872	15,36105	CV	H3	SC2	ST-HSC	48h	P	TT21	H3_TT21	H3CV48hST-HSCTT21
156214	77316,6875	103177,7656	17716,86719	7122,027344	8045,103515999999	-1459,382202	602,155884	1535,091187	15,445554000000001	CV	H2	SC2	MPP	48h	P	TT21	H2_TT21	H2CV48hMPPTT21
175331	89914,02344	28774,20117	2376,873535	3360,411865	21146,2207	19,000099	3516,477051	1411,19397	201,890823	VC	A1	SC2	MPP	48h	P	TT21	A1_TT21	A1VC48hMPPTT21
169358	86792,65625	26610,78125	9188,201172	3405,258789	24252,50391	-79,272087	7260,142578	3146,901611	203,288422	VC	A2	SC2	MPP	48h	P	TT21	A2_TT21	A2VC48hMPPTT21
141085	127437,1094	28771,82227	2554,305664	6869,274414	28367,31055	28,909367	501,786041	293,865662	204,897156	VC	A3	SC2	ST-HSC	48h	P	TT21	A3_TT21	A3VC48hST-HSCTT21
149589	78513,82031	25889,64063	4892,534668	4228,952636999999	21837,51953	742,258423	3279,202148	157,512787	206,458069	VC	A4	SC2	ST-HSC	48h	P	TT21	A4_TT21	A4VC48hST-HSCTT21
146866	91292,04688	20967,80078	583,4063719999999	4323,680176	19365,01953	7136,375488	5938,415039	1,10474	210,46051	VC	A5	SC2	SLAM-HSC	48h	P	TT21	A5_TT21	A5VC48hSLAM-HSCTT21
120925	84767,27344	21934,08203	253,62373399999998	2480,000977	36791,84375	6025,603515999999	14020,99707	306,792694	213,640091	VC	A6	SC2	SLAM-HSC	48h	P	TT21	A6_TT21	A6VC48hSLAM-HSCTT21
171212	105990,9219	39438,98047	1797,4946289999998	3878,109375	22778,92383	-607,06781	10251,72363	1746,970825	215,158142	VC	A7	SC3	MPP	48h	P+ILs	TT21	A7_TT21	A7VC48hMPPTT21
134323	74540,41406	22823,01172	2843,251709	1768,472168	22063,19336	-503,29974400000003	25684,18164	1085,849243	216,403717	VC	A8	SC3	MPP	48h	P+ILs	TT21	A8_TT21	A8VC48hMPPTT21
124729	79137,38281	33070,10156	1319,2436519999999	3599,6430659999996	19368,7168	-28,475958000000002	645,963379	362,93765299999995	217,96147200000001	VC	A9	SC3	ST-HSC	48h	P+ILs	TT21	A9_TT21	A9VC48hST-HSCTT21
124359	103653,7656	33989,97266	-335,164581	4139,841797	32808,99609	1633,320679	3336,865723	267,117798	219,20252999999997	VC	A10	SC3	ST-HSC	48h	P+ILs	TT21	A10_TT21	A10VC48hST-HSCTT21
127167	70100,52344	30246,23242	12836,32031	6071,584961	21414,54883	4930,00293	3050,01416	357,582367	222,11639399999999	VC	A11	SC3	SLAM-HSC	48h	P+ILs	TT21	A11_TT21	A11VC48hSLAM-HSCTT21
135506	88823,98438	25801,58203	454,2258	2837,545654	26866,55664	5335,402344	9272,041992	80,64954399999999	223,22348	VC	A12	SC3	SLAM-HSC	48h	P+ILs	TT21	A12_TT21	A12VC48hSLAM-HSCTT21
142307	62661,83203	20647,69141	1276,105591	4969,128906	20870,82617	4030,429932	664,458923	57,128075	224,378372	VC	B12	SC3	SLAM-HSC	48h	P+ILs	TT21	B12_TT21	B12VC48hSLAM-HSCTT21
154803	78418,625	19332,74023	152,46813999999998	5732,542969	19606,38281	4231,83252	15791,990230000001	-200,210587	227,030121	VC	B11	SC3	SLAM-HSC	48h	P+ILs	TT21	B11_TT21	B11VC48hSLAM-HSCTT21
140650	101862,8125	29647,66211	1182,614624	4121,077147999999	30800,80664	1830,166382	40645,00391	437,30819699999995	227,848465	VC	B10	SC3	ST-HSC	48h	P+ILs	TT21	B10_TT21	B10VC48hST-HSCTT21
136077	60955,37109	26970,16211	1016,67041	1707,715576	21851,24219	-1125,8845210000002	26667,12109	123,80664099999998	229,275406	VC	B9	SC3	ST-HSC	48h	P+ILs	TT21	B9_TT21	B9VC48hST-HSCTT21
169027	98690,27344	27980,4707	3906,437988	5120,930664	21583,5625	766,5000610000001	1088,640015	868,189148	230,45103500000002	VC	B8	SC3	MPP	48h	P+ILs	TT21	B8_TT21	B8VC48hMPPTT21
139733	68053,72656	16482,69141	5329,062011999999	2854,626953	20581,08594	1912,004272	1801,0678710000002	1496,057617	231,80986000000001	VC	B7	SC3	MPP	48h	P+ILs	TT21	B7_TT21	B7VC48hMPPTT21
165843	140122,5	22066,17188	47,892769	3543,97583	27592,9668	71959,76563	28327,523439999997	375,110321	232,889404	VC	B6	SC2	SLAM-HSC	48h	P	TT21	B6_TT21	B6VC48hSLAM-HSCTT21
167592	76696,69531	32632,18164	1463,186157	7128,301758	31665,24414	3768,200439	506,60784900000004	40,17775	234,57888799999998	VC	B5	SC2	SLAM-HSC	48h	P	TT21	B5_TT21	B5VC48hSLAM-HSCTT21
142107	93598,26563	31406,48242	3210,454346	4362,22168	27137,17383	-95,16628299999999	32720,9043	367,92913799999997	235,58853100000002	VC	B4	SC2	ST-HSC	48h	P	TT21	B4_TT21	B4VC48hST-HSCTT21
135156	75824,42188	20952,33008	7652,686523	2765,1098629999997	22796,52734	-172,469086	2075,13623	512,234558	236,705978	VC	B3	SC2	ST-HSC	48h	P	TT21	B3_TT21	B3VC48hST-HSCTT21
164336	90460,23438	24203,41211	3700,333496	2410,652832	21429,06641	-992,473999	38420,69141	2040,03833	237,53605699999997	VC	B2	SC2	MPP	48h	P	TT21	B2_TT21	B2VC48hMPPTT21
196809	136836,9219	39801,93359	6785,666992	5977,423828	47882,42188	96,839966	2156,043701	1518,52063	238,67698700000003	VC	B1	SC2	MPP	48h	P	TT21	B1_TT21	B1VC48hMPPTT21
127633	78519,77344	24591,35156	1092,450562	2903,080811	24813,21289	1297,157837	937,348206	1721,60498	239,84359700000002	VC	C1	SC2	MPP	48h	P	TT21	C1_TT21	C1VC48hMPPTT21
154929	102235,2813	38199,0	4241,806152	2640,5107420000004	23401,76367	683,999512	27895,23633	2750,375	241,06526200000002	VC	C2	SC2	MPP	48h	P	TT21	C2_TT21	C2VC48hMPPTT21
158388	81714,92188	22495,76172	507,603333	4795,012207	22332,79492	-349,881805	3157,012939	134,760284	241,889938	VC	C3	SC2	ST-HSC	48h	P	TT21	C3_TT21	C3VC48hST-HSCTT21
163643	86070,32031	24766,28125	16367,794919999998	4457,811522999999	25469,0625	2923,97998	733,025146	330,472473	242,83551	VC	C4	SC2	ST-HSC	48h	P	TT21	C4_TT21	C4VC48hST-HSCTT21
162161	76150,48438	22853,95117	2965,26123	8206,851563	22271,14453	33047,80469	2427,923096	30,266780999999998	243,92048599999998	VC	C5	SC2	SLAM-HSC	48h	P	TT21	C5_TT21	C5VC48hSLAM-HSCTT21
142330	69960,10156	27937,63086	443,415771	4655,237305	31217,808589999997	26661,56445	1247,0391849999999	-12,273862	245,420944	VC	C6	SC2	SLAM-HSC	48h	P	TT21	C6_TT21	C6VC48hSLAM-HSCTT21
181321	126913,5078	32836,86328	10263,75195	5319,737305	28678,38477	2276,954102	4057,116943	1865,5407710000002	246,398102	VC	C7	SC3	MPP	48h	P+ILs	TT21	C7_TT21	C7VC48hMPPTT21
221444	154402,5	42907,83203	3894,819092	9047,053711	44988,75781	1427,804077	1540,077759	814,243652	247,26742599999997	VC	C8	SC3	MPP	48h	P+ILs	TT21	C8_TT21	C8VC48hMPPTT21
173995	106596,6328	30352,14063	3276,725586	7265,498535	30631,24414	572,838501	1330,176514	228,211121	248,279312	VC	C9	SC3	ST-HSC	48h	P+ILs	TT21	C9_TT21	C9VC48hST-HSCTT21
146263	92686,72656	22360,10156	1209,8598630000001	4101,277344	28653,54102	1306,102905	620,9257200000001	133,361725	249,584885	VC	C10	SC3	ST-HSC	48h	P+ILs	TT21	C10_TT21	C10VC48hST-HSCTT21
110030	119071,4063	24229,5918	-244,71521	9077,290039	28065,58008	8257,842773	1240,192505	156,964417	251,747162	VC	C11	SC3	SLAM-HSC	48h	P+ILs	TT21	C11_TT21	C11VC48hSLAM-HSCTT21
114230	112302,6875	23755,9707	1036,317993	4041,1926270000004	31384,70313	12615,83887	481,12945599999995	86,588837	253,618896	VC	C12	SC3	SLAM-HSC	48h	P+ILs	TT21	C12_TT21	C12VC48hSLAM-HSCTT21
145765	69557,88281	20462,05078	730,870239	6850,094727	22437,09766	4746,975098	2480,590576	87,660767	256,84899900000005	VC	D12	SC3	SLAM-HSC	48h	P+ILs	TT21	D12_TT21	D12VC48hSLAM-HSCTT21
159826	89310,69531	29884,4707	262,233337	7752,40332	30278,527339999997	17270,72266	709,195618	86,73133100000001	258,360291	VC	D11	SC3	SLAM-HSC	48h	P+ILs	TT21	D11_TT21	D11VC48hSLAM-HSCTT21
138878	55301,68359	20660,78125	335,279938	5343,567871	19686,36133	579,810059	996,8041380000001	207,980042	259,288269	VC	D10	SC3	ST-HSC	48h	P+ILs	TT21	D10_TT21	D10VC48hST-HSCTT21
153490	76016,01563	29873,76172	767,308899	6307,501953	22436,69531	332,763855	1256,957642	17,151947	260,237915	VC	D9	SC3	ST-HSC	48h	P+ILs	TT21	D9_TT21	D9VC48hST-HSCTT21
146936	90948,13281	34936,02344	19829,32422	7092,86084	24091,96289	-12,483428	527,735901	3319,762207	261,457306	VC	D8	SC3	MPP	48h	P+ILs	TT21	D8_TT21	D8VC48hMPPTT21
149862	79169,51563	20889,26172	738,0059809999999	3755,8081049999996	22784,20898	-145,503632	7841,247559	888,049072	263,141388	VC	D7	SC3	MPP	48h	P+ILs	TT21	D7_TT21	D7VC48hMPPTT21
142900	64444,453129999994	21793,66016	2836,947266	5136,595215	19205,95313	4894,516602000001	2654,520996	58,863197	264,72171000000003	VC	D6	SC2	SLAM-HSC	48h	P	TT21	D6_TT21	D6VC48hSLAM-HSCTT21
133916	84372,19531	16851,58984	-269,575623	4817,736328	22197,85938	6310,560059	9857,902344	-57,551411	267,584137	VC	D5	SC2	SLAM-HSC	48h	P	TT21	D5_TT21	D5VC48hSLAM-HSCTT21
140035	118068,2344	21210,56055	2584,699951	4897,366211	25827,5957	2099,57959	513,4373780000001	146,296402	268,80310099999997	VC	D4	SC2	ST-HSC	48h	P	TT21	D4_TT21	D4VC48hST-HSCTT21
133052	74213,16406	23754,78125	121,381638	4623,627441	19389,36719	1364,182617	9972,542969	263,268768	270,313019	VC	D3	SC2	ST-HSC	48h	P	TT21	D3_TT21	D3VC48hST-HSCTT21
132792	77746,27344	24771,04102	5756,846191	3303,536377	21384,875	-39,357605	12038,32617	928,6297	271,346558	VC	D2	SC2	MPP	48h	P	TT21	D2_TT21	D2VC48hMPPTT21
177360	107370,1328	35191,87109	13131,99707	5752,094238000001	25740,80273	-611,886536	903,1082759999999	752,556335	272,673798	VC	D1	SC2	MPP	48h	P	TT21	D1_TT21	D1VC48hMPPTT21
182213	105848,125	24572,31055	694,4104	2493,322754	20483,01563	-476,48178099999996	4354,757324	837,712097	273,808838	VC	E1	SC2	MPP	48h	P	TT21	E1_TT21	E1VC48hMPPTT21
138654	72193,73438	25719,4707	1891,8883059999998	3001,969971	20220,69141	-1005,016052	5963,334961	922,7044070000001	275,03997799999996	VC	E2	SC2	MPP	48h	P	TT21	E2_TT21	E2VC48hMPPTT21
163850	86321,41406	23913,05078	924,730286	3266,434082	31796,972660000003	2969,510986	20954,60156	62,190189000000004	276,098328	VC	E3	SC2	ST-HSC	48h	P	TT21	E3_TT21	E3VC48hST-HSCTT21
140247	81385,29688	20936,86133	2257,406982	3050,781982	20560,28906	305,465912	6053,82373	589,350647	276,959991	VC	E4	SC2	ST-HSC	48h	P	TT21	E4_TT21	E4VC48hST-HSCTT21
163258	181573,7813	27836,48047	2218,061279	2562,883057	33703,96094	7754,410645	6421,828125	136,753632	278,271881	VC	E5	SC2	SLAM-HSC	48h	P	TT21	E5_TT21	E5VC48hSLAM-HSCTT21
163395	90429,29688	24953,11133	1042,492432	3902,814697	22639,52344	26630,68945	25937,19727	173,020248	279,291901	VC	E6	SC2	SLAM-HSC	48h	P	TT21	E6_TT21	E6VC48hSLAM-HSCTT21
135516	79006,48438	24534,23047	1056,251831	2482,560791	20072,17383	-121,000923	13146,31543	646,478027	280,272675	VC	E7	SC3	MPP	48h	P+ILs	TT21	E7_TT21	E7VC48hMPPTT21
168035	123561,2734	44685,69141	4580,267578	8779,238281	32853,15625	-13,464920000000001	2788,917236	708,020081	281,826355	VC	E8	SC3	MPP	48h	P+ILs	TT21	E8_TT21	E8VC48hMPPTT21
156444	84654,22656	22840,86133	3149,134033	6382,890136999999	21805,17188	1253,676758	1648,641479	264,78320299999996	282,803955	VC	E9	SC3	ST-HSC	48h	P+ILs	TT21	E9_TT21	E9VC48hST-HSCTT21
146989	95541,53125	21475,93164	925,359924	1701,3616940000002	26768,40625	719,881042	44955,51563	210,127792	283,831635	VC	E10	SC3	ST-HSC	48h	P+ILs	TT21	E10_TT21	E10VC48hST-HSCTT21
123347	102251,9453	37709,91016	-70,56926	7917,993164	43384,71094	26899,24805	1894,747437	58,508086999999996	285,071777	VC	E11	SC3	SLAM-HSC	48h	P+ILs	TT21	E11_TT21	E11VC48hSLAM-HSCTT21
170546	105842,1719	34826,54297	-903,24469	8686,620117	26880,48047	4512,327636999999	7941,461914	1,628301	286,774811	VC	E12	SC3	SLAM-HSC	48h	P+ILs	TT21	E12_TT21	E12VC48hSLAM-HSCTT21
161801	65728,46094	17262,14063	-52,829795999999995	3433,359375	20018,02734	20039,27148	29980,62305	85,559364	288,290161	VC	F12	SC3	SLAM-HSC	48h	P+ILs	TT21	F12_TT21	F12VC48hSLAM-HSCTT21
114232	101442,7422	25945,57031	-752,284058	5785,195801	33415,82813	4561,649414	17969,96484	43,414120000000004	289,993195	VC	F11	SC3	SLAM-HSC	48h	P+ILs	TT21	F11_TT21	F11VC48hSLAM-HSCTT21
171102	84598,29688	34106,58984	857,5827640000001	3198,725342	27254,179689999997	-475,34426900000005	1536,1813960000002	515,4104	291,24057	VC	F10	SC3	ST-HSC	48h	P+ILs	TT21	F10_TT21	F10VC48hST-HSCTT21
166176	75009,27344	25144,70117	4818,979492	5582,000488000001	20236,95117	-629,1905519999999	1037,489868	125,390251	292,493347	VC	F9	SC3	ST-HSC	48h	P+ILs	TT21	F9_TT21	F9VC48hST-HSCTT21
142357	83973,54688	25210,15039	7004,132812999999	3144,976318	24195,06055	194,073639	871,599609	2391,279297	293,88510099999996	VC	F8	SC3	MPP	48h	P+ILs	TT21	F8_TT21	F8VC48hMPPTT21
145678	69129,48438	22442,21094	4380,726563	2101,670166	34573,59375	2198,98291	657,99762	4095,8405759999996	295,28677400000004	VC	F7	SC3	MPP	48h	P+ILs	TT21	F7_TT21	F7VC48hMPPTT21
156710	78674,47656	24341,45117	447,36938499999997	6516,126465	26392,29883	10038,8125	3441,985107	-6,931999	296,152954	VC	F6	SC2	SLAM-HSC	48h	P	TT21	F6_TT21	F6VC48hSLAM-HSCTT21
148380	91447,9375	19458,88086	-159,630142	6206,972656	22764,91406	8275,511719	5706,982422	437,836975	297,47024500000003	VC	F5	SC2	SLAM-HSC	48h	P	TT21	F5_TT21	F5VC48hSLAM-HSCTT21
135977	97793,01563	23566,76172	1112,961426	4565,512695	25475,42188	29,152082	1143,217407	213,663666	298,649963	VC	F4	SC2	ST-HSC	48h	P	TT21	F4_TT21	F4VC48hST-HSCTT21
144724	79962,05469	18707,99023	3357,0207520000004	4604,366699	29131,90039	-361,127045	1821,976318	468,06799299999994	299,550842	VC	F3	SC2	ST-HSC	48h	P	TT21	F3_TT21	F3VC48hST-HSCTT21
211909	121648,9453	32370,38086	2447,62207	6032,345215	28808,23047	-264,370026	2372,070557	18031,0293	300,379608	VC	F2	SC2	MPP	48h	P	TT21	F2_TT21	F2VC48hMPPTT21
160140	106894,1328	35030,03125	12715,72168	4072,1604	22515,80859	2102,788818	13236,76074	1495,1209720000002	301,659424	VC	F1	SC2	MPP	48h	P	TT21	F1_TT21	F1VC48hMPPTT21
143136	69093,78125	27574,68164	1704,542358	3272,625732	21590,23828	121,06765	4256,229004	1192,729126	303,123352	VC	G1	SC2	MPP	48h	P	TT21	G1_TT21	G1VC48hMPPTT21
173334	85572,90625	31877,7207	9009,200195	3875,778564	22606,66602	1611,729126	2440,270752	2950,224854	304,54580699999997	VC	G2	SC2	MPP	48h	P	TT21	G2_TT21	G2VC48hMPPTT21
126020	64876,421879999994	19669,51172	4545,92041	4398,004883	22515,36523	-120,50028999999999	582,730835	241,73263500000002	305,398438	VC	G3	SC2	ST-HSC	48h	P	TT21	G3_TT21	G3VC48hST-HSCTT21
133556	77886,69531	33778,15234	1004,61969	5160,025390999999	26229,74219	1221,095093	2015,8027339999999	83,21680500000001	306,664307	VC	G4	SC2	ST-HSC	48h	P	TT21	G4_TT21	G4VC48hST-HSCTT21
157392	83113,17188	28521,92188	980,9188230000001	2174,964844	19552,2832	14405,63281	118793,1719	79,884628	307,954102	VC	G5	SC2	SLAM-HSC	48h	P	TT21	G5_TT21	G5VC48hSLAM-HSCTT21
125165	77451,15625	36373,54297	1428,854858	3751,252686	32186,14453	10251,45801	1824,1931149999998	84,86254100000001	309,42749	VC	G6	SC2	SLAM-HSC	48h	P	TT21	G6_TT21	G6VC48hSLAM-HSCTT21
104177	85526,49219	27140,33203	13401,65625	3200,186768	23022,12891	-1990,93396	1781,4780269999999	1475,642578	311,12149	VC	G7	SC3	MPP	48h	P+ILs	TT21	G7_TT21	G7VC48hMPPTT21
146421	65113,234379999994	25920,58203	105,58811200000001	1883,716187	19235,77344	482,40582300000005	19895,89648	1429,885864	312,747833	VC	G8	SC3	MPP	48h	P+ILs	TT21	G8_TT21	G8VC48hMPPTT21
161635	69174,70313	34784,89063	1102,285767	5499,293457	20521,91016	161,180359	1387,354492	64,65010799999999	313,53231800000003	VC	G9	SC3	ST-HSC	48h	P+ILs	TT21	G9_TT21	G9VC48hST-HSCTT21
150079	79055,27344	25706,38086	1723,9240719999998	5236,67334	19786,50781	405,079498	1867,321289	361,892395	314,728699	VC	G10	SC3	ST-HSC	48h	P+ILs	TT21	G10_TT21	G10VC48hST-HSCTT21
145332	74609,42969	19414,85156	722,9688719999999	5658,260254	20614,06445	22609,17188	4932,525390999999	-107,70846599999999	316,234619	VC	G11	SC3	SLAM-HSC	48h	P+ILs	TT21	G11_TT21	G11VC48hSLAM-HSCTT21
156153	80593,94531	17209,78125	273,315308	4986,958984000001	28540,01367	7109,092773	1091,909668	12,224828	317,599731	VC	G12	SC3	SLAM-HSC	48h	P+ILs	TT21	G12_TT21	G12VC48hSLAM-HSCTT21
145574	111556,5547	31845,5918	2258,790039	7813,163573999999	37866,99609	8237,80957	2119,954346	108,71003	319,043365	VC	H12	SC3	SLAM-HSC	48h	P+ILs	TT21	H12_TT21	H12VC48hSLAM-HSCTT21
105682	133200,2813	23546,53125	168,870728	5748,421875	31297,99414	7937,868164	2455,480957	235,10472099999998	320,349823	VC	H11	SC3	SLAM-HSC	48h	P+ILs	TT21	H11_TT21	H11VC48hSLAM-HSCTT21
144610	76865,67188	29842,82227	1982,6699219999998	4220,006836	20587,03125	-387,389954	12095,13672	218,095825	321,382477	VC	H10	SC3	ST-HSC	48h	P+ILs	TT21	H10_TT21	H10VC48hST-HSCTT21
209329	97977,46094	36684,13281	8740,15918	6041,70752	32029,67578	1280,337769	922,5029300000001	176,440933	322,645203	VC	H9	SC3	ST-HSC	48h	P+ILs	TT21	H9_TT21	H9VC48hST-HSCTT21
177434	94602,625	43411,20313	2761,794434	4934,81543	26236,76953	2202,5986329999996	829,4505	2146,573486	323,789276	VC	H8	SC3	MPP	48h	P+ILs	TT21	H8_TT21	H8VC48hMPPTT21
137884	77672,49219	26240,69141	-1067,032471	9719,34668	22644,41211	5018,678711	846,5814210000001	37,873775	324,826416	VC	H6	SC2	SLAM-HSC	48h	P	TT21	H6_TT21	H6VC48hSLAM-HSCTT21
133366	50924,86328	30443,77148	584,2782589999999	2184,424561	20807,40039	3866,31958	33760,89063	30,631781	326,113007	VC	H5	SC2	SLAM-HSC	48h	P	TT21	H5_TT21	H5VC48hSLAM-HSCTT21
123991	63624,54297	40124,42188	1978,60437	7015,001953	22457,35938	-171,21173100000001	1093,595703	224,815704	327,197998	VC	H4	SC2	ST-HSC	48h	P	TT21	H4_TT21	H4VC48hST-HSCTT21
142442	86084,60156	43978,83203	1175,698364	2170,005615	25073,02734	72,00936899999999	21898,84375	239,744644	328,251831	VC	H3	SC2	ST-HSC	48h	P	TT21	H3_TT21	H3VC48hST-HSCTT21
135465	145326,375	29164,52148	5698,669434	7587,79248	36278,13281	-729,839417	523,036865	1174,311646	329,890808	VC	H2	SC2	MPP	48h	P	TT21	H2_TT21	H2VC48hMPPTT21
178618	86363,0625	74,970001	2681,4614260000003	6333,884765999999	35772,96094	13,990882999999998	596,964111	659,997131	0,8923909999999999	Vi	A1	SC2	MPP	48h	P	TT21	A1_TT21	A1Vi48hMPPTT21
188183	107615,2734	19,040001	22592,77539	6289,945313	44651,55859	-371,02734399999997	11398,53418	4875,452147999999	1,091793	Vi	A2	SC2	MPP	48h	P	TT21	A2_TT21	A2Vi48hMPPTT21
204819	103563,3281	-4,76	11405,95801	8836,806641	41723,4375	1260,955933	1757,7840579999997	130,161911	1,251045	Vi	A3	SC2	ST-HSC	48h	P	TT21	A3_TT21	A3Vi48hST-HSCTT21
88988	122871,0781	19,040001	1293,815918	2513,481201	34548,14844	1131,664429	2491,192139	0,8551280000000001	1,501023	Vi	A4	SC2	ST-HSC	48h	P	TT21	A4_TT21	A4Vi48hST-HSCTT21
115920	81961,25781	-21,420002	1437,3557130000002	6866,930176000001	38650,41406	9573,552734	913,1530759999999	49,722649	1,7655419999999997	Vi	A5	SC2	SLAM-HSC	48h	P	TT21	A5_TT21	A5Vi48hSLAM-HSCTT21
126485	116890,1328	-4,76	2983,349609	4496,655761999999	49669,08984	6123,739258	576,100281	-73,89994	1,8714849999999998	Vi	A6	SC2	SLAM-HSC	48h	P	TT21	A6_TT21	A6Vi48hSLAM-HSCTT21
188934	143512,8125	-9,52	10099,92285	4033,341553	42314,70703	-229,87796	7719,716309	1860,307861	1,9561939999999998	Vi	A7	SC3	MPP	48h	P+ILs	TT21	A7_TT21	A7Vi48hMPPTT21
137440	122115,4297	8,33	2713,994873	3120,960693	52761,49609	291,55020099999996	34813,68359	1102,1951900000001	2,117795	Vi	A8	SC3	MPP	48h	P+ILs	TT21	A8_TT21	A8Vi48hMPPTT21
240966	226729,5156	5,95	2898,392334	4615,740234000001	62145,71094	588,175415	674,0938110000001	227,01654100000002	2,2570040000000002	Vi	A9	SC3	ST-HSC	48h	P+ILs	TT21	A9_TT21	A9Vi48hST-HSCTT21
97099	129767,125	-16,66	870,5650019999999	3307,64502	38685,52344	-322,12085	703,323547	89,75428000000001	2,372019	Vi	A10	SC3	ST-HSC	48h	P+ILs	TT21	A10_TT21	A10Vi48hST-HSCTT21
241824	151095,5	-20,230001	4416,751953	2303,919922	51702,53516	26209,58398	2333,567627	-85,557625	2,448556	Vi	A11	SC3	SLAM-HSC	48h	P+ILs	TT21	A11_TT21	A11Vi48hSLAM-HSCTT21
176656	98059,57813	-21,420002	1417,2948	7222,82373	50268,55078	23970,98828	2530,059326	-133,873688	2,537287	Vi	A12	SC3	SLAM-HSC	48h	P+ILs	TT21	A12_TT21	A12Vi48hSLAM-HSCTT21
178787	127604,8984	35,700001	4654,787598	6132,054199	52714,85156	30208,42383	541,044617	-37,865505	2,6899439999999997	Vi	B12	SC3	SLAM-HSC	48h	P+ILs	TT21	B12_TT21	B12Vi48hSLAM-HSCTT21
192055	122855,6094	38,080002	1127,585327	7589,981445	44337,06641	3443,1521	11903,66016	222,435867	2,803608	Vi	B11	SC3	SLAM-HSC	48h	P+ILs	TT21	B11_TT21	B11Vi48hSLAM-HSCTT21
159813	100146,8359	9,52	16150,43555	5032,916015999999	39098,58203	3199,799072	6225,321777	242,396927	2,8978080000000004	Vi	B10	SC3	ST-HSC	48h	P+ILs	TT21	B10_TT21	B10Vi48hST-HSCTT21
152120	77549,92188	-8,33	815,498474	7693,657715	34664,57813	377,083313	1213,983643	87,765411	2,979365	Vi	B9	SC3	ST-HSC	48h	P+ILs	TT21	B9_TT21	B9Vi48hST-HSCTT21
189150	118991,6719	1,19	24755,54297	2306,124268	51503,25391	2434,107178	4718,4375	8003,824706999999	3,095377	Vi	B8	SC3	MPP	48h	P+ILs	TT21	B8_TT21	B8Vi48hMPPTT21
164531	126838,5391	42,840004	20460,55664	5425,568848	57176,1875	86,16452	8743,385742	3181,157715	3,176676	Vi	B7	SC3	MPP	48h	P+ILs	TT21	B7_TT21	B7Vi48hMPPTT21
171596	109852,4766	-1,19	1064,5722660000001	6175,82373	43520,45313	32814,9375	4757,718261999999	-185,33938600000002	3,3218370000000004	Vi	B6	SC2	SLAM-HSC	48h	P	TT21	B6_TT21	B6Vi48hSLAM-HSCTT21
171930	99100,82813	5,95	976,898254	6124,038574	42689,0625	10119,96289	570,18927	-34,000057	3,510011	Vi	B5	SC2	SLAM-HSC	48h	P	TT21	B5_TT21	B5Vi48hSLAM-HSCTT21
180771	126973,0078	-26,18	2488,463379	12463,91016	40757,36719	-429,945526	811,3065190000001	227,09547400000002	3,571686	Vi	B4	SC2	ST-HSC	48h	P	TT21	B4_TT21	B4Vi48hST-HSCTT21
155188	89891,41406	2,38	19616,19336	6124,704102000001	42931,19531	1430,375854	532,60498	502,068512	3,7227339999999995	Vi	B3	SC2	ST-HSC	48h	P	TT21	B3_TT21	B3Vi48hST-HSCTT21
150246	116353,4453	-3,57	13544,416019999999	4439,866211	38816,46875	-429,744995	2622,079346	729,523315	3,929472	Vi	B2	SC2	MPP	48h	P	TT21	B2_TT21	B2Vi48hMPPTT21
190598	109478,8125	15,470001000000002	4509,433594	8784,556641	37855,09766	1133,662964	10343,12793	1654,878052	4,0333239999999995	Vi	B1	SC2	MPP	48h	P	TT21	B1_TT21	B1Vi48hMPPTT21
149560	84900,55469	27,370001000000002	9924,092773	7406,57666	38333,05078	1363,6967769999999	6538,203125	920,6395259999999	4,156478	Vi	C1	SC2	MPP	48h	P	TT21	C1_TT21	C1Vi48hMPPTT21
146698	77787,92188	8,33	12155,04395	3033,267822	36218,28906	-405,473755	7266,400879000001	712,987854	4,312191	Vi	C2	SC2	MPP	48h	P	TT21	C2_TT21	C2Vi48hMPPTT21
133586	124747,7031	-48,790001000000004	3464,056885	4500,254883	50398,32813	474,61962900000003	1312,876343	133,486679	4,382680000000001	Vi	C3	SC2	ST-HSC	48h	P	TT21	C3_TT21	C3Vi48hST-HSCTT21
188819	94161,13281	10,710001	3235,71167	6057,205566	35813,83984	-677,455444	890,622986	545,761902	4,509117	Vi	C4	SC2	ST-HSC	48h	P	TT21	C4_TT21	C4Vi48hST-HSCTT21
177452	125271,3047	3,57	2654,484375	3277,543945	53666,97656	89636,4375	23671,51172	-152,98175	4,600776000000001	Vi	C5	SC2	SLAM-HSC	48h	P	TT21	C5_TT21	C5Vi48hSLAM-HSCTT21
142531	77574,91406	3,57	545,788574	4924,171386999999	42544,34375	10309,1084	25738,83008	248,951813	4,706879	Vi	C6	SC2	SLAM-HSC	48h	P	TT21	C6_TT21	C6Vi48hSLAM-HSCTT21
158036	159456,4375	-1,19	2164,38208	2205,802979	41891,82031	132,908127	5959,045897999999	1868,394897	4,89158	Vi	C7	SC3	MPP	48h	P+ILs	TT21	C7_TT21	C7Vi48hMPPTT21
184727	121114,6328	10,710001	1513,055054	5072,900390999999	41185,95703	-100,470978	17354,62109	1300,2052	4,98179	Vi	C8	SC3	MPP	48h	P+ILs	TT21	C8_TT21	C8Vi48hMPPTT21
192952	123859,9688	-40,460003	8542,291992	8044,736328	42617,55859	3025,732178	2275,368652	200,809845	5,051925	Vi	C9	SC3	ST-HSC	48h	P+ILs	TT21	C9_TT21	C9Vi48hST-HSCTT21
153974	86098,88281	3,57	503,455902	4372,791015999999	39609,14844	890,335693	18720,92188	138,05195600000002	5,133836	Vi	C10	SC3	ST-HSC	48h	P+ILs	TT21	C10_TT21	C10Vi48hST-HSCTT21
154261	72917,25	11,900001	-259,18277	4992,932617	38312,45703	11828,52539	752,8242799999999	-17,576143	5,271501	Vi	C11	SC3	SLAM-HSC	48h	P+ILs	TT21	C11_TT21	C11Vi48hSLAM-HSCTT21
134523	109533,5547	20,230001	3247,317139	5295,448242	37413,98438	3578,679688	843,529724	37,823761	5,404918	Vi	C12	SC3	SLAM-HSC	48h	P+ILs	TT21	C12_TT21	C12Vi48hSLAM-HSCTT21
137390	93075,85156	1,19	-18,737196	7358,645508	35998,65625	3577,992432	763,600098	-19,436388	5,55262	Vi	D12	SC3	SLAM-HSC	48h	P+ILs	TT21	D12_TT21	D12Vi48hSLAM-HSCTT21
199731	129775,4531	15,470001000000002	691,091675	15127,55371	63479,5625	5305,98877	2126,42627	1,6777959999999998	5,716216	Vi	D11	SC3	SLAM-HSC	48h	P+ILs	TT21	D11_TT21	D11Vi48hSLAM-HSCTT21
133975	162818,1875	1,19	519,07196	2608,514648	48218,67969	841,074707	508,18411299999997	61,305893000000005	5,808968	Vi	D10	SC3	ST-HSC	48h	P+ILs	TT21	D10_TT21	D10Vi48hST-HSCTT21
127787	88518,15625	7,14	1010,041809	4754,791992	36036,74609	508,07461500000005	1548,23877	56,182575	5,8718639999999995	Vi	D9	SC3	ST-HSC	48h	P+ILs	TT21	D9_TT21	D9Vi48hST-HSCTT21
194267	122282,0234	2,38	8245,286133	2918,335205	38195,14453	1687,69397	27999,48633	4834,321289	5,977614	Vi	D8	SC3	MPP	48h	P+ILs	TT21	D8_TT21	D8Vi48hMPPTT21
126055	62609,47266	14,280001	-49,231071	2951,553223	44252,52734	7043,325684	987,405334	-3,589083	6,1563300000000005	Vi	D6	SC2	SLAM-HSC	48h	P	TT21	D6_TT21	D6Vi48hSLAM-HSCTT21
242892	210014,7813	0,0	2965,32959	6040,400390999999	58646,35547	15719,2959	1352,933716	22,057791	6,2357309999999995	Vi	D5	SC2	SLAM-HSC	48h	P	TT21	D5_TT21	D5Vi48hSLAM-HSCTT21
130301	74679,64063	-15,470001000000002	230,80926499999998	7351,35791	39877,26172	1373,783569	2271,924316	137,10199	6,3106919999999995	Vi	D4	SC2	ST-HSC	48h	P	TT21	D4_TT21	D4Vi48hST-HSCTT21
172603	111783,8438	1,19	1744,909912	3964,1911619999996	34741,41406	1629,909668	11317,88672	288,24264500000004	6,389836	Vi	D3	SC2	ST-HSC	48h	P	TT21	D3_TT21	D3Vi48hST-HSCTT21
178960	101731,9141	-4,76	1202,1816410000001	5124,778809	43232,01953	-5,79584	11616,55957	764,639038	6,488475	Vi	D2	SC2	MPP	48h	P	TT21	D2_TT21	D2Vi48hMPPTT21
205378	108845,7344	3,57	3122,2861329999996	7054,564453	44463,60156	-278,378723	835,113647	2213,136719	6,601141999999999	Vi	D1	SC2	MPP	48h	P	TT21	D1_TT21	D1Vi48hMPPTT21
206004	119886,5547	41,650002	23260,74023	3439,512207	42022,23828	347,877472	642,786316	1134,982056	6,719471	Vi	E1	SC2	MPP	48h	P	TT21	E1_TT21	E1Vi48hMPPTT21
174726	142795,25	14,280001	1620,697632	5717,081543	40918,375	147,401566	4433,187988000001	1333,763062	6,81232	Vi	E2	SC2	MPP	48h	P	TT21	E2_TT21	E2Vi48hMPPTT21
177450	117190,0156	5,95	3043,408936	6702,335449	39547,94922	-28,718838	2034,71582	624,148865	6,883324000000001	Vi	E3	SC2	ST-HSC	48h	P	TT21	E3_TT21	E3Vi48hST-HSCTT21
177917	136620,3438	-11,900001	2729,879639	8429,103516	47960,02734	1047,350708	2481,472412	249,109177	6,975047	Vi	E4	SC2	ST-HSC	48h	P	TT21	E4_TT21	E4Vi48hST-HSCTT21
137099	76550,32031	13,09	-572,187012	6308,555664	34654,23047	13993,53711	763,0906980000001	17,926676	7,16557	Vi	E5	SC2	SLAM-HSC	48h	P	TT21	E5_TT21	E5Vi48hSLAM-HSCTT21
136619	92761,69531	-15,470001000000002	228,476746	4509,695313	35946,80469	11465,28613	4663,358886999999	17,344182999999997	7,242653999999999	Vi	E6	SC2	SLAM-HSC	48h	P	TT21	E6_TT21	E6Vi48hSLAM-HSCTT21
148332	161488,9531	-10,710001	12540,23047	5124,187011999999	46191,44922	-125,084244	3359,194824	3000,068359	7,314624	Vi	E7	SC3	MPP	48h	P+ILs	TT21	E7_TT21	E7Vi48hMPPTT21
113679	96605,39844	-11,900001	17988,09961	2562,01123	41547,53125	-2675,024414	961,0927119999999	883,702698	7,391128999999999	Vi	E8	SC3	MPP	48h	P+ILs	TT21	E8_TT21	E8Vi48hMPPTT21
213028	121600,1563	30,940002000000003	4375,199707	10525,46094	52284,94531	2351,296875	1260,664795	406,11526499999997	7,452771	Vi	E9	SC3	ST-HSC	48h	P+ILs	TT21	E9_TT21	E9Vi48hST-HSCTT21
127105	63421,05469	-13,09	-265,432953	2151,8076170000004	61530,22656	1560,098511	977,531067	20,798784	7,515024	Vi	E10	SC3	ST-HSC	48h	P+ILs	TT21	E10_TT21	E10Vi48hST-HSCTT21
173981	108191,2344	-29,750002000000002	1637,345703	9163,50293	39449,35938	7541,85498	1083,59021	73,256874	7,645192	Vi	E11	SC3	SLAM-HSC	48h	P+ILs	TT21	E11_TT21	E11Vi48hSLAM-HSCTT21
147336	72824,42969	-45,220001	359,00073199999997	5368,486816	36195,47656	33752,59375	2330,646973	-181,765778	7,739874	Vi	E12	SC3	SLAM-HSC	48h	P+ILs	TT21	E12_TT21	E12Vi48hSLAM-HSCTT21
111607	94294,41406	-33,32	-59,673004000000006	7195,114258	39188,61328	18221,23047	1276,283447	-92,22048199999999	7,834074	Vi	F12	SC3	SLAM-HSC	48h	P+ILs	TT21	F12_TT21	F12Vi48hSLAM-HSCTT21
236708	226614,0938	41,650002	1611,13916	3113,782227	48976,02344	4682,485352000001	45287,94922	93,99688	7,9452300000000005	Vi	F11	SC3	SLAM-HSC	48h	P+ILs	TT21	F11_TT21	F11Vi48hSLAM-HSCTT21
149853	124220,5391	13,09	6920,787109000001	6320,104492	47711,0	-706,367737	507,629059	322,596619	8,009574	Vi	F10	SC3	ST-HSC	48h	P+ILs	TT21	F10_TT21	F10Vi48hST-HSCTT21
167475	89352,34375	-10,710001	9755,845703	5484,822754	37646,79297	2587,130127	766,951416	348,27383399999997	8,092353	Vi	F9	SC3	ST-HSC	48h	P+ILs	TT21	F9_TT21	F9Vi48hST-HSCTT21
169832	86601,0625	1,19	5489,849121	3668,8862299999996	36885,05078	-512,040039	643,691467	1751,202515	8,148847	Vi	F8	SC3	MPP	48h	P+ILs	TT21	F8_TT21	F8Vi48hMPPTT21
154244	89727,19531	-15,470001000000002	6724,956543000001	3111,258057	39687,02734	497,87710599999997	9687,750977	2264,52417	8,314019	Vi	F7	SC3	MPP	48h	P+ILs	TT21	F7_TT21	F7Vi48hMPPTT21
165458	114475,625	20,230001	126,839996	4894,142578	45797,25	18850,98438	14820,61426	52,261292	8,422278	Vi	F6	SC2	SLAM-HSC	48h	P	TT21	F6_TT21	F6Vi48hSLAM-HSCTT21
176172	167377,0781	45,220001	13667,7168	4123,036133	59827,02344	12289,749020000001	717,223083	286,37619	8,497078	Vi	F5	SC2	SLAM-HSC	48h	P	TT21	F5_TT21	F5Vi48hSLAM-HSCTT21
136636	106931,0234	-2,38	1088,623779	3982,460205	40647,52344	-108,284782	5339,158691	197,581772	8,632684	Vi	F4	SC2	ST-HSC	48h	P	TT21	F4_TT21	F4Vi48hST-HSCTT21
113326	161794,7813	-23,800001	19486,70508	6969,033691	62822,20703	110,79705	971,285217	146,038864	8,743935	Vi	F3	SC2	ST-HSC	48h	P	TT21	F3_TT21	F3Vi48hST-HSCTT21
183719	134449,7813	13,09	24330,44336	7944,822754000001	48429,85938	-1211,895142	2133,272461	1468,101929	8,835851	Vi	F2	SC2	MPP	48h	P	TT21	F2_TT21	F2Vi48hMPPTT21
191512	204774,0156	-4,76	8493,543945	3794,804688	55273,66406	1271,303955	9681,583984	2677,710205	8,926061	Vi	F1	SC2	MPP	48h	P	TT21	F1_TT21	F1Vi48hMPPTT21
158507	112489,5156	-29,750002000000002	1165,125366	4058,165039	34661,14453	1355,174927	7591,407227	2430,580322	9,011253	Vi	G1	SC2	MPP	48h	P	TT21	G1_TT21	G1Vi48hMPPTT21
182431	133697,7031	-15,470001000000002	946,339233	3796,453857	43174,58594	282,952301	15253,01465	1202,356323	9,101367	Vi	G2	SC2	MPP	48h	P	TT21	G2_TT21	G2Vi48hMPPTT21
165571	112646,5938	8,33	1002,0498660000001	5106,144043	38864,41406	1025,94812	12468,42969	327,419739	9,173915	Vi	G3	SC2	ST-HSC	48h	P	TT21	G3_TT21	G3Vi48hST-HSCTT21
160385	116470,0625	13,09	8184,892578	4358,225586	41914,17969	-1348,638306	662,125	542,529907	9,256019	Vi	G4	SC2	ST-HSC	48h	P	TT21	G4_TT21	G4Vi48hST-HSCTT21
166496	106753,7188	-1,19	4581,915039	6717,175293000001	48754,91406	5700,659668	2758,7810059999997	9,740939	9,312062	Vi	G5	SC2	SLAM-HSC	48h	P	TT21	G5_TT21	G5Vi48hSLAM-HSCTT21
174998	114931,3984	7,14	4432,268555	4298,885742	41980,59766	6736,723145	853,216675	37,039814	9,435249	Vi	G6	SC2	SLAM-HSC	48h	P	TT21	G6_TT21	G6Vi48hSLAM-HSCTT21
204028	122882,9766	73,780006	22234,69141	4107,966309	45987,25391	1438,7969970000001	1473,736816	3250,857178	9,563744999999999	Vi	G7	SC3	MPP	48h	P+ILs	TT21	G7_TT21	G7Vi48hMPPTT21
174246	134767,5	-32,130001	1771,5175780000002	6044,324707	42870,30469	1322,697144	14651,331059999999	1097,9648439999999	9,705688	Vi	G8	SC3	MPP	48h	P+ILs	TT21	G8_TT21	G8Vi48hMPPTT21
144834	179140,2344	5,95	2086,710693	4031,301025	40480,14844	-283,059784	492,105408	95,211906	9,78969	Vi	G9	SC3	ST-HSC	48h	P+ILs	TT21	G9_TT21	G9Vi48hST-HSCTT21
125850	139714,3438	-28,560001	6606,819336	6558,465332	46437,48047	-698,50885	3306,33667	533,114014	9,882216	Vi	G10	SC3	ST-HSC	48h	P+ILs	TT21	G10_TT21	G10Vi48hST-HSCTT21
180090	139349,0	21,420002	2201,87915	9788,875	49165,02344	6447,248047	1202,130493	404,90191699999997	10,04208	Vi	G12	SC3	SLAM-HSC	48h	P+ILs	TT21	G12_TT21	G12Vi48hSLAM-HSCTT21
94386	82633,60156	3,57	1010,2354130000001	2014,9440920000002	57455,125	9058,117188	666,166626	-16,641061999999998	10,116237	Vi	H12	SC3	SLAM-HSC	48h	P+ILs	TT21	H12_TT21	H12Vi48hSLAM-HSCTT21
169095	94707,34375	-4,76	852,435486	6133,337402	43430,53906	22102,69922	758,7961429999999	-138,65202299999999	10,204517	Vi	H11	SC3	SLAM-HSC	48h	P+ILs	TT21	H11_TT21	H11Vi48hSLAM-HSCTT21
132130	91543,13281	-2,38	13379,97656	4815,975098	48856,53125	251,265991	1676,465698	84,87674	10,275103999999999	Vi	H10	SC3	ST-HSC	48h	P+ILs	TT21	H10_TT21	H10Vi48hST-HSCTT21
93031	90018,74219	2,38	499,739166	4939,740234000001	49927,82422	413,98004199999997	7460,608398	402,31192000000004	10,359328999999999	Vi	H9	SC3	ST-HSC	48h	P+ILs	TT21	H9_TT21	H9Vi48hST-HSCTT21
180530	104840,1953	-9,52	2521,182373	2780,5629879999997	35791,43359	-480,804718	894,492676	1182,5258789999998	10,429528999999999	Vi	H8	SC3	MPP	48h	P+ILs	TT21	H8_TT21	H8Vi48hMPPTT21
127989	110239,2266	-13,09	123,872543	4506,800293	41697,58984	4617,085449	1126,5117189999999	49,185241999999995	10,501756	Vi	H6	SC2	SLAM-HSC	48h	P	TT21	H6_TT21	H6Vi48hSLAM-HSCTT21
205414	154717,8594	20,230001	6964,496581999999	8217,915039	61889,82422	4677,739258	1188,229858	241,252548	10,615228	Vi	H5	SC2	SLAM-HSC	48h	P	TT21	H5_TT21	H5Vi48hSLAM-HSCTT21
138434	76551,51563	35,700001	2808,699951	4833,140625	42418,64453	-409,653992	595,320923	256,663391	10,703057000000001	Vi	H4	SC2	ST-HSC	48h	P	TT21	H4_TT21	H4Vi48hST-HSCTT21
144239	78861,30469	-28,560001	9340,554688	5920,634765999999	41762,54688	-731,2753299999999	1094,189209	225,962479	10,799991	Vi	H3	SC2	ST-HSC	48h	P	TT21	H3_TT21	H3Vi48hST-HSCTT21
185129	126386,3359	7,14	4282,73877	3084,917725	45518,9375	-1284,763916	23581,2168	4773,160645	10,892389999999999	Vi	H2	SC2	MPP	48h	P	TT21	H2_TT21	H2Vi48hMPPTT21
