# Supplementary material for: HSPCs display within-family homogeneity in differentiation and proliferation despite population heterogeneity
Source: eLife. 2021 May 18;10:e60624. doi: 10.7554/eLife.60624 (PMC8175087; doi:10.7554/eLife.60624)
Supplement: Source code 1. [file elife-60624-code1.zip › Generational_multiplex_analysis-master/csv/Sort/TT23.csv]

FSC	SSC	CFSE	CD48	ckit	CTV	SLAM	SCA-1	Flt3	Time	Color	Well	Condition	Original_cell	Culture_time
129407	94414,60156	107296,3516	2796,872803	3819,0954590000006	-7,029337	1416,379639	5355,266113000001	738,1716309999999	5,681183	CF	A1	SC2	MPP	24h
162926	123431,5625	139579,8594	4010,157227	3220,2763670000004	11,399571	1526,598999	58277,49219	1819,477173	6,014543	CF	A2	SC2	MPP	24h
163592	103776,3359	142681,0	3916,244629	4803,462402	-22,158522	940,5091550000001	6143,566895	557,164673	6,298582	CF	A3	SC2	ST-HSC	24h
153508	114151,9453	112276,5078	4925,823242	5149,916504	-29,100191	-37,265736	21742,45898	454,382538	7,0740110000000005	CF	A4	SC2	ST-HSC	24h
125984	80590,375	96005,63281	378,78704799999997	3270,1298829999996	-39,534237	16811,58398	23625,25391	-1,922981	8,917299	CF	A5	SC2	HSC	24h
129031	76588,40625	88300,38281	324,706329	8431,600586	-26,187027	3240,289795	19374,83203	460,1492	9,365825	CF	A6	SC2	HSC	24h
129833	72674,49219	70173,11719	5116,046875	1907,843872	-34,029736	1042,3828130000002	13052,08496	3912,040771	9,932096000000001	CF	A7	SC3	MPP	24h
170067	107252,3281	135319,6719	6543,937011999999	5029,101074	34,579254	1893,1197510000002	2317,734375	2020,5596920000003	10,332075999999999	CF	A8	SC3	MPP	24h
129907	65300,0625	107195,2031	3823,3713380000004	5970,155272999999	4,832425	2576,206055	508,49581900000004	153,470078	10,782666	CF	A9	SC3	ST-HSC	24h
139529	77593,95313	78362,69531	1027,9884029999998	1985,387085	-13,493626	-117,940674	23680,03516	229,033798	11,125581	CF	A10	SC3	ST-HSC	24h
149042	78957,69531	114026,9922	-84,531586	3727,8066409999997	10,600891	10333,52832	573,91394	119,457596	11,354877	CF	A11	SC3	HSC	24h
136204	76816,88281	82332,53125	2729,967529	5501,696289	-29,970191999999997	12268,23828	1486,7084960000002	-39,646526	11,792944	CF	A12	SC3	HSC	24h
141248	87262,70313	138601,6875	-36,068775	5894,228027	-35,518615999999994	18905,50781	874,0594480000001	174,932587	12,076210000000001	CF	B12	SC3	HSC	24h
154486	89020,33594	139562,0156	7563,812988	3685,4956049999996	-17,184322	7518,50293	645,961914	46,349758	12,384780000000001	CF	B11	SC3	HSC	24h
145173	87098,48438	137215,3438	3845,3317869999996	3271,45874	-38,739845	1472,407104	11245,1377	386,365021	12,665075	CF	B10	SC3	ST-HSC	24h
161479	98890,19531	132030,5	2302,9291989999997	6630,165527	43,625225	-928,3186039999999	33521,01953	295,60992400000003	13,065959	CF	B9	SC3	ST-HSC	24h
133965	66532,90625	93657,76563	1561,0249019999999	1938,988892	-30,306086999999998	1734,251709	25860,37109	2816,959229	13,380728	CF	B8	SC3	MPP	24h
137766	84555,45313	117237,6172	3549,499756	3376,837158	-43,688190000000006	338,41598500000003	29638,01367	1954,80188	13,635588	CF	B7	SC3	MPP	24h
156723	94806,11719	105964,7422	856,638672	3446,7387700000004	-23,046127	5872,539063	22215,64648	-9,265724	13,924664000000002	CF	B6	SC2	HSC	24h
155454	81603,0625	92631,98438	2754,980469	2987,94751	-25,992186	6447,269043	704,787781	177,325989	14,373961999999999	CF	B5	SC2	HSC	24h
148719	95283,30469	84522,13281	302,22753900000004	1757,4006350000002	-26,871984	-784,115417	55465,05078	556,8256230000001	14,621981	CF	B4	SC2	ST-HSC	24h
155270	82776,40625	101584,3516	2697,344727	4499,270508	-34,362625	1382,646118	9208,746094	611,321167	14,939201	CF	B3	SC2	ST-HSC	24h
157501	94170,65625	109046,8438	2274,59082	4226,07666	-17,750671	211,97445699999997	30577,23438	2915,286865	15,30458	CF	B2	SC2	MPP	24h
137704	103400,2969	97599,04688	8228,091797	5816,931640999999	-26,369833	-727,308105	1544,929077	2040,6033940000002	15,629417000000002	CF	B1	SC2	MPP	24h
130937	76647,90625	92514,17188	1171,857178	1857,02832	-16,469208	727,0252690000001	13698,56738	5009,376465	15,902354	CF	C1	SC2	MPP	24h
139646	70532,49219	111527,9922	3769,146973	5599,731445	26,994663	1306,922974	7591,668945	785,980042	16,161476	CF	C2	SC2	MPP	24h
172608	98856,875	115556,1484	4367,34375	7235,360352	-8,996425	1468,388062	2565,590576	630,213928	16,39994	CF	C3	SC2	ST-HSC	24h
131388	67098,15625	92271,41406	509,660675	3290,816895	-3,569807	1402,623535	31922,04102	167,9879	16,688499	CF	C4	SC2	ST-HSC	24h
146981	135294,6719	124669,1641	5742,251953	7654,041015999999	-34,719265	9058,262695	467,333893	408,3414	16,949041	CF	C5	SC2	HSC	24h
189173	89812,875	107622,4141	4386,564453	7130,961914	5,181168	12702,35352	3322,986084	82,630768	17,438107000000002	CF	C6	SC2	HSC	24h
158693	92364,23438	123463,6953	3263,334717	3543,6687009999996	6,014692	-145,48497	21263,55664	2321,820068	17,710268	CF	C7	SC3	MPP	24h
125290	86868,8125	87802,96094	1858,898926	2782,1872559999997	-19,543024	579,668091	15098,66309	1366,379883	17,984625	CF	C8	SC3	MPP	24h
149476	92662,92188	106414,5625	676,588745	4511,296875	-18,251015	1548,345459	23429,27734	638,7167969999999	18,282351000000002	CF	C9	SC3	ST-HSC	24h
126964	82858,51563	107933,0078	3807,8569340000004	5612,044922	-39,504784	438,931946	9393,219727	301,176941	18,575556	CF	C10	SC3	ST-HSC	24h
153706	89493,95313	115178,9141	4450,657715	9117,65332	-40,408768	22410,17383	1299,884155	140,333664	18,971792	CF	C11	SC3	HSC	24h
129297	65071,58203	88927,51563	1288,8204349999999	3836,6110840000006	1,487382	14689,865230000001	7978,604004000001	662,884827	19,364025	CF	C12	SC3	HSC	24h
144728	66136,63281	141332,7344	5824,945801	4353,159668	-26,522095	3260,338623	486,84423799999996	73,174873	19,64871	CF	D12	SC3	HSC	24h
141551	57977,99219	72963,66406	182,107956	7169,41748	-54,32735400000001	13220,50977	8059,320312999999	-6,781877000000001	19,941658	CF	D11	SC3	HSC	24h
174403	98637,91406	130003,9375	3030,2504879999997	4570,698242	-22,574766	573,4506230000001	15050,923830000002	452,575348	20,23538	CF	D10	SC3	ST-HSC	24h
137626	74095,35156	75385,3125	30,671227000000002	6402,557129	-25,549189000000002	194,081512	14191,00586	286,783325	20,666605	CF	D9	SC3	ST-HSC	24h
140197	76457,5	85431,29688	4947,373047	2186,5153809999997	-31,068499	933,618042	10695,02441	3590,5283200000003	21,030951	CF	D8	SC3	MPP	24h
150592	89484,4375	111075,7969	6527,532227000001	4412,87793	-25,205996	228,91334500000002	12427,612309999999	4625,067871	21,345978	CF	D7	SC3	MPP	24h
131647	71295,28125	86107,21094	1164,199951	6323,591797	-42,696011	14831,34863	1218,745361	11,226547	21,569723	CF	D6	SC2	HSC	24h
144573	91511,00781	130206,2344	5489,893555	6238,948242	-24,956762	12292,30371	1439,939331	144,855576	22,007919	CF	D5	SC2	HSC	24h
143725	101322,5547	117701,7188	-247,501846	2942,692627	14,111591	1228,7807619999999	38532,52734	346,670258	22,252064	CF	D4	SC2	ST-HSC	24h
142188	72779,21094	92302,35156	2068,256836	3835,051025	-19,216576	471,861603	15908,013669999998	378,667877	22,582325	CF	D3	SC2	ST-HSC	24h
153685	93117,50781	93021,11719	2503,573975	3522,3320310000004	-24,081820999999998	2311,0263670000004	19773,61328	5136,894043	22,834734	CF	D2	SC2	MPP	24h
149515	80329,76563	101421,3281	594,7813110000001	2290,7185059999997	-30,67622	967,7915039999999	80156,45313	1262,85437	23,155441	CF	D1	SC2	MPP	24h
153735	95877,11719	100947,7031	4002,942139	3653,9104	-26,619543	501,791534	17429,36914	2454,74292	23,461298	CF	E1	SC2	MPP	24h
135642	91916,79688	116978,1953	2441,8278809999997	2131,254639	-27,623198	-607,799438	58079,38672	2599,6323239999997	23,737463	CF	E2	SC2	MPP	24h
132807	69240,15625	116003,5859	5632,23584	5432,480957	24,041576	-824,475586	5018,905761999999	137,073288	23,966245999999998	CF	E3	SC2	ST-HSC	24h
146020	94011,19531	141470,7813	3057,5073239999997	1840,0614010000002	-28,661678000000002	1333,8188480000001	15298,5752	108,90633400000002	24,271975	CF	E4	SC2	ST-HSC	24h
135158	143769,8594	118717,9766	5204,657227000001	4518,098145	-48,966941999999996	11596,157229999999	964,260132	611,5527950000001	24,656332	CF	E5	SC2	HSC	24h
171774	105096,0469	116090,4531	913,240356	8616,869141	-5,098332	3226,716064	4574,209473	-3,5316050000000003	25,024294	CF	E6	SC2	HSC	24h
156876	111818,3516	141355,3438	9479,854492	3589,029053	-5,431911	-933,102966	9445,980469	2164,907227	25,462486	CF	E7	SC3	MPP	24h
127581	70763,35156	96013,96094	1842,050293	2720,956055	6,211976	264,920715	11281,969729999999	2955,807129	25,804626000000003	CF	E8	SC3	MPP	24h
148657	90763,6875	115524,0156	1343,8516849999999	5356,846191	-2,3623279999999998	-275,98877000000005	10283,35938	129,269882	26,067493	CF	E9	SC3	ST-HSC	24h
143118	113128,5469	96266,24219	3104,87085	3048,377686	-14,110213	1176,092041	45901,6875	651,2794190000001	26,500653999999997	CF	E10	SC3	ST-HSC	24h
230077	127103,9063	134460,4844	7179,491211	4682,759765999999	-27,592073	10397,237309999999	838,493286	121,49416399999998	27,060081	CF	E11	SC3	HSC	24h
154684	79872,80469	92304,73438	797,2303469999999	4877,671875	20,33243	3468,218994	38901,01953	561,0	27,353031	CF	E12	SC3	HSC	24h
153545	98208,32813	122242,7578	469,77981600000004	9984,27832	-34,846188	16085,78125	3837,402832	19,795521	27,763596999999997	CF	F12	SC3	HSC	24h
130393	59797,50391	85048,11719	248,827423	4320,359863000001	3,826668	3553,626953	16348,7959	101,740814	28,156992	CF	F11	SC3	HSC	24h
141704	70545,58594	77945,0	4856,028809	4840,243652	-9,681791	-531,308777	1904,899048	148,360641	28,450585999999998	CF	F10	SC3	ST-HSC	24h
122657	65051,35156	81404,33594	2806,875	6446,372559	13,262498999999998	204,727692	3961,227295	578,655884	28,847857	CF	F9	SC3	ST-HSC	24h
157102	98940,17188	126787,3672	3950,6450200000004	5943,882324	-22,630209	770,043152	15233,09961	2220,71875	29,089803999999997	CF	F8	SC3	MPP	24h
191607	124985,7031	146314,0781	7164,327637	5310,124511999999	-40,4482	1050,0842289999998	4942,062988000001	2811,544922	29,433495	CF	F7	SC3	MPP	24h
152125	90301,96094	98430,85156	1280,946655	6739,762695	-39,298817	18555,39648	7895,522948999999	-129,701065	29,677509000000004	CF	F6	SC2	HSC	24h
137416	62513,08203	89285,70313	2615,773193	3554,084229	-57,15295	9701,068359	664,9968259999999	167,24707	30,040434	CF	F5	SC2	HSC	24h
154019	106443,125	110098,8047	1415,75415	4183,848633	-10,422699	-518,494995	13927,85645	190,760025	30,311435999999997	CF	F4	SC2	ST-HSC	24h
144217	77452,34375	113778,2891	5657,555664	2457,112305	-31,743202	217,92395	8580,342773	311,636536	30,598314000000002	CF	F3	SC2	ST-HSC	24h
164380	138007,875	135411,2969	2326,643066	7717,71875	-16,213993	1163,409424	2909,381348	1184,969727	30,882998999999998	CF	F2	SC2	MPP	24h
137546	99430,45313	106907,2266	458,226624	2222,110352	-26,04443	336,018646	39812,75781	2636,310059	31,151806	CF	F1	SC2	MPP	24h
136248	70628,88281	87426,92188	2483,794189	4525,688477000001	3,325126	1058,625	13174,99316	662,444214	31,418284999999997	CF	G1	SC2	MPP	24h
178298	216294,4063	110948,4688	4812,723145	8303,651367	-25,252371	1988,204346	3108,634521	1047,3127439999998	31,735764	CF	G2	SC2	MPP	24h
139475	80370,22656	120944,4688	5064,741211	4570,813965	-0,8130149999999999	983,0652470000001	939,3635859999999	240,31121800000003	32,080101	CF	G3	SC2	ST-HSC	24h
132430	76524,14063	79785,9375	676,916565	3463,9804689999996	-38,793865000000004	659,167114	67657,22656	549,35907	32,338318	CF	G4	SC2	ST-HSC	24h
138620	70766,92188	84619,71094	2469,056885	6223,597656	-23,262667	10996,16602	1173,5740970000002	-13,428023999999999	32,614998	CF	G5	SC2	HSC	24h
143551	98320,1875	70762,16406	1098,734741	3658,6755369999996	-25,402487	14145,80957	567,913574	423,14679	33,032021	CF	G6	SC2	HSC	24h
144243	77407,125	110755,6875	5759,319824	4375,394531	-25,833509	-676,465881	15666,49512	716,448975	33,322514	CF	G7	SC3	MPP	24h
142803	79878,75	91219,45313	2477,5698239999997	2130,955078	-33,031136	514,897156	9357,453125	3696,7304689999996	33,667107	CF	G8	SC3	MPP	24h
138344	73177,86719	96282,90625	2753,357178	7111,623535	-28,852039	-757,154053	2253,587402	42,131638	34,079094	CF	G9	SC3	ST-HSC	24h
134393	84504,28125	102824,3359	2946,282959	4997,66748	-44,357323	1039,286743	8422,959961	505,95953399999996	34,418262	CF	G10	SC3	ST-HSC	24h
170722	92434,44531	114322,1172	6044,901855	4616,388184	-8,44685	9814,020508	4513,375977000001	183,83244299999998	34,717667	CF	G11	SC3	HSC	24h
163665	81346,02344	111195,9844	125,73300900000001	5931,141113000001	-27,080738	7094,640625	28120,43555	-48,713097	35,07349	CF	G12	SC3	HSC	24h
147861	73782,38281	100588,3281	541,68988	4933,307129	-28,408207	3621,5798340000006	1608,639526	-66,004005	35,477604	CF	H12	SC3	HSC	24h
146230	76520,57031	97627,60156	57,93077099999999	3475,820557	-25,107935	6330,072754	19656,4043	178,31771899999998	36,076023	CF	H11	SC3	HSC	24h
152454	92914,01563	105601,7969	5024,050293	6225,29834	49,025940000000006	-61,221004	505,634521	425,201263	36,369358	CF	H10	SC3	ST-HSC	24h
136676	85206,38281	94178,98438	539,361694	4105,363281	-14,131768	520,05304	41182,06641	328,249573	36,686577	CF	H9	SC3	ST-HSC	24h
190161	133207,4219	139570,3438	6047,086914	2849,619141	-23,912943	1075,510864	7001,904785	4600,807617	36,89793	CF	H8	SC3	MPP	24h
161323	75316,29688	122310,5859	3602,118896	6991,244629000001	-33,3237	7059,362305	493,183807	-43,124229	37,19101	CF	H6	SC2	HSC	24h
140852	81055,66406	91104,02344	-4,176425	3224,887695	-52,90864200000001	11127,75586	39246,11328	40,044284999999995	37,697502	CF	H5	SC2	HSC	24h
180357	95000,08594	135612,4063	3846,837158	6357,070313	-28,565928999999997	2035,4901120000002	556,374512	200,375305	37,959076	CF	H4	SC2	ST-HSC	24h
156383	88798,99219	126552,9375	2122,104004	2494,09375	-14,673259	1213,44165	13608,7041	295,26599100000004	38,417931	CF	H3	SC2	ST-HSC	24h
146257	78188,95313	104041,7031	2468,087646	3030,381592	-18,795379999999998	-320,018158	20360,11719	1977,515625	38,681183000000004	CF	H2	SC2	MPP	24h
165191	100451,4766	125016,6484	2510,660889	7467,333008	9834,288086	293,89566	33601,65234	2289,0361329999996	4,2163260000000005	CV	A1	SC2	MPP	24h
160523	106382,4375	111942,1172	4408,208984000001	4259,894531	9977,115234	468,99365199999994	17646,98047	1246,634155	4,519524	CV	A2	SC2	MPP	24h
143671	92720,04688	105060,3438	-281,63174399999997	3477,743408	7666,359863	2451,075684	87199,79688	261,399109	5,4546790000000005	CV	A3	SC2	ST-HSC	24h
138703	75513,83594	94969,14844	6300,196289	5955,009277	7115,924805	-455,104431	1176,746704	620,251892	6,181285	CV	A4	SC2	ST-HSC	24h
149111	71699,88281	104809,2578	320,09448199999997	7792,099120999999	7942,542969	12989,05078	2924,51123	41,615097	7,747006	CV	A5	SC2	HSC	24h
146669	118468,0781	100734,6953	1514,630249	3969,6586909999996	9342,195313	7748,615234000001	17317,08398	320,443787	8,215012	CV	A6	SC2	HSC	24h
176275	138878,9531	139741,7031	4197,013672	4613,435059	10578,3291	55,638676000000004	68484,51563	2266,296875	8,419817	CV	A7	SC3	MPP	24h
151015	119734,2344	162193,4375	6075,163574	8877,65625	13741,3291	996,199158	10457,05176	774,60376	8,700985000000001	CV	A8	SC3	MPP	24h
126580	84116,34375	84525,70313	1253,983765	3628,0974119999996	8285,689453	-386,632141	16381,16699	275,790009	8,916057	CV	A9	SC3	ST-HSC	24h
144063	90869,59375	101357,0625	7018,30127	3869,507813	7802,553223000001	-350,028961	7585,989258	435,83731100000006	9,637636	CV	A10	SC3	ST-HSC	24h
174059	113791,375	159966,9531	4670,393555	6464,255371	14911,45801	12490,53418	452,970917	215,006409	9,825866	CV	A11	SC3	HSC	24h
158597	127501,3672	161072,4531	4154,894531	9914,716797	15101,082030000001	5048,176758	22101,12891	616,1211549999999	10,066499	CV	A12	SC3	HSC	24h
143213	87948,14063	77424,97656	-150,090195	4349,739746	9965,914063	24900,4082	29198,773439999997	312,173248	10,327558999999999	CV	B12	SC3	HSC	24h
139277	102163,8828	105860,0234	6111,585449	8122,285645	11979,10645	11290,1416	4359,339355	352,649231	10,592363	CV	B11	SC3	HSC	24h
162145	89773,60156	129973,0	4344,378906	7007,133301000001	7893,615234000001	1113,7734380000002	5273,050293	295,88739	10,832355	CV	B10	SC3	ST-HSC	24h
142308	83710,55469	91753,76563	1393,8320310000001	5055,708496	8815,689453	2264,891602	17217,00781	602,00354	11,120152000000001	CV	B9	SC3	ST-HSC	24h
164462	84425,74219	92674,82813	3803,5585939999996	2558,157715	8344,742188	-123,75692	5715,354004	3691,109131	11,323033	CV	B8	SC3	MPP	24h
145073	67423,02344	94355,10156	4057,198486	4200,122559	8284,841797	7,527719	1438,97522	1271,791382	11,525592999999999	CV	B7	SC3	MPP	24h
142283	88169,48438	91344,40625	21,756964	4316,814453	9770,275391	12429,63086	70358,46875	434,44586200000003	11,785584	CV	B6	SC2	HSC	24h
138605	74774,84375	84431,69531	1544,105591	7651,76123	7994,964355	3775,171875	18075,78711	223,260468	12,166213	CV	B5	SC2	HSC	24h
181118	104347,5313	95804,52344	7057,257323999999	7911,805176000001	9810,719727	1454,904175	695,322571	333,686218	12,365885	CV	B4	SC2	ST-HSC	24h
180596	159489,75	178610,6719	4199,929199	7261,270508	13932,14844	-363,082489	5301,663086	211,88913	12,62192	CV	B3	SC2	ST-HSC	24h
144589	100095,6641	157947,5156	6473,021973	3637,962402	10343,22266	2927,895264	34088,80859	2220,3979489999997	12,894316	CV	B2	SC2	MPP	24h
153616	96711,30469	94956,05469	5619,104004	7173,987305	8876,12793	2490,3354489999997	4533,561035	728,551819	13,168425	CV	B1	SC2	MPP	24h
152471	102375,7031	138868,25	5140,645996	6737,005859000001	12249,80957	296,815155	1072,258057	672,0948490000001	13,389165	CV	C1	SC2	MPP	24h
156968	100471,7031	136158,6094	6443,557617	3726,868896	9950,047852	1983,434937	9914,603516	1401,50061	13,647445000000001	CV	C2	SC2	MPP	24h
153076	85976,3125	101471,3047	5787,359863000001	3789,609863	8689,817383	12,875653999999999	2167,645752	108,393318	13,876957	CV	C3	SC2	ST-HSC	24h
160203	101821,1641	107292,7891	6469,463867	5315,939941	8148,239745999999	868,962585	3195,234375	527,946106	14,177267	CV	C4	SC2	ST-HSC	24h
142035	84253,19531	102395,9375	1434,599487	5212,738281	9587,486328	3466,6210939999996	17585,87305	575,707825	14,430627	CV	C5	SC2	HSC	24h
149715	82290,88281	136664,3594	1727,475586	6444,301758	7288,030762	3552,495361	8565,077148	157,781982	14,775963	CV	C6	SC2	HSC	24h
163311	139562,0156	175648,7656	8900,889648	4835,835449	11677,42969	-78,315308	48477,54297	5292,940918	15,026648999999999	CV	C7	SC3	MPP	24h
170211	99589,91406	129218,5391	8442,551758	5463,576172	10247,530270000001	1005,7276	25354,74609	901,5927730000001	15,326746	CV	C8	SC3	MPP	24h
137376	76651,47656	91858,48438	1057,339233	3182,114502	8249,398438	2440,111328	35393,48438	397,732635	15,617859	CV	C9	SC3	ST-HSC	24h
137332	101407,0469	108544,6641	5573,165039	5371,781738000001	7963,228515999999	545,099548	5044,167969	151,07273899999998	15,859776	CV	C10	SC3	ST-HSC	24h
147174	75196,10156	138794,4688	-108,337296	3900,25	7234,353026999999	3583,586182	13795,2832	24,361738	16,195272	CV	C11	SC3	HSC	24h
142360	72249,66406	105744,5938	748,44043	5068,981934	7014,373535	7165,225098000001	464,481812	7,038175	16,427457999999998	CV	C12	SC3	HSC	24h
182736	101448,6953	126201,8828	7399,812988	4903,425293	12098,85352	12637,89746	2228,528809	37,451611	16,696323	CV	D12	SC3	HSC	24h
133428	65885,54688	113203,5156	-169,29251100000002	7077,310547	8028,126465	14093,02246	3828,437256	2,660238	16,971823	CV	D11	SC3	HSC	24h
169648	117755,2656	116189,2266	7074,227539	5212,291015999999	11992,73926	2040,30835	3824,9277340000003	134,911667	17,18572	CV	D10	SC3	ST-HSC	24h
157535	84616,14063	92452,29688	1670,5998539999998	6164,795897999999	7889,894531	2946,6484379999997	10037,92578	63,779152	17,439613	CV	D9	SC3	ST-HSC	24h
140413	70186,20313	96599,44531	1757,90271	2393,123779	6864,296875	392,831848	22264,04297	1130,696045	17,67597	CV	D8	SC3	MPP	24h
215149	145577,4688	138488,6406	1631,4021	7442,605469	12021,032229999999	1222,076782	52495,77734	1753,8840329999998	17,914679	CV	D7	SC3	MPP	24h
168797	107848,5156	121359,7734	5262,177734000001	8274,980469	11649,643559999999	26399,20117	1136,337158	22,538038	18,216059	CV	D6	SC2	HSC	24h
171972	95864,02344	125473,6094	537,6407469999999	8750,112305	13028,01465	13116,831059999999	1527,602661	157,19125400000001	18,464712	CV	D5	SC2	HSC	24h
143742	105125,7969	124653,6953	2457,036865	7198,07959	11962,71582	27,052376000000002	7449,117676000001	640,2507320000001	18,719357000000002	CV	D4	SC2	ST-HSC	24h
144884	69137,8125	107100,0078	1750,7562260000002	4774,12207	7339,219727	658,503967	7655,260742	6,217715	18,964160999999997	CV	D3	SC2	ST-HSC	24h
159983	88783,52344	94688,30469	5176,464844	3550,751465	8590,65918	-242,28230299999998	5233,167969	2543,892822	19,195169	CV	D2	SC2	MPP	24h
138228	89745,04688	108536,3359	809,599243	3593,093018	8287,729492	-63,53562900000001	19937,95313	1143,994385	19,459545000000002	CV	D1	SC2	MPP	24h
157656	99954,05469	106090,8828	6600,407227000001	4457,747559	9329,426758	-458,571075	12480,05371	2889,978271	19,708626000000002	CV	E1	SC2	MPP	24h
146272	79264,71094	91200,41406	2178,732422	3119,309814	7049,630859000001	1405,0275880000002	31500,75195	2713,230713	19,991932000000002	CV	E2	SC2	MPP	24h
176386	100165,875	117914,7266	1723,75769	8746,991211	9663,768555	2233,424805	1607,873901	107,52164499999999	20,203262	CV	E3	SC2	ST-HSC	24h
148166	82252,80469	129556,5	5973,54248	5091,192871	9415,46875	2550,063477	2658,784424	324,70376600000003	20,550307999999998	CV	E4	SC2	ST-HSC	24h
159280	78309,14063	90632,78125	5597,086914	5296,109863000001	8713,389648	4940,199707	842,024658	106,14930700000001	20,772226	CV	E5	SC2	HSC	24h
174382	80881,92188	82298,02344	4228,467285	3999,067139	14743,52734	5827,234375	1010,088196	504,10122699999994	21,116709	CV	E6	SC2	HSC	24h
133585	78948,17188	103911,9922	4968,813477000001	3812,869629	7758,522461	104,257149	4063,1281740000004	2238,544434	21,374879999999997	CV	E7	SC3	MPP	24h
146492	122579,5234	133936,8906	4397,807129	8281,97168	12643,48926	1110,555664	34403,92969	886,988403	21,637224	CV	E8	SC3	MPP	24h
147468	85625,26563	99697,01563	1833,7480469999998	3966,773193	8832,320313	1530,323364	51668,99609	361,252197	21,829838	CV	E9	SC3	ST-HSC	24h
174665	92653,40625	125083,2891	6297,448242	7568,204102	9246,691406	599,2664179999999	911,613403	244,011414	22,065873999999997	CV	E10	SC3	ST-HSC	24h
199526	138180,4219	111431,6016	4742,166992	6319,089844	15802,355469999999	18960,23438	53860,921879999994	183,534729	22,278591	CV	E11	SC3	HSC	24h
198997	130566,8047	93517,34375	5172,597168	5156,620117	12577,06055	10471,49023	533,003357	342,095215	22,698151	CV	E12	SC3	HSC	24h
223701	165822,9375	163009,7813	979,0148929999999	3758,296875	15353,88184	6302,625	957,4731449999999	63,262192000000006	22,942632999999997	CV	F12	SC3	HSC	24h
141322	90935,04688	91352,73438	933,8486330000001	3472,919922	8749,091797	3975,9807130000004	12920,88965	191,2854	23,209684	CV	F11	SC3	HSC	24h
147816	63549,57422	105923,0938	2064,225098	2167,653809	7837,701172	-289,79534900000004	23136,22461	507,012512	23,430317000000002	CV	F10	SC3	ST-HSC	24h
168617	89837,86719	138059,0469	9032,056641	5048,919922	11761,91895	1845,727539	510,007141	240,515533	23,812122	CV	F9	SC3	ST-HSC	24h
138851	104700,9688	119472,4375	6054,771484000001	1974,4904789999998	8606,884766	-384,596924	56950,25	3885,819092	24,053504999999998	CV	F8	SC3	MPP	24h
161136	91007,63281	106146,8125	3183,234375	5273,419434	7545,133789	382,468842	2412,331543	1329,911743	24,331782999999998	CV	F7	SC3	MPP	24h
140958	76180,23438	93921,94531	1878,94458	10407,80469	8023,762695	5861,756836	1185,629883	-22,298227	24,688456	CV	F6	SC2	HSC	24h
145855	68824,84375	88587,17188	3595,630371	6791,992187999999	8320,451172	3778,40625	2352,7963870000003	332,071838	25,088655	CV	F5	SC2	HSC	24h
144746	87115,14063	91920,36719	2483,030273	2988,386719	9107,094727	-227,95626800000002	11717,21289	648,291321	25,352176999999998	CV	F4	SC2	ST-HSC	24h
150251	109787,0234	138524,3438	7799,577637	4356,839844	11158,78516	241,927704	6140,44873	471,43820199999993	25,652916	CV	F3	SC2	ST-HSC	24h
168130	103443,1328	122717,5625	7268,533691	2836,650391	9544,351563	-433,267303	1630,586548	1719,3343510000002	25,874405	CV	F2	SC2	MPP	24h
174088	108370,9219	117025,7969	4259,490723	2364,153564	11947,09961	609,34021	16143,81543	3293,611328	26,113863000000002	CV	F1	SC2	MPP	24h
136423	85753,78125	94069,50781	5448,150390999999	3517,024658	8948,645508	49,63232	5572,483397999999	3209,336182	26,345190000000002	CV	G1	SC2	MPP	24h
111359	124245,5234	86620,10156	2463,286377	4360,916015999999	16147,87793	1864,819702	47536,23438	1228,170166	26,559301	CV	G2	SC2	MPP	24h
150917	83504,6875	97038,55469	3744,648926	8369,669922	7947,125488	1284,202393	1923,64856	283,662598	26,95672	CV	G3	SC2	ST-HSC	24h
125811	77266,70313	78305,57031	289,8172	6888,53418	7224,118164	390,105499	34442,76953	641,74469	27,293391999999997	CV	G4	SC2	ST-HSC	24h
155026	100900,1016	119421,2656	1999,878906	4553,352539	8811,310547	3942,200439	9551,404297	41,979069	27,883746999999996	CV	G5	SC2	HSC	24h
152465	100008,7969	128448,6094	4016,938232	4519,175293	10205,41309	4173,397461	6348,589355	-69,92556	28,111227000000003	CV	G6	SC2	HSC	24h
134194	76913,27344	99652,98438	4899,052246	4113,296386999999	7941,671387	-26,883734000000004	16196,73926	906,7919310000001	28,310257	CV	G7	SC3	MPP	24h
170588	102826,7188	122340,3359	7945,751953	4476,172852000001	10304,59668	83,40772199999999	2648,290283	1977,6784670000002	28,576985999999998	CV	G8	SC3	MPP	24h
166940	82443,20313	124139,6172	2399,688232	5036,397949	8602,816406	1374,683716	7373,02002	131,793747	28,774946000000003	CV	G9	SC3	ST-HSC	24h
154990	97342,00781	121772,7031	7481,617676000001	3426,627197	8976,086914	206,824112	602,024536	333,340881	29,045204	CV	G10	SC3	ST-HSC	24h
182446	123282,8125	149359,2813	2887,9060059999997	6164,550781	14206,6377	15750,5957	729,127747	-30,519823	29,325729	CV	G11	SC3	HSC	24h
176096	115224,1328	171841,9531	1831,2371829999997	6568,339355	13831,13965	60419,86328	59444,6875	59,193089	29,562298	CV	G12	SC3	HSC	24h
175450	100407,4453	131806,7813	1022,1937869999999	10299,49316	11167,061520000001	19932,0	710,756531	-97,45326999999999	29,859935999999998	CV	H12	SC3	HSC	24h
151834	85779,96094	115589,4688	-383,722809	7360,408203	8667,835938	6950,089844	22760,99023	273,771027	30,143990000000002	CV	H11	SC3	HSC	24h
118518	90799,38281	90069,91406	343,528351	2772,814697	11328,43164	327,998627	32618,539060000003	343,23452799999995	30,396709	CV	H10	SC3	ST-HSC	24h
163991	91042,14063	105125,7969	5257,365723	7372,931151999999	11328,14941	2039,245728	1591,364258	-137,329803	30,639482	CV	H9	SC3	ST-HSC	24h
135208	91735,91406	93660,14063	1170,232788	4629,940918	9596,539063	570,533447	15956,294919999998	700,655396	30,840972999999998	CV	H8	SC3	MPP	24h
207936	102750,5547	128411,7188	7441,637206999999	9118,233398	12385,10547	15560,38086	3299,634766	50,932682	31,095188	CV	H6	SC2	HSC	24h
130626	73838,3125	90612,55469	378,298737	6842,556151999999	7533,998047	14627,5625	18362,56641	-95,207306	31,453465	CV	H5	SC2	HSC	24h
134797	72749,46094	92274,98438	721,6873780000001	7300,230469	9286,980469	740,48761	8024,439453	437,61383099999995	31,727573	CV	H4	SC2	ST-HSC	24h
138967	80386,88281	89141,71094	2989,63623	5595,502441	8359,341797	759,696899	4251,076172	382,561523	31,994944	CV	H3	SC2	ST-HSC	24h
207965	120479,1797	162587,3281	2878,86792	7359,642578	13143,50391	-595,91864	27727,06055	2764,621338	32,216328000000004	CV	H2	SC2	MPP	24h
173298	136175,2813	58055,34375	9090,796875	3483,4648439999996	34590,73047	1613,698608	2854,15918	3585,9731450000004	171,315384	VC	A1	SC2	MPP	24h
138438	90849,36719	33206,95313	4274,389647999999	3229,820557	22268,7832	-408,01229900000004	14864,22363	2213,7451170000004	172,412918	VC	A2	SC2	MPP	24h
163881	90517,35156	56986,72266	7491,925293000001	5115,490723	25613,61914	821,49176	6851,531738	70,28833	174,210052	VC	A3	SC2	ST-HSC	24h
142560	75334,14063	41066,90234	4263,133301	5287,248047	19254,33984	-385,196198	3506,911865	186,604752	175,666092	VC	A4	SC2	ST-HSC	24h
196673	132069,7813	51104,55078	4353,700195	9882,765625	27293,04492	12334,69531	834,679382	31,356377000000002	176,63540600000002	VC	A5	SC2	HSC	24h
149774	88539,57813	43076,8125	622,485046	5467,969238000001	18631,56641	9846,771484	3505,3476560000004	-124,355209	178,081909	VC	A6	SC2	HSC	24h
135619	89756,94531	37926,49219	2442,731689	3212,092773	22364,08594	-550,580994	26319,18164	2163,011475	179,323441	VC	A7	SC3	MPP	24h
143104	87780,35156	40163,69141	3646,0625	3314,25293	17698,06641	2254,821777	33593,75781	1534,34082	180,886536	VC	A8	SC3	MPP	24h
161643	105930,2344	33168,87109	5104,214844	6395,998535	24211,55664	1766,088745	8451,449219	247,02455099999997	182,204819	VC	A9	SC3	ST-HSC	24h
157463	78816,08594	39684,12109	440,31689500000005	4037,634521	20241,94727	1244,341919	27717,94727	-17,027523000000002	184,328506	VC	A10	SC3	ST-HSC	24h
161216	85828,75781	24624,67188	374,82965099999996	6643,355957	22224,57422	28134,42578	11535,79688	-93,643433	185,681229	VC	A11	SC3	HSC	24h
142069	63361,55469	39580,59375	3675,224365	5505,54541	29241,66992	7913,179687999999	1098,207886	197,639099	186,962173	VC	A12	SC3	HSC	24h
195959	134217,7188	56516,671879999994	6231,642578	5280,583984000001	26814,17969	5826,217772999999	636,515991	93,46018199999999	187,986664	VC	B12	SC3	HSC	24h
198427	127631,0781	42884,03125	3089,133545	5121,367188	24226,4668	26108,05859	1594,070801	-8,080403	190,021973	VC	B11	SC3	HSC	24h
140914	69801,83594	42312,83203	664,994934	5704,331543	19194,50977	548,2179570000001	4079,594727	472,891937	191,140671	VC	B10	SC3	ST-HSC	24h
168233	85760,92188	23972,55078	4779,729492	4333,612305	24464,5918	52,905788	638,145386	520,044434	192,25604199999998	VC	B9	SC3	ST-HSC	24h
148806	74734,38281	37750,37109	2476,706543	3309,290527	18818,36328	837,994934	22562,37891	3783,303467	193,33033799999998	VC	B8	SC3	MPP	24h
131067	78437,66406	41031,20313	1352,413452	4935,67041	20025,40039	-139,988251	7379,60498	779,145325	194,560242	VC	B7	SC3	MPP	24h
133948	73432,52344	30699,621089999997	2483,240967	5519,609863000001	20806,45117	15367,81641	449,752045	33,31675	195,419189	VC	B6	SC2	HSC	24h
147561	77028,70313	34614,72266	8218,733398	5693,115234000001	24465,92578	11548,45215	2518,489746	15,773131	196,56483500000002	VC	B5	SC2	HSC	24h
148748	88927,51563	42643,65234	1066,3999019999999	4838,799316	29368,25195	2261,509277	55892,94141	445,79055800000003	197,596405	VC	B4	SC2	ST-HSC	24h
155410	91865,625	43079,19141	5564,614258	6361,300781	18988,16797	-575,410339	1091,127075	-54,941364	198,742065	VC	B3	SC2	ST-HSC	24h
168232	104645,0313	58099,37109	5327,620605	5808,316406	23920,73828	144,866714	7153,744140999999	2066,89917	199,588974	VC	B2	SC2	MPP	24h
160014	90500,69531	43699,18359	312,21981800000003	4194,74707	30659,851560000003	2400,016846	69834,1875	680,587952	200,617203	VC	B1	SC2	MPP	24h
161977	106472,875	48734,07422	2311,0698239999997	2446,5107420000004	26456,51953	2,6306439999999998	41068,17578	2377,857178	201,63008100000002	VC	C1	SC2	MPP	24h
150859	77084,63281	40927,67188	5920,719238000001	3911,0898439999996	20368,23242	1962,820923	6261,942383	2022,136963	202,567856	VC	C2	SC2	MPP	24h
148858	88476,50781	37245,8125	488,60787999999997	7361,745117	23539,18555	1010,723267	4103,875	158,68412800000002	203,336349	VC	C3	SC2	ST-HSC	24h
140658	78050,91406	26801,18164	27,949284000000002	6703,145508	20790,5	372,509583	4703,874022999999	370,11199999999997	204,248398	VC	C4	SC2	ST-HSC	24h
203217	246043,2188	59868,90234	8355,054688	8142,677245999999	29906,83398	10796,06641	5282,818848	149,543442	205,325592	VC	C5	SC2	HSC	24h
166625	107545,0625	51763,8125	4042,321777	7013,876953	27807,98047	9660,724609	2143,417725	-35,149807	206,124786	VC	C6	SC2	HSC	24h
250412	168008,9688	43831,27344	8632,095703	3249,92041	29694,41211	1022,7126460000001	4078,8725590000004	1016,160034	207,345139	VC	C7	SC3	MPP	24h
157905	85942,99219	43474,27344	4157,227051	2151,594482	22491,12695	266,189667	11808,96582	3176,630859	208,352203	VC	C8	SC3	MPP	24h
190510	112595,4219	59563,07422	7613,643066	8026,513672	25219,00195	-543,2948	485,152283	132,423904	209,134796	VC	C9	SC3	ST-HSC	24h
165703	106345,5469	46540,90234	9107,816406	5384,515625	25855,39844	-1463,858032	3183,114746	223,691025	210,284195	VC	C10	SC3	ST-HSC	24h
145687	65470,234379999994	29318,03125	1211,932861	3800,696289	18805,62305	9058,106445	809,131897	91,74382	211,295837	VC	C11	SC3	HSC	24h
135769	73512,25	42978,04297	2847,895752	6887,407227	22536,7793	12059,55762	1296,62561	141,856049	212,259766	VC	C12	SC3	HSC	24h
205731	130719,125	58520,63281	-82,310211	6793,40918	36082,57031	14406,42285	38562,28906	313,270538	213,306656	VC	D12	SC3	HSC	24h
180799	93949,3125	37449,30078	5982,250977000001	4500,427246	31740,27539	17213,875	590,013184	99,124336	214,257721	VC	D11	SC3	HSC	24h
156749	88491,97656	48504,40234	3454,555176	4355,328613000001	24273,72852	1346,919434	1236,093384	172,944305	215,498001	VC	D10	SC3	ST-HSC	24h
149075	105203,1484	45285,45313	7867,406738	5027,361328	23797,58594	337,77832	904,296936	226,144821	216,742004	VC	D9	SC3	ST-HSC	24h
143947	81236,54688	35492,94141	3786,079346	2173,537842	23009,5332	536,042725	16341,990230000001	1121,4685060000002	217,56816099999998	VC	D8	SC3	MPP	24h
143257	72594,76563	41793,99219	6137,745117	5035,122559	19560,13672	-642,217407	3103,030273	796,538696	218,38311800000002	VC	D7	SC3	MPP	24h
169129	83470,17188	56598,78125	2559,941895	6972,685547	31832,92578	9128,636719	1226,400024	-18,523232999999998	219,534164	VC	D6	SC2	HSC	24h
168686	91074,27344	47119,24219	-170,22293100000002	7921,794434	25809,95508	14171,28027	37221,98438	156,49662800000002	220,410538	VC	D5	SC2	HSC	24h
160050	83079,85156	28663,53125	5250,175781	5013,828125	18445,35156	385,168518	2461,074463	332,163208	221,318039	VC	D4	SC2	ST-HSC	24h
139626	139130,0469	49762,23047	3988,2219240000004	3834,3378909999997	20815,50781	614,563538	534,948059	209,902298	222,28443900000002	VC	D3	SC2	ST-HSC	24h
204398	128170,1484	45502,03125	714,208496	4994,223633	30265,09961	-304,415588	36316,33594	3477,938965	223,094833	VC	D2	SC2	MPP	24h
147544	93021,11719	44619,05078	1205,436646	6363,068359000001	18159,72852	1410,980591	23941,10156	803,708374	224,16081200000002	VC	D1	SC2	MPP	24h
150484	117980,1719	43940,75391	3407,421387	2796,5229489999997	27247,375	955,8342289999999	48816,15625	8184,076172	225,24964900000003	VC	E1	SC2	MPP	24h
172457	108920,7031	57040,27344	7862,335448999999	3841,669922	30914,964839999997	763,563965	6244,530761999999	4677,454102000001	226,38700899999998	VC	E2	SC2	MPP	24h
142265	98382,0625	31880,101560000003	1119,276245	5221,757813	20700,68945	485,74496500000004	10700,83887	308,294647	227,40113799999997	VC	E3	SC2	ST-HSC	24h
180240	163504,8125	61727,68359	401,99588	5359,966309	36511,98047	513,25824	3597,133545	487,026825	228,394928	VC	E4	SC2	ST-HSC	24h
137014	77552,30469	52888,36328	21,071407	2363,80835	28937,26563	15861,636719999999	11446,82031	204,613846	229,936859	VC	E5	SC2	HSC	24h
195119	188169,9531	43204,14063	8331,12207	4968,708008	39166,61328	17702,46484	3208,172852	95,165825	230,916138	VC	E6	SC2	HSC	24h
180569	106957,2031	51547,23438	5458,15332	5423,30127	27703,246089999997	1344,246704	2263,463379	1201,613525	231,63981600000002	VC	E7	SC3	MPP	24h
161057	72012,85156	48008,17188	4821,299805	2411,267822	20089,91211	1428,10437	12402,12012	3419,094238	232,508286	VC	E8	SC3	MPP	24h
155539	86817,64063	39334,26172	4581,188965	6750,180664	23286,53125	1210,2561039999998	2490,1408690000003	283,18908700000003	233,249802	VC	E9	SC3	ST-HSC	24h
189082	99081,78125	34852,72266	7091,443848000001	7052,510254000001	25013,88477	810,722229	3011,342041	616,652588	234,279266	VC	E10	SC3	ST-HSC	24h
149562	80931,90625	30193,871089999997	739,596069	4782,087890999999	17469,82813	7121,799316	43909,51563	153,768509	235,96603399999998	VC	E11	SC3	HSC	24h
141961	71549,94531	34142,29297	769,091675	5980,274902	23511,41992	21841,08203	5882,361328	-117,63314799999999	237,31543	VC	E12	SC3	HSC	24h
154851	71139,39063	28517,16211	2253,537109	4809,824219	17969,89258	5514,953125	1950,078857	116,272476	238,24117999999999	VC	F12	SC3	HSC	24h
152014	79371,8125	35241,85156	-223,03053300000002	7920,712890999999	22323,22852	23892,76563	23521,47852	-10,646249000000001	239,10136400000002	VC	F11	SC3	HSC	24h
161699	93180,57813	36208,13281	4659,467285	5257,137207	20016,52148	562,931702	11232,47852	529,348816	239,93000800000002	VC	F10	SC3	ST-HSC	24h
169494	112853,6563	41923,70313	6978,187988	7498,247559	36865,67578	1178,584351	949,8696289999999	263,786926	240,876907	VC	F9	SC3	ST-HSC	24h
164452	91539,5625	38626,21094	447,938324	3339,873291	19039,48242	1280,335205	39571,83203	3809,459473	241,72589100000002	VC	F8	SC3	MPP	24h
151611	124608,4766	62870,08203	6094,071289	5333,538574	31622,41211	1019,473999	828,607483	799,349304	242,682343	VC	F7	SC3	MPP	24h
147474	86641,52344	42149,80078	913,4187619999999	4387,773438	24086,95898	3024,50708	28627,37305	263,694183	243,91473399999998	VC	F6	SC2	HSC	24h
147051	79901,36719	33083,19141	614,741699	2813,607666	23076,66406	12060,842770000001	1510,8594970000001	49,601807	246,883255	VC	F5	SC2	HSC	24h
154301	105731,5078	41836,83203	1480,369507	5204,743164	26261,58789	973,281494	23604,48633	443,890564	247,904846	VC	F4	SC2	ST-HSC	24h
168585	87393,60156	44100,21094	1169,134399	6100,516113000001	25206,2168	2333,380859	2648,298584	-3,8215120000000002	248,93931600000002	VC	F3	SC2	ST-HSC	24h
155106	93382,875	32941,58203	2234,774658	4774,029785	23866,09375	-473,056763	10468,16504	766,240784	249,85426299999997	VC	F2	SC2	MPP	24h
174984	90175,82813	45986,36328	5381,79834	6161,596191	21126,31641	-783,360046	6771,668945	1054,3630369999998	250,83810400000002	VC	F1	SC2	MPP	24h
205422	132614,7969	46794,37109	2446,652832	6648,005859000001	37040,98828	919,376953	9588,182617	734,65918	251,809494	VC	G1	SC2	MPP	24h
176567	96430,46094	53510,73438	6116,164063	4179,011719	26354,00586	-1129,985474	7354,741698999999	3408,150879	252,717392	VC	G2	SC2	MPP	24h
163070	98610,54688	43225,5625	5366,206543	3580,072754	28966,13477	-494,98199500000004	2959,6801760000003	356,870514	254,799179	VC	G3	SC2	ST-HSC	24h
188096	114370,9063	54609,10156	3382,4357909999994	3210,803223	22255,06055	327,33676099999997	1745,523682	59,539528000000004	255,875961	VC	G4	SC2	ST-HSC	24h
183133	236111,4844	44628,57031	3026,725586	7151,95459	36357,20703	14438,10449	18149,62109	623,938904	256,971405	VC	G5	SC2	HSC	24h
156785	84340,0625	49110,11328	5425,675293	2967,586914	28538,933589999997	5346,757324	17874,87891	-25,100776999999997	258,134094	VC	G6	SC2	HSC	24h
136105	72104,48438	39066,51172	585,83728	5171,29248	22114,35742	-26,207617000000003	19805,39258	735,51593	258,93908700000003	VC	G7	SC3	MPP	24h
137758	86762,90625	54945,87109	2840,6611329999996	2280,927246	24118,35547	1714,0678710000002	18104,4043	4028,9636229999996	260,09222400000004	VC	G8	SC3	MPP	24h
144952	76693,125	23401,35156	1008,648499	1950,309937	19792,83398	151,524246	35577,625	336,360138	260,94784500000003	VC	G9	SC3	ST-HSC	24h
126081	68966,45313	29840,441410000003	529,0134889999999	2107,1323239999997	17477,79102	1815,858032	50534,60938	78,90926400000001	261,998077	VC	G10	SC3	ST-HSC	24h
133537	94588,34375	36998,29297	2242,941895	5519,760742	23881,98047	4043,633545	59118,40234	396,897919	262,940399	VC	G11	SC3	HSC	24h
128117	105974,2656	24800,79102	5928,415527	6385,562011999999	33623,94531	3434,048096	1158,8203130000002	156,97023000000002	263,985657	VC	G12	SC3	HSC	24h
229941	144314,875	59144,19141	7053,335448999999	9103,592773	36687,55859	3673,560303	1362,128174	115,345367	265,09024	VC	H12	SC3	HSC	24h
153424	89285,70313	44030,00391	73,210449	4768,146973	23572,38281	5087,60791	22375,77148	336,128967	266,655426	VC	H11	SC3	HSC	24h
176247	126297,0859	42935,20313	5938,919922	6470,179199	24608,34766	80,932373	877,862793	216,91525299999998	267,914795	VC	H10	SC3	ST-HSC	24h
177557	108106,7422	40702,76172	7810,806151999999	9931,189453	29681,558589999997	1501,18457	1032,569214	209,88960299999997	269,066681	VC	H9	SC3	ST-HSC	24h
144246	89240,48438	34693,26172	3457,767578	5122,195313	23666,58984	418,68798799999996	8449,863281	797,883423	270,26669300000003	VC	H8	SC3	MPP	24h
176126	83593,9375	27799,5918	5612,025879	5144,575195	26922,464839999997	18718,2168	461,58242800000005	-103,042488	271,810303	VC	H6	SC2	HSC	24h
165450	80557,05469	40287,45313	-628,8798830000001	3125,6298829999996	18881,66602	4050,1210939999996	49007,0	397,596649	273,112396	VC	H5	SC2	HSC	24h
165576	85591,94531	61638,43359	4284,889647999999	5700,253906	24646,00586	-703,477417	6994,665039	582,889221	274,115753	VC	H4	SC2	ST-HSC	24h
149927	82393,22656	31707,55078	201,427841	3169,935303	23487,99609	796,9198610000001	18267,95508	413,436829	275,448547	VC	H3	SC2	ST-HSC	24h
152600	74478,53125	33663,91016	3094,646484	5532,803223	18200,77148	1498,8691410000001	4186,296875	1456,120605	276,315369	VC	H2	SC2	MPP	24h
137240	85677,625	20,230001	467,866486	3301,668945	24635,25195	-563,068909	45015,19531	1677,225464	277,700378	Vi	A1	SC2	MPP	24h
215663	139986,8438	-15,470001000000002	5493,424805	4142,364746	43695,15234	1007,2241210000001	29834,73438	7662,314941	278,87426800000003	Vi	A2	SC2	MPP	24h
143140	75135,41406	-13,09	2298,499268	5257,98877	34167,22656	694,473145	9418,631836	184,527924	279,89703399999996	Vi	A3	SC2	ST-HSC	24h
146713	79884,70313	2,38	2262,1323239999997	3285,330078	25832,91602	2,039841	24634,24414	617,414917	281,132599	Vi	A4	SC2	ST-HSC	24h
202585	124211,0156	3,57	59489,55078	7123,905273	37337,41016	8843,97168	3415,819336	177,46312	282,563965	Vi	A5	SC2	HSC	24h
176031	84830,34375	0,0	-762,798401	3812,408203	31243,18555	30983,61133	11067,19629	-164,23558	284,62701400000003	Vi	A6	SC2	HSC	24h
156774	106268,1953	11,900001	5214,73291	4262,827636999999	32472,89063	528,539124	8948,991211	3179,208984	288,735596	Vi	A7	SC3	MPP	24h
145109	80419,01563	-10,710001	8563,480469	2000,891113	28929,33789	-303,611603	38423,96875	3901,555176	290,088348	Vi	A8	SC3	MPP	24h
157295	81994,57031	-15,470001000000002	4969,796386999999	5472,796875	27830,65039	1205,0842289999998	13404,20313	245,319809	291,18359399999997	Vi	A9	SC3	ST-HSC	24h
154085	87263,89063	-30,940002000000003	3293,842285	5030,847656	32117,08398	339,932465	1170,0509029999998	134,84573400000002	294,32284500000003	Vi	A10	SC3	ST-HSC	24h
147245	139614,375	44,030003	6758,087890999999	3147,6484379999997	30886,121089999997	5052,369629	469,83334400000007	53,543746999999996	295,960327	Vi	A11	SC3	HSC	24h
136456	68559,47656	-9,52	1754,239014	4271,449219	24363,46875	14292,93945	16718,83789	69,278542	298,21044900000004	Vi	A12	SC3	HSC	24h
159970	94593,10156	-4,76	-300,768799	6327,019043	27247,63867	28502,67773	15257,299809999999	-178,904175	299,54519700000003	Vi	B12	SC3	HSC	24h
146882	68028,73438	-13,09	1596,223999	3229,915283	33993,07031	12279,92188	1366,052856	-84,894325	300,928253	Vi	B11	SC3	HSC	24h
163007	107113,0938	-7,14	4459,477539	4384,837402	33556,55469	1251,7772220000002	3548,775146	17,262877	301,98291	Vi	B10	SC3	ST-HSC	24h
156060	91208,74219	-13,09	2415,239014	10388,26758	32401,14258	1584,0842289999998	3467,5117189999996	418,45871	303,99762000000004	Vi	B9	SC3	ST-HSC	24h
184721	113190,4219	-15,470001000000002	8761,396484	4330,685059	33798,05859	-1279,359985	1377,255981	1080,484741	305,680328	Vi	B8	SC3	MPP	24h
199765	113145,2031	-36,890003	9567,619141	4470,264647999999	35507,24219	265,04892	4721,558105	2615,900635	307,407227	Vi	B7	SC3	MPP	24h
140013	79960,86719	-4,76	569,557556	4087,73291	24808,64648	9827,521484	15232,456059999999	-26,574816	309,189636	Vi	B6	SC2	HSC	24h
197980	99939,77344	-35,700001	3618,045654	6526,741211	36720,08984	17925,08594	833,932007	6,807786	310,78652999999997	Vi	B5	SC2	HSC	24h
206811	94444,35156	-5,95	6545,194824	6644,32373	30004,11328	-980,434082	890,099609	476,888489	312,100189	Vi	B4	SC2	ST-HSC	24h
156515	73785,95313	-24,990002	6812,283691	5344,813965	23542,86328	694,206787	2320,98584	29,974318	313,352692	Vi	B3	SC2	ST-HSC	24h
162031	90482,84375	-7,14	4048,670654	2343,537354	24481,6875	1187,224365	21856,74023	3764,325439	314,35699500000004	Vi	B2	SC2	MPP	24h
174247	96924,3125	-57,120003000000004	2858,1015629999997	2642,84082	24479,98242	164,300735	21003,99414	3064,999023	315,80377200000004	Vi	B1	SC2	MPP	24h
225524	172254,8906	-8,33	4137,677246	4872,452636999999	47272,52734	899,8479	93050,875	6245,930664	317,28756699999997	Vi	C1	SC2	MPP	24h
200450	128547,375	3,57	7763,309081999999	5924,560059	35169,23438	801,839417	707,035706	1565,966187	319,003693	Vi	C2	SC2	MPP	24h
152896	85118,32031	35,700001	5298,422852000001	8202,168945	25383,26367	608,942505	1016,2391359999999	530,650696	320,120026	Vi	C3	SC2	ST-HSC	24h
197812	149033,2344	8,33	8392,592773	6875,065918000001	39326,26563	133,320267	1711,0721440000002	562,205566	321,637726	Vi	C4	SC2	ST-HSC	24h
163614	85339,66406	-21,420002	395,973846	4994,916504	27643,55078	9660,216797	25736,46094	412,613831	322,943695	Vi	C5	SC2	HSC	24h
169210	86107,21094	70,21000699999999	7231,124023	6196,627441	37307,4375	6684,019043	1012,8275150000001	17,89411	324,994385	Vi	C6	SC2	HSC	24h
149261	67856,17969	38,080002	6373,871094	2499,605225	24474,76172	209,91859399999998	4533,813965	2590,280029	326,43399	Vi	C7	SC3	MPP	24h
171093	112538,3047	40,460003	6804,025390999999	6411,650390999999	34849,64063	-478,425934	20636,73047	1757,2409670000002	327,87667799999997	Vi	C8	SC3	MPP	24h
176813	97668,0625	0,0	4618,125488000001	6588,041992	32665,945310000003	1380,079956	6048,336426	134,631195	329,118927	Vi	C9	SC3	ST-HSC	24h
150160	81371,01563	-19,040001	96,486588	5979,605469	32862,14844	1160,93042	18422,04102	323,70233199999996	331,32739300000003	Vi	C10	SC3	ST-HSC	24h
166072	89272,61719	-2,38	6271,003906	5954,94873	33533,33984	22845,59961	477,324249	-24,871809	334,922546	Vi	C11	SC3	HSC	24h
181922	81252,01563	8,33	1676,360474	7005,05957	29561,253910000003	13387,81738	500,561371	-112,556427	336,334381	Vi	C12	SC3	HSC	24h
160068	104198,7813	-2,38	2633,602783	4779,740723	30979,35547	6301,355469	31744,00195	48,887451	337,77246099999996	Vi	D12	SC3	HSC	24h
187821	114836,1953	-13,09	7083,541504000001	5172,143555	49528,62891	21562,74609	1821,4705809999998	-16,18149	339,123138	Vi	D11	SC3	HSC	24h
149205	74501,14063	35,700001	2515,00708	5320,717772999999	26295,85352	1278,111938	4135,967285	91,461365	341,26687599999997	Vi	D10	SC3	ST-HSC	24h
168524	128268,9141	-21,420002	7575,269531	5986,474121	30790,66797	896,623047	527,667603	57,672188	342,57077000000004	Vi	D9	SC3	ST-HSC	24h
190863	105016,3125	-3,57	6565,110352000001	5075,270996	36000,17578	2714,871338	2013,949585	2319,1323239999997	343,741058	Vi	D8	SC3	MPP	24h
189573	92455,86719	1,19	3302,381836	2792,415039	24179,22656	1071,936279	575,275818	736,00885	344,823456	Vi	D7	SC3	MPP	24h
175677	152223,625	-14,280001	4071,7932130000004	5461,099609000001	49405,78906	23795,44531	1799,851563	50,339344	346,05233799999996	Vi	D6	SC2	HSC	24h
113619	84645,89063	-10,710001	6135,796386999999	5562,251465	42812,70703	17819,31641	1077,514404	-150,47644	347,181488	Vi	D5	SC2	HSC	24h
128501	61129,11328	-13,09	71,572273	4682,359375	24261,125	1109,129395	3430,1213380000004	76,96369200000001	348,461243	Vi	D4	SC2	ST-HSC	24h
134819	185957,7344	2,38	2917,680908	3179,841797	33055,69141	-200,384964	9228,443359	166,60647600000001	350,137817	Vi	D3	SC2	ST-HSC	24h
192160	108205,5156	-1,19	4483,036133	7336,520995999999	30827,63672	399,43902599999996	481,498871	1382,71228	351,375397	Vi	D2	SC2	MPP	24h
156818	76605,0625	2,38	829,4049679999999	2086,474609	27795,16992	1316,485962	62108,20703	2747,644531	352,96814	Vi	D1	SC2	MPP	24h
136051	84340,0625	-29,750002000000002	5934,139647999999	3547,319092	28078,57813	-236,16244500000002	4463,667969	2606,446289	354,33429	Vi	E1	SC2	MPP	24h
145918	70939,47656	-7,14	4313,424805	3857,945557	25738,54492	-174,029785	6535,144043	5645,80957	355,48141499999997	Vi	E2	SC2	MPP	24h
147338	86035,8125	-15,470001000000002	37,641068	5945,01123	25347,25977	548,3867190000001	3590,709961	276,749176	356,43689	Vi	E3	SC2	ST-HSC	24h
149835	79650,27344	-33,32	3322,1767579999996	4350,25293	26867,539060000003	339,78292799999997	2134,016357	543,8789059999999	357,886749	Vi	E4	SC2	ST-HSC	24h
164777	140672,2813	19,040001	5264,849609000001	9169,208008	48155,57031	3003,978271	4422,862305	125,749352	362,58743300000003	Vi	E5	SC2	HSC	24h
165219	81847,01563	-11,900001	552,1934200000001	6086,758301	36132,20313	7367,882323999999	1842,169434	-36,49678	364,293762	Vi	E6	SC2	HSC	24h
158396	87736,32813	7,14	5232,445801	2457,348877	30242,63867	333,816376	5823,887207	3269,264648	365,688171	Vi	E7	SC3	MPP	24h
172604	84885,08594	-24,990002	2588,589111	3434,9663090000004	35749,71094	599,914368	53456,61328	2118,092285	367,442291	Vi	E8	SC3	MPP	24h
155525	94823,96094	21,420002	3014,873291	6830,374512	28073,164060000003	-153,57548500000001	1094,571045	550,867676	368,443451	Vi	E9	SC3	ST-HSC	24h
175308	100915,5781	10,710001	6690,931152	7521,733398	29972,92188	531,209717	1104,520142	72,36623399999999	370,68945299999996	Vi	E10	SC3	ST-HSC	24h
144911	96436,41406	-39,27	4635,131348	3230,9291989999997	28219,65625	14131,863280000001	3412,1381840000004	-15,797323	372,785431	Vi	E11	SC3	HSC	24h
114536	144006,6719	-16,66	836,342346	3352,429443	39257,84375	14617,667969999999	463,141724	-44,945202	374,45935099999997	Vi	E12	SC3	HSC	24h
139502	84085,40625	-26,18	3985,1521	6463,506348	35617,83203	12652,44629	1181,926392	-61,651630000000004	375,775604	Vi	F12	SC3	HSC	24h
132477	83071,52344	-26,18	1774,9013670000002	7368,844238	44297,49609	9484,953125	6892,890625	88,660309	378,140869	Vi	F11	SC3	HSC	24h
155366	96563,74219	-2,38	919,1121220000001	6237,19043	24009,11523	1479,1992189999999	18347,04102	285,511139	380,039948	Vi	F10	SC3	ST-HSC	24h
166647	93705,36719	8,33	1008,640869	5103,001465	32867,33203	-277,604828	57156,09766	50,509064	381,700562	Vi	F9	SC3	ST-HSC	24h
182556	100501,4531	23,800001	3969,7136229999996	3698,2673340000006	27568,96289	1121,3122560000002	2064,8232420000004	1566,655518	382,66986099999997	Vi	F8	SC3	MPP	24h
253758	160821,375	1,19	8751,038086	7890,818359000001	49395,62891	2164,794189	2008,325195	3933,678467	384,065765	Vi	F7	SC3	MPP	24h
156440	81664,94531	7,14	1227,5626220000001	5251,574707	27396,679689999997	7944,482422	32584,01367	-102,82852199999999	385,67294300000003	Vi	F6	SC2	HSC	24h
151099	87368,61719	27,370001000000002	905,427307	5463,73584	24676,79688	16848,82422	4836,250977000001	-223,522125	389,185852	Vi	F5	SC2	HSC	24h
150905	82668,11719	8,33	6394,630859000001	7413,016113	33377,53906	316,356384	3846,700928	158,50950600000002	391,205719	Vi	F4	SC2	ST-HSC	24h
170204	87786,30469	0,0	1596,083374	4620,333984000001	30847,25	2854,761963	7418,255859000001	225,656525	392,885315	Vi	F3	SC2	ST-HSC	24h
160803	91857,29688	36,890003	4241,62207	5779,339355	30252,05664	936,5064699999999	1405,905029	1875,3227539999998	394,255554	Vi	F2	SC2	MPP	24h
159559	109458,5859	2,38	442,157928	4781,534668	33090,46094	663,483337	53223,23828	1341,041626	395,56976299999997	Vi	F1	SC2	MPP	24h
166045	69404,375	17,85	4571,685059	4468,980469	24476,47461	-1009,906006	839,631165	971,364868	397,16455099999996	Vi	G1	SC2	MPP	24h
159864	74740,33594	5,95	4909,229492	2023,292114	26078,07227	-176,810791	16376,78613	4701,496582	398,434021	Vi	G2	SC2	MPP	24h
129907	87116,33594	-2,38	5635,467772999999	4669,11377	33076,76563	1565,646118	7672,674316	519,789917	399,52929700000004	Vi	G3	SC2	ST-HSC	24h
153917	110909,1953	109,480003	974,079773	2668,32373	23466,55078	661,275574	54930,30469	419,099243	401,564575	Vi	G4	SC2	ST-HSC	24h
133044	103827,5078	-11,900001	3950,2146	6154,314453	34652,62109	11593,68359	2756,472412	-14,868432	402,941986	Vi	G5	SC2	HSC	24h
169824	80179,82031	9,52	-329,935669	6532,5	28502,789060000003	8977,516602	11297,2207	-59,789967000000004	404,387726	Vi	G6	SC2	HSC	24h
140533	78518,58594	8,33	2572,598877	1876,445557	47138,55078	968,3706050000001	41830,39063	1375,308716	405,590393	Vi	G7	SC3	MPP	24h
156697	90160,35156	4,76	1857,17395	3594,418457	28806,99023	175,383331	8614,485352	757,6386719999999	407,60049399999997	Vi	G8	SC3	MPP	24h
166539	134061,8438	-15,470001000000002	10041,01758	4820,358397999999	47849,23438	1239,357666	662,569458	105,641663	408,796967	Vi	G9	SC3	ST-HSC	24h
161393	84829,15625	16,66	5088,174316	4654,836426	33273,58203	2017,586426	12065,22754	569,4803469999999	409,924103	Vi	G10	SC3	ST-HSC	24h
157987	104359,4375	20,230001	6022,188477000001	5138,319824	39108,8125	5150,141602000001	727,256653	-0,760181	410,902679	Vi	G11	SC3	HSC	24h
147562	68979,54688	-10,710001	322,23467999999997	6666,932617	29600,04102	10990,69824	10454,46875	-20,350586	412,262634	Vi	G12	SC3	HSC	24h
143387	72307,97656	34,510002	2193,715576	5242,335449	28104,4082	3486,032227	903,431702	149,21315	415,868561	Vi	H12	SC3	HSC	24h
162887	98911,61719	92,82000699999999	-384,168213	3332,169189	29366,88086	53210,85156	10839,93164	51,074715000000005	417,152435	Vi	H11	SC3	HSC	24h
176175	95390,40625	4,76	4694,666504	4606,17041	38375,42969	1765,865845	11515,42383	401,135925	418,552429	Vi	H10	SC3	ST-HSC	24h
153942	73071,95313	-24,990002	4143,878418	7675,376953	32490,42383	1363,215454	5765,366211	621,741699	420,51370199999997	Vi	H9	SC3	ST-HSC	24h
185187	100403,875	7,14	4899,834473	3772,310303	30498,33398	1476,12915	19897,08984	3674,8544920000004	421,441406	Vi	H8	SC3	MPP	24h
172228	87009,23438	-2,38	3559,523926	4851,879395	36484,57813	16332,34375	1523,386841	-59,194607	422,89697300000006	Vi	H6	SC2	HSC	24h
170148	102721,9922	-7,14	5659,46582	5325,157715	32333,54492	14325,0127	3190,306152	27,233192	424,190582	Vi	H5	SC2	HSC	24h
167855	114873,0859	-23,800001	5129,281738000001	4983,21582	41515,85938	-272,788635	16222,30957	559,110779	425,117279	Vi	H4	SC2	ST-HSC	24h
166716	79364,67188	13,09	4189,123047	6926,872559	24333,31836	800,424316	4874,471191	127,85030400000001	426,516754	Vi	H3	SC2	ST-HSC	24h
172230	114034,1328	-10,710001	2230,094971	6507,049316	34776,08203	675,014771	14881,986330000002	1684,501221	427,700378	Vi	H2	SC2	MPP	24h
